# Supplementary material for: Metabolomic and transcriptomic analysis of the flavonoid biosynthesis pathway in Epimedium sagittatum (Sieb. et Zucc.) Maxim. from distinct locations
Source: Front Plant Sci. 2024 Jun 11;15:1424956. doi: 10.3389/fpls.2024.1424956 (PMC11196779; doi:10.3389/fpls.2024.1424956)
Supplement: Supplementary file 1 [file Table_1.xlsx]

## Sheet: S1
Table S1 Oligos used in this studie
GeneID	F primer	R primer
ESM_Unigene_26659	GTTCTACGATTACATCCACCAG	CCGAAAACTCCACATCACCAT
ESM_Unigene_15999	TCAAAGTACGTGGGAAAGCAG	CACCTCTTCAGAAACAGAAGC
ESM_Unigene_00663	CTATGTCACTAGGAAGGCAG	AAACCATAGGCGCATTGGATC
ESM_Unigene_31764	CATGAGACATGCCGAAGTTG	TCGTAGCTTCCATGGAATTTCC
ESM_Unigene_16143	CATTCCAGATGCAACAGATCC	CATCCACAGAGGCATAAAGG
ESM_Unigene_24799	GTAAGAAGGAGCACCTAGTG	TGGTGAATAAGACCCTGTACC
EsActin	TACGAACAGGAGCTGGAGACTT	GATGGTCCAGACTCGTCATACTC

## Sheet: S2
Table S2 The flavonoid compounds detected in three ESMs
Index	Formula	Compounds	Class I	Class II	CAS	cpd_ID	kegg_map	AHHS1	AHHS2	AHHS3	JXWN1	JXWN2	JXWN3	HBLT1	HBLT2	HBLT3	VIP(AHHS vs.JXWN)	VIP(AHHS vs.HBLT)	P(AHHS vs.JXWN)	P(AHHS vs.HBLT)
pme3475	C15H12O5	Butin	Flavonoids	Dihydroflavone	492-14-8	C09614	ko00941	169180	187020	184300	469200	635940	499190	167190	193910	80023	1.24961	0.59208	0.00235134	0.395429
pme2960	C15H12O5	Naringenin chalcone*	Flavonoids	Chalcones	73692-50-9	C06561	ko00941,ko01100,ko01110	165320	193510	194460	485530	600660	483980	178060	185900	89353	1.26862	0.610539	0.00104302	0.361818
mws1179	C21H22O10	Naringenin-7-O-glucoside (Prunin)	Flavonoids	Dihydroflavone	529-55-5	C09099	ko00941	221510	208560	194540	216620	292410	243320	892290	878750	840870	1.34888	1.30387	0.144501	2.7442e-06
pme3400	C22H22O10	Biochanin A-7-O-glucoside (Sissotrin)	Flavonoids	Isoflavones	5928-26-7	C05376	ko00943	232780	229080	86539	56589	45874	104610	6626.3	3319.2	2370.7	1.31099	1.27664	0.0913462	0.0206455
mws0918	C16H12O5	Prunetin (5,4'-Dihydroxy-7-methoxyisoflavone)*	Flavonoids	Isoflavones	552-59-0	C10521	ko00943	6627.6	5682.5	3415.1	9081.8	9376.3	11911	15926	12294	11176	0.938698	1.17184	0.0203436	0.0101623
pmp000987	C37H46O19	Epimedoside E	Flavonoids	Flavonols	39049-19-9	--	--	1093700	1187300	1125700	3966000	3087100	4647500	2223800	2245400	2479200	1.22607	1.29857	0.00363225	0.0001651
pmp000977	C26H28O11	Epimedoside C	Flavonoids	Flavonols	55394-98-4	--	--	280980	323770	149490	596720	583500	606440	1337700	1061000	927490	1.2856	1.23035	0.00287231	0.00287327
pmp000983	C32H38O15	Epimedoside A	Flavonoids	Flavonols	39012-04-9	--	--	725650	522930	547940	129360	160110	232150	67974	78641	53126	1.24615	1.29519	0.00385928	0.0011585
MWSHY0043	C27H30O11	Icariside I	Flavonoids	Flavonoid	56725-99-6	--	--	163400	30987	41154	3957000	4431100	9011600	10892000	18464000	20873000	1.16676	1.28471	0.0238257	0.00518608
pme1611	C21H22O10	Isohemiphloin	Flavonoids	Flavonoid carbonoside	3682-02-8	--	--	62014	102020	58780	122510	142860	186840	194730	225160	127880	0.537417	1.13843	0.0313918	0.0274403
Hmcp001589	C34H42O21	Isorhamnetin-3-O-rutinoside-4'-O-glucoside	Flavonoids	Flavonols	111393-97-6	--	--	1405300	1699900	2560300	3156100	3394900	2899600	634260	1260600	647100	1.29187	1.07236	0.0281513	0.0612843
Hmjp002999	C28H32O16	Isorhamnetin-3-O-rutinoside (Narcissin)	Flavonoids	Flavonoid	604-80-8	--	--	1547	2305.5	1537	16412	20496	17851	9	33863	69662	0.432614	0.115747	0.00017633	0.179132
pme1540	C28H32O16	Isorhamnetin-3-O-neohesperidoside	Flavonoids	Flavonols	55033-90-4	--	--	9	9	9	19472	10948	5919	8442.8	8274.2	8169.1	0.494375	1.3067	0.037658	5.13582e-08
Lmyn008666	C21H20O6	Isoanhydroicaritin	Flavonoids	Flavonols	28610-30-2	--	--	78340	18046	19633	1265000	1802800	3048100	3899300	5848100	5550300	1.17193	1.2848	0.0193583	0.00112713
Lmlp006175	C21H22O10	Isosalipurposide (Phlorizin Chalcone)*	Flavonoids	Chalcones	4547-85-7	C16406	ko00941	46524	44814	19454	139720	118040	155460	258910	238090	242020	1.30698	1.25179	0.00193886	4.22398e-05
mws0062	C15H10O6	Isoluteolin (Orobol)(5,7,3',4'-tetrahydroxyisoflavone)	Flavonoids	Isoflavones	480-23-9	C10510	--	6372	2749.6	5256	16752	14110	20899	28510	33054	32053	1.25777	1.26673	0.00517498	0.000111217
mws1662	C16H12O4	Tectochrysin	Flavonoids	Flavonoid	520-28-5	C11621	--	538.72	570.98	1501.1	1790.9	2438.7	968.23	10103	20651	13859	1.29705	1.26467	0.178878	0.0107211
mws0056	C21H20O12	Myricetin-3-O-rhamnoside (Myricitrin)	Flavonoids	Flavonols	17912-87-7	C10108	--	150950	179070	105610	26565	46779	28151	8467	22110	9638.8	1.11161	1.26237	0.00759341	0.00380066
pmn001640	C20H18O12	Myricetin-3-O-arabinoside	Flavonoids	Flavonols	132679-85-7	--	--	1129	1677.8	573.25	9	9	1716	4000.5	4008.8	1717.2	1.02603	1.01424	0.447577	0.0626611
Cmyp002064	C22H22O11	Yuanhuanin	Flavonoids	Flavonoid	83133-14-6	--	--	568480	629810	297590	9	9	9	9	9	9	0	1.30607	0.0081297	0.0081297
mws0129	C16H12O5	Genkwanin (Apigenin 7-methyl ether)	Flavonoids	Flavonoid	437-64-9	C10046	--	2044.9	2211.2	1090.6	2821.2	3696.9	3384.5	5285.1	2740.5	4778.9	0.632579	1.07273	0.0247457	0.0434086
mws0058	C16H12O6	Diosmetin (5,7,3'-Trihydroxy-4'-methoxyflavone)*	Flavonoids	Flavonoid	520-34-3	C10038	--	12445	14214	3258.7	3790.4	4560.7	2890.9	33052	23134	36823	1.33999	1.03646	0.14369	0.0166692
mws1661	C28H32O15	Diosmetin-7-O-rutinoside (Diosmin)*	Flavonoids	Flavonoid	520-27-4	C10039	--	4075.8	1365	1378.5	177200	178300	161570	18781	25749	23621	1.35522	1.25108	6.40894e-06	0.000813582
pmf0392	C17H16O6	Persicogenin (5,3'-dihydroxy-7,4'-dimethoxyflavanone)	Flavonoids	Dihydroflavone	28590-40-1	--	--	9	9	819.61	2522.6	3388.5	2843.7	7028.1	4935.1	4099.2	1.16793	1.11431	0.00204258	0.00510836
HJAP120	C28H32O16	Rhamnetin-3-O-Rutinoside	Flavonoids	Flavonoid	34202-83-0	--	--	9	9	9	42894	33316	51378	23687	41161	41363	0.566072	1.30603	0.00123353	0.00378571
Lmjp004941	C16H12O6	Rhamnocitrin (7-Methylkaempferol)*	Flavonoids	Flavonoid	569-92-6	C17059	--	4850.4	5541.4	1386.6	1980	3243.4	2166.1	26337	25082	32098	1.34923	1.19987	0.337658	0.000681504
Zmcp002924	C27H31O16+	Cyanidin-3-O-(2''-O-glucosyl)glucoside	Flavonoids	Anthocyanins	38820-68-7	C16306	ko00942	1199800	2181800	930570	247450	345340	165490	1156900	1286800	843360	1.29275	0.49687	0.0366874	0.443591
pme1777	C27H31O16+	Cyanidin-3,5-O-diglucoside (Cyanin)	Flavonoids	Anthocyanins	2611-67-8	C08639	ko00942	1281300	2486000	1126200	240520	295930	215260	1190500	1376400	1134400	1.34832	0.538031	0.0326637	0.413545
pmb3023	C21H22O11	Eriodictyol-8-C-glucoside	Flavonoids	Dihydroflavone	1023271-51-3	--	--	833670	484460	315970	1077000	971020	1060100	1684500	1682100	2330600	1.2702	1.19031	0.0344975	0.00685537
mws0064	C15H12O6	Eriodictyol (5,7,3',4'-Tetrahydroxyflavanone)	Flavonoids	Dihydroflavone	552-58-9	C05631	ko00941,ko01100,ko01110	2885.8	5531	3717.1	27272	30851	42925	974.8	9	9	1.22615	1.08017	0.00349215	0.0117243
MWSslk254	C27H30O15	Kaempferol-3-O-glucorhamnoside	Flavonoids	Flavonoid carbonoside	40437-72-7	--	--	835770	940320	468660	3144500	3343300	3203700	3133500	2836400	3168100	0.808676	1.24776	8.81798e-05	0.000205809
pme0321	C21H20O10	Kaempferol-7-O-rhamnoside	Flavonoids	Flavonols	20196-89-8	--	--	6644700	8815500	4382100	1046700	980480	827190	40434	402810	183560	1.11083	1.22377	0.0115236	0.00755684
MWSHY0061	C27H30O15	Kaempferol-3-O-neohesperidoside	Flavonoids	Flavonoid	32602-81-6	--	--	823560	893590	522060	2888800	3194600	3277700	2905000	2226100	3206400	0.641759	1.25018	0.000133157	0.00284793
mws0919	C21H20O10	Kaempferol-3-O-rhamnoside (Afzelin)(Kaempferin)	Flavonoids	Flavonols	482-39-3	C16911	ko00944	6304600	8257600	4727000	1108700	1127500	830390	34106	429590	214540	1.07529	1.20644	0.00620186	0.00379447
HJAP148	C26H28O15	Kaempferol-3-O-sambubioside	Flavonoids	Flavonoid	27661-51-4	--	--	1538700	1684700	798910	1138000	1144400	1126700	454470	421430	322010	1.33399	1.20415	0.497473	0.0273271
MWSHY0136	C21H20O11	Kaempferol-3-O-glucoside (Astragalin)	Flavonoids	Flavonoid	480-10-4	C12249	ko00944,ko01110	284230	251490	236350	3521800	3991700	2234600	1183000	2178300	1637300	1.09501	1.28213	0.00469728	0.00809426
mws0913	C21H20O11	Kaempferol-3-O-galactoside (Trifolin)	Flavonoids	Flavonols	23627-87-4	C12626	ko00944	163530	163880	49629	158320	207830	443830	502440	371880	424880	0.904281	1.11563	0.206979	0.00460888
mws1290	C30H26O13	Kaempferol-3-O-(6''-p-Coumaroyl)glucoside (Tiliroside)	Flavonoids	Flavonols	20316-62-5	C17140	--	2451.7	2683.1	1671.8	19622	15061	13537	15137	22653	15404	0.341539	1.28124	0.00173601	0.00337624
pme2493	C27H30O14	Kaempferol-3,7-O-dirhamnoside (Kaempferitrin)	Flavonoids	Flavonols	482-38-2	C16981	--	11311000	13510000	7667200	8851300	7731600	6191300	188830	333830	325170	1.35103	1.29472	0.158418	0.00346663
pmp000993	C38H48O20	Rouhuoside	Flavonoids	Flavonols	131862-37-8	--	--	958270	912850	510670	9	9	9	9	9	9	0	1.30628	0.00505154	0.00505154
mws0895	C21H20O10	Genistein-7-O-Glucoside (Genistin)	Flavonoids	Isoflavones	529-59-9	C09126	ko00943	19569	14669	22062	18868	8553.8	8037	26413	31283	57302	1.15976	1.04151	0.16882	0.117422
mws0048	C21H20O10	Apigenin-8-C-Glucoside (Vitexin)*	Flavonoids	Flavonoid carbonoside	3681-93-4	C01460	ko00941,ko00944	1161	580.75	9	2798.8	9	5647.5	18633	13240	13460	0.855877	1.06938	0.249763	0.00126207
mws0047	C27H30O14	Apigenin-7-O-neohesperidoside (Rhoifolin)	Flavonoids	Flavonoid	17306-46-6	C12627	ko00944	9	3753	9	6108.2	9361.8	1835.5	9	9	9	1.34401	0.599047	0.146843	0.373901
pmb3006	C21H20O10	Apigenin-7-O-glucoside(Cosmosiin)	Flavonoids	Flavonoid	578-74-5	C04608	ko00944	2264.2	1698.8	2264.2	21500	5386	9620.5	11160	21402	27750	0.698698	1.27005	0.104703	0.0203413
pmp001204	C17H14O5	Apigenin-7,4'-dimethyl ether	Flavonoids	Flavonoid	5128-44-9	C10019	--	351020	253240	93493	162510	67751	239190	70382	34535	30332	1.08152	1.12581	0.445196	0.0694587
mws1073	C27H30O15	Apigenin-6,8-di-C-glucoside (Vicenin-2)	Flavonoids	Flavonoid	23666-13-9	C10195	--	13568	11272	6765.8	18489	14038	26898	21707	23186	43908	0.741641	1.12522	0.0954737	0.0624681
Lmyp004617	C21H22O9	Pinocembrin-7-O-glucoside (Pinocembroside)	Flavonoids	Flavonoid	75829-43-5	--	--	3058.5	2795.7	2981.5	6690.8	8956.5	13454	38766	44780	38601	1.31026	1.30564	0.0273717	4.95204e-05
MWSHY0093	C33H40O18	Ligustroflavone(Nuezhenoside)	Flavonoids	Flavonoid	260413-62-5	--	--	120720	140810	59990	1173000	1280700	804140	35359	55124	70671	1.34366	0.926627	0.00259771	0.112436
pmb0736	C23H24O12	Tricin-7-O-Glucoside	Flavonoids	Flavonoid	32769-01-0	--	--	20501	38111	15676	3060.8	5060.2	6292.2	13704	44828	11908	1.13624	0.238231	0.0441273	0.924272
pmp000593	C27H30O15	Luteolin-7-O-rutinoside*	Flavonoids	Flavonoid	3563-98-2	--	--	27450000	23448000	18528000	8867400	5921800	7921900	51030	71219	92335	1.35635	1.30259	0.00462237	0.000865203
MWSHY0080	C27H30O15	Luteolin-7-O-neohesperidoside (Lonicerin)	Flavonoids	Flavonoid	25694-72-8	C12630	ko00944	913760	969780	572760	2310900	3125200	3632400	2599700	2800000	3252100	0.150167	1.25734	0.00550582	0.000842851
mws4167	C21H18O12	Luteolin-7-O-glucuronide	Flavonoids	Flavonoid	29741-10-4	C03515	ko00944	7083.5	18663	6787.2	18677	31944	24341	20458	17253	16054	0.90924	0.864274	0.0613623	0.161384
MWSHY0104	C21H20O11	Luteolin-7-O-glucoside (Cynaroside)	Flavonoids	Flavonoid	5373-11-5	C03951	ko00944	2519700	2762300	1274400	5712500	6084700	12850000	9462600	9370900	7829600	0.362348	1.22936	0.0633167	0.000672756
Hmpp002612	C27H30O16	Luteolin-7-O-gentiobioside	Flavonoids	Flavonoid	70855-41-3	--	--	9	9	9	3186.3	9	11718	25580	12590	7575.8	0.745474	1.29898	0.228793	0.0468327
Zmxp003107	C27H30O16	Luteolin-7,3'-di-O-glucoside	Flavonoids	Flavonoid	52187-80-1	--	--	48272	56754	28159	105230	55120	71148	95103	77590	107410	0.616763	1.11788	0.126729	0.0155706
Hmpp003270	C21H20O11	Luteolin-4'-O-glucoside	Flavonoids	Flavonoid	6920-38-3	--	--	239620	299300	246170	3172500	4107900	2920000	1049300	2398800	1263600	1.14197	1.24972	0.000972007	0.0354318
Lmlp003531	C21H20O11	Luteolin-3'-O-glucoside	Flavonoids	Flavonoid	5154-41-6	--	--	908960	710880	324280	229730	302910	241800	1301000	1054400	972700	1.34452	0.894435	0.0874991	0.0802785
pme0088	C15H10O6	Luteolin (5,7,3',4'-Tetrahydroxyflavone)	Flavonoids	Flavonoid	491-70-3	C01514	ko00941,ko00944,ko01100,ko01110	2293.9	2365.5	1186.5	2070.4	2430.9	3290.2	20510	17052	10176	1.31214	1.24817	0.285	0.0103233
pmp000995	C39H50O20	Maohuoside B	Flavonoids	Flavonols	849834-04-4	--	--	4547.6	14290	19921	1118400	1419300	993780	313060	350330	329290	1.33971	1.26338	0.000771516	1.08478e-05
mws1361	C21H22O11	Taxifolin-3-O-rhamnoside (Astilbin)	Flavonoids	Dihydroflavonol	29838-67-3	C17449	--	15658	8074.5	3528.5	26022	18937	21598	8299.8	14797	2027.5	0.98704	0.188542	0.0329929	0.895875
pmn001716	C21H20O11	Carthamone	Flavonoids	Chalcones	86579-00-2	C08598	--	151420	151130	76188	176220	151490	472650	697380	512400	389760	0.970709	1.21084	0.256181	0.0118478
pmp000575	C22H22O10	Acacetin-7-O-glucoside (Tilianin)*	Flavonoids	Flavonoid	4291-60-5	--	--	135480	138510	50400	44461	34852	55725	4025.6	1713	2469.3	1.33323	1.2768	0.0991474	0.0217987
Cmyp006502	C35H42O16	Sagittatoside C	Flavonoids	Flavonols	118525-37-4	--	--	17180	4988.5	1926.5	22499000	9733500	33443000	103420	234120	112800	1.34104	1.20227	0.0330829	0.028433
pmp000982	C32H38O14	Sagittatoside B	Flavonoids	Flavonols	118525-36-3	--	--	72850	186940	14036	27880000	29443000	25085000	17467000	13896000	14675000	1.30529	1.25675	2.78791e-05	0.000148651
MWSHY0025	C33H40O15	Sagittatoside A	Flavonoids	Flavonoid	118525-35-2	--	--	47832	114940	6532.1	26634000	31092000	21600000	13969000	13632000	13222000	1.29165	1.25379	0.000652075	4.03227e-07
mws0045	C21H20O11	Quercetin-3-O-rhamnoside(Quercitrin)	Flavonoids	Flavonols	522-12-3	C01750	ko00944	5043000	5986500	4829300	2695500	1790800	721920	5317.8	48314	20784	1.29331	1.27341	0.00616084	0.000121646
Lmdp003509	C20H18O11	Quercetin-3-O-xyloside (Reynoutrin)*	Flavonoids	Flavonols	549-32-6	--	--	37603	50840	14952	26895	10138	40165	78147	70188	76940	1.12418	1.00012	0.556077	0.0195481
mws4183	C20H18O11	Quercetin-3-O-arabinoside (Guaijaverin)*	Flavonoids	Flavonols	22255-13-6	--	--	17423	10347	8242.7	6617.9	7508.4	11012	49043	35884	40183	1.33078	1.22387	0.30498	0.00337895
Lmmp003091	C27H30O16	Quercetin-3-O-(4''-O-glucosyl)rhamnoside	Flavonoids	Flavonols	59262-54-3	C17563	--	59282	117260	38008	52656	17396	62089	8704.5	7714.8	9917.5	1.19755	1.24258	0.371391	0.0570868
HJAP127	C33H40O20	Quercetin-3-O-(2''-O-Rhamnosyl)rutinoside	Flavonoids	Flavonols	55696-57-6	--	--	56325	54047	52266	87000	52793	41438	16962	24867	11187	1.2137	1.22084	0.675384	0.000905502
Hmcp001829	C27H30O15	Quercetin-3,7-Di-O-rhamnoside	Flavonoids	Flavonols	28638-13-3	--	--	324610	209340	119900	377310	386840	190330	11956	33250	17018	1.31473	1.23354	0.314505	0.0296833
Lmcp005645	C17H14O7	Quercetin-3,4'-Dimethyl Ether	Flavonoids	Flavonols	33429-83-3	--	--	25632	19476	8680.3	6829.8	6679.2	2069.8	731.22	1095.6	1803.6	1.12803	1.24553	0.0703074	0.0280973
pmb0711	C27H30O16	Quercetin-7-O-rutinoside	Flavonoids	Flavonols	147714-62-3	--	--	154600	128600	65251	11622	10515	21909	16429	12149	7000.8	0.411012	1.25116	0.0192866	0.0173942
Lmjp002461	C27H30O16	Quercetin-3-O-neohesperidoside	Flavonoids	Flavonols	117611-67-3	--	--	496130	345370	355650	1790700	606210	2176700	540150	398700	435140	1.08848	0.57263	0.0768617	0.412608
Lmmp002795	C22H22O11	Pratensein-7-O-glucoside	Flavonoids	Flavonoid	36191-03-4	--	--	2782700	3360600	1513700	1059100	289350	1133200	1606200	1422300	1245500	0.828679	0.964341	0.0471098	0.112121
pmp000548	C16H12O6	Pratensein	Flavonoids	Isoflavones	2284-31-3	C10520	ko00943	3797.5	5487	1218.7	2909.1	2449.2	589.51	27594	22744	27306	1.27672	1.19937	0.347954	0.000364487
Lmfn004093	C21H24O10	Phloretin-4'-O-glucoside (Trilobatin)	Flavonoids	Chalcones	4192-90-9	--	--	40096	38242	28196	710710	501830	749010	1443000	1141500	539250	0.717603	1.27941	0.00129844	0.0193451
Hmgp002189	C22H22O11	Hispidulin-7-O-Glucoside*	Flavonoids	Flavonoid	17680-84-1	C17762	--	274880	449240	157890	9	9	9	9	9	9	0	1.30543	0.0255099	0.0255099
pmp000001	C16H12O6	Hispidulin (5,7,4'-Trihydroxy-6-methoxyflavone)*	Flavonoids	Flavonoid	1447-88-7	C10058	--	5195.2	6269.3	1518.7	4882.5	4730.9	1771.7	35399	24525	29850	1.29482	1.1918	0.77711	0.00176725
pmp000357	C20H18O6	Licoisoflavanone	Flavonoids	Dihydroisoflavone	66067-26-3	--	--	6139300	1213700	15426000	1002300	1297800	1999400	4699400	7620600	7119300	1.29159	0.243439	0.214322	0.806885
Cmsp004086	C16H14O6	Dihydrokaempferide	Flavonoids	Flavonols	137225-59-3	--	--	22804	8651	4710	2316.1	1936.8	3196.8	257730	386100	301430	1.3558	1.26012	0.157142	0.00135074
Lmlp005236	C21H22O11	Dihydrokaempferol-3-O-glucoside	Flavonoids	Dihydroflavonol	1049-08-8	--	--	9982.6	20274	16416	14799	7016	50032	40297	40294	68829	0.879676	1.1846	0.56979	0.026439
mws0044	C15H12O7	Dihydroquercetin(Taxifolin)	Flavonoids	Dihydroflavonol	480-18-2	C01617	ko00941,ko01100,ko01110	146660	195890	130430	37992	46932	64033	39742	49884	30304	0.618672	1.2665	0.00690502	0.00454353
mws0054	C15H14O6	Catechin	Flavonoids	Flavanols	154-23-4	C06562	ko00941,ko01110	225850	325100	95438	17013	15819	68962	1307400	1504000	1104500	1.31968	1.21053	0.0575984	0.0012128
mws0914	C15H12O5	Pinobanksin*	Flavonoids	Dihydroflavonol	548-82-3	C09826	ko00941	101280	116220	105360	285510	346630	301280	61672	64219	24103	1.28739	1.05531	0.000417754	0.0136749
Lmdp004307	C23H26O10	Farrerol-7-O-glucoside	Flavonoids	Dihydroflavone	885044-12-2	--	--	9	9	9	127170	163520	204900	9	9	9	1.35989	0	0.00181867	0
pmb0565	C23H24O13	Syringetin-3-O-glucoside	Flavonoids	Flavonoid	40039-49-4	--	--	123450	97789	93031	77655	67615	71886	31098	19326	25239	1.31251	1.27448	0.0306486	0.00137405
Cmyp006354	C31H36O14	Ikarisoside F	Flavonoids	Flavonols	113558-14-8	--	--	100000	105310	112570	381720	429670	815500	171560	136330	111400	1.25846	0.919073	0.0336369	0.130822
pmp000992	C38H48O20	Ikarisoside C	Flavonoids	Flavonols	113558-11-5	--	--	2010500	2439300	634200	9	9	9	9	9	9	0	1.30443	0.0357896	0.0357896
Lmyp004937	C32H38O15	Ikarisoside B	Flavonoids	Flavonols	113558-10-4	--	--	1805600	1740100	1547000	489800	323400	593940	140910	163050	198680	1.26404	1.29963	0.000373694	4.27978e-05
pmp000997	C45H60O24	Acuminatoside	Flavonoids	Flavonols	142735-71-5	--	--	1645.8	3310.5	3321.8	30642	43637	9875	3240	3357.1	2370	1.24272	0.278189	0.0620896	0.73704
pme0001	C28H34O15	Hesperetin-7-O-neohesperidoside(Neohesperidin)*	Flavonoids	Dihydroflavone	13241-33-3	C09806	ko00941	9	9	9	176750	112770	136480	7849.8	19013	8402.5	1.32515	1.30219	0.00160551	0.031865
Lmzp002365	C22H24O11	Hesperetin-7-O-glucoside	Flavonoids	Flavonoid	31712-49-9	C16422	ko00941	235090	268930	136760	78374	105160	53870	39399	79311	19370	0.808933	1.15325	0.0336156	0.018102
Cmyp006156	C43H54O22	Caohuoside E	Flavonoids	Flavonols	174286-23-8	--	--	9	9	9	93019	138280	167630	500360	577770	493200	1.31886	1.30663	0.00359461	4.20936e-05
pmp000981	C28H34O12	Caohuoside D	Flavonoids	Flavonols	161504-79-6	--	--	6801.5	10326	4326.2	10358	6754	2972.5	36357	28424	19460	1.19796	1.1847	0.876351	0.0156186
Cmyp006774	C27H30O11	Caohuoside C	Flavonoids	Flavonols	164178-23-8	--	--	43015	44619	66129	467300	332020	338280	83944	66023	67161	1.34326	0.98257	0.00183935	0.0888434
Lmyn005824	C41H52O21	Epimedin I	Flavonoids	Flavonols	205445-00-7	--	--	112020	53537	32159	6876100	10888000	9113600	16673000	14443000	11525000	1.10474	1.29362	0.00156082	0.000687846
Lmyp005486	C39H50O20	Epimedin A1	Flavonoids	Flavonols	140147-77-9	--	--	9463.9	2144.3	1228.3	1133800	1044000	1100700	1091900	1210600	1316100	0.850344	1.28109	2.05167e-06	4.97581e-05
mws0042	C15H14O7	Epigallocatechin	Flavonoids	Flavanols	970-74-1	C12136	ko00941,ko01110	1408800	1900000	1147200	320160	473460	793550	1439000	1221400	1054400	1.16601	0.595963	0.0215148	0.374061
pme0460	C15H14O6	Epicatechin	Flavonoids	Flavanols	490-46-0	C09727	ko00941,ko01100,ko01110	573370	721260	227720	41481	37272	149980	2487200	2447600	2812800	1.32285	1.20523	0.0459691	0.000371042
mws2186	C20H18O11	Avicularin(Quercetin-3-O-α-L-arabinofuranoside)	Flavonoids	Flavonols	572-30-5	--	--	42621	34462	16987	19285	10097	34542	73784	77876	88398	1.21478	1.13625	0.388311	0.00506455
MWSHY0036	C26H28O10	Baohuoside II	Flavonoids	Flavonoid	55395-07-8	--	--	40888000	41832000	25339000	1222100	835830	2357700	495950	552420	520970	1.14536	1.30353	0.00299564	0.00267265
Cmyp006964	C33H40O15	Baohuoside Ⅶ	Flavonoids	Flavonols	119730-89-1	--	--	33604	112170	9582.1	25664000	26017000	24025000	15750000	12431000	13476000	1.31893	1.2679	2.11816e-06	0.000146329
Cmyp007120	C32H38O14	Baohuoside Ⅳ	Flavonoids	Flavonols	119708-37-1	--	--	53426	165280	7871.2	23915000	23091000	20180000	14679000	11221000	13710000	1.27774	1.24399	3.92852e-05	0.000219116
Cmyp006404	C32H38O14	Baohuoside Ⅲ	Flavonoids	Flavonols	135293-12-8	--	--	933740	833740	215520	86619	82856	108120	22881	18822	15580	1.3396	1.26004	0.0647031	0.0460301
MWSHY0175	C27H30O10	Baohuoside Ⅰ; Icariside II	Flavonoids	Flavonoid	113558-15-9	--	--	85106	116290	9559.7	16000000	13912000	19926000	13484000	14804000	17506000	0.405328	1.25822	0.000719065	0.000212617
Lmyp005841	C21H20O9	Chrysin-7-O-glucoside	Flavonoids	Flavonoid	31025-53-3	--	--	4307.7	7725.4	3149.5	1768.2	2968.7	3202.9	7755.1	9671.3	10443	1.29647	0.999749	0.16978	0.0563171
Lmyn007769	C21H20O6	β-Anhydrocicaritin	Flavonoids	Flavonols	38226-86-7	--	--	21175	18987	18795	20888	12933	17662	57816	91944	79222	1.31179	1.28017	0.363711	0.00475721
Cmyp004969	C29H32O15	Sutchuenoside A	Flavonoids	Flavonols	138079-60-4	--	--	29105	1032800	7207400	34111000	32445000	22037000	27393	12640	5330.5	1.34914	0.99172	0.00366876	0.288974
Cmyp006618	C33H36O14	Sutchuenmedin B	Flavonoids	Flavonols	1197194-33-4	--	--	9	9	9	16053	17949	16272	25917	35561	15311	0.807893	1.30321	9.72222e-06	0.0119168
Cmyp005809	C40H50O20	Sempervirenoside B	Flavonoids	Flavonols	131984-67-3	--	--	9	9	9	3395800	4053800	4188000	12939000	12124000	12207000	1.35294	1.30671	9.26583e-05	1.12919e-06
Cmyp006358	C42H52O21	Sempervirenoside A	Flavonoids	Flavonols	124862-71-1	--	--	9	9	9	5056.9	4817.6	6022.2	22831	41100	37873	1.32819	1.30594	0.000136378	0.00382038
Cmyp004825	C33H40O16	Sagittasine C	Flavonoids	Flavonols	957679-33-3	--	--	511520	1152700	2458300	5419000	3398500	4770200	1936500	2772300	2243700	1.2123	0.792571	0.0188074	0.20433
Cmyp005385	C39H50O20	Sagittasine B	Flavonoids	Flavonols	957678-98-7	--	--	9	9	9	9	9	9	337670	369050	425480	1.36046	1.30689	0	0.000124953
Cmyp005606	C39H50O20	Sagittasine A	Flavonoids	Flavonols	957678-53-4	--	--	10795	12025	1896	322420	410630	342470	1370800	1146300	1157400	1.34773	1.27117	0.000200368	7.64545e-05
Cmyp005861	C43H54O22	Korepimeoside C	Flavonoids	Flavonols	2144754-59-4	--	--	9	9	9	110290	166960	184330	214660	191540	250820	0.994599	1.30684	0.00233581	0.000221722
Cmyp007135	C39H46O18	Korepimeoside B	Flavonoids	Flavonols	2243233-77-2	--	--	9	9	9	19826	29912	32276	122130	117840	117240	1.33553	1.30671	0.00201505	1.67655e-07
Cmyp007035	C39H46O18	Korepimeoside A	Flavonoids	Flavonols	2243233-76-1	--	--	9	9	9	6613.7	1852.1	5710.9	234570	293900	291210	1.33295	1.3068	0.0319716	0.000145854
pmp000985	C32H38O16	Hexandraside E	Flavonoids	Flavonols	139955-75-2	--	--	245310	222520	106520	238150	228920	194350	25915	34410	36408	1.35107	1.24272	0.554011	0.0209348
pmp000991	C39H50O19	Hexandraside D	Flavonoids	Flavonols	137218-02-1	--	--	908200	826630	544460	47570000	46346000	46139000	13488000	14696000	15897000	1.35664	1.29858	6.03059e-08	3.84619e-05
Lmyp005652	C41H52O21	Hexandraside B	Flavonoids	Flavonols	128988-54-5	--	--	1433.7	9	9	93917	137410	106290	89546	147660	179250	0.490064	1.20325	0.000980405	0.00623312
Cmyp006776	C35H42O16	Epimedokoreanoside II	Flavonoids	Flavonols	130756-12-6	--	--	17500	4937.1	1848	21216000	8582900	31648000	102120	192080	84103	1.34037	1.18833	0.0372812	0.0249482
Cmyp006191	C43H54O22	Epimedokoreanoside I	Flavonoids	Flavonols	130756-11-5	--	--	9	9	9	101560	124150	155620	469590	503190	543090	1.33824	1.30686	0.00125797	1.85281e-05
pmp000986	C33H40O16	Cuhuoside	Flavonoids	Flavonols	150903-46-1	--	--	9	9	9	38460	24181	72757	60021	60695	56250	0.675724	1.30663	0.0351676	1.8078e-06
pmp000362	C21H20O6	Glisoflavone	Flavonoids	Isoflavones	125709-32-2	--	--	6320.6	25113	9	7043900	9772900	5678400	2744400	2784600	2726700	1.29258	1.1001	0.00339915	1.30296e-08
Zmhp002730	C27H30O17	6-Hydroxykaempferol 6,7-Diglucoside	Flavonoids	Flavonoid	142674-16-6	--	--	125050	174690	107720	48162	65395	78000	11899	25123	21807	1.24524	1.25993	0.0301212	0.0047405
pmp000194	C24H22O13	6''-O-Malonylgenistin	Flavonoids	Isoflavones	51011-05-3	C16192	ko00943	139510	100200	46194	2623.8	3211	5231.8	48434	33150	44340	1.33822	0.954242	0.0276459	0.123814
pmp000161	C17H14O6	5,2'-Dihydroxy-7,8-dimethoxyflavone	Flavonoids	Flavonoid	41060-16-6	--	--	11246	13845	4883.3	3264.6	1698.4	3028.1	7436.9	823.26	1066.3	0.281929	0.952011	0.0536642	0.11535
pmp000415	C22H22O10	3'-Methoxydaidzin	Flavonoids	Isoflavones	200127-80-6	--	--	100580	114760	32092	89387	43114	96934	12606	3429.1	2247.8	1.2526	1.18737	0.853986	0.04121
Lmmn004912	C16H12O7	3-O-Methylquercetin	Flavonoids	Flavonols	1486-70-0	C04443	ko00944	9	9	9	7157.9	5410.4	6702.8	1725.7	4891.3	3686.3	1.01491	1.30037	0.000254546	0.0205938
mws0917	C17H14O7	3,7-Di-O-methylquercetin	Flavonoids	Flavonols	2068-02-2	C01265	ko00944	4316.3	5934.8	1957.8	9	9	9	8532.2	5768.9	4272.3	1.3585	0.669848	0.0245227	0.280121
pmp000365	C20H18O7	Uralenol	Flavonoids	Flavonols	139163-15-8	--	--	9	7630.4	9	573940	664690	572470	628050	435330	534240	0.663893	1.15399	3.96133e-05	0.000680952
Lmyp007581	C33H40O14	2''-O-rhamnosyl-icariside II	Flavonoids	Flavonols	135293-13-9	--	--	63065	180880	13525	21131000	20863000	16315000	7379900	4276300	4204000	1.29883	1.23125	0.000244886	0.00769047
MWSHY0065	C15H14O6	(-)-Catechin	Flavonoids	Flavonoid	18829-70-4	--	--	442850	569700	231780	29206	36084	125730	1914100	1886500	1859200	1.3199	1.23289	0.0273405	0.000123139
MWSmce576	C6H12O6	L-Glucose	Others	Saccharides and Alcohols	921-60-8	--	--	1727400	1413500	1523400	4422400	5028800	4790700	6366900	5455700	7316700	1.42892	1.29556	8.81482e-05	0.000899326
mws4170	C6H12O6	D-Glucose*	Others	Saccharides and Alcohols	14431-43-7	C00031	ko00010,ko00030,ko00052,ko00500,ko00520,ko00901,ko01100,ko01110,ko02010	1534200	1497800	1830500	4112500	5275500	4446100	6430700	4981700	7896000	1.41647	1.28103	0.00116459	0.00474387
mws2125	C3H5O6P	Phosphoenolpyruvate	Organic acids	Organic acids	138-08-9	C00074	ko00010,ko00020,ko00400,ko00440,ko00620,ko00710,ko00998,ko01100,ko01110,ko01200,ko01230	54801	63959	58799	51139	52529	17622	192650	57148	65220	0.826814	0.606601	0.184617	0.356159
mws0154	C7H10O5	Shikimic acid	Organic acids	Organic acids	138-59-0	C00493	ko00400,ko01100,ko01110,ko01230	422440	409320	360640	321910	237230	327550	348220	415110	261450	1.14977	0.67392	0.042666	0.311653
pme0021	C9H11NO2	L-Phenylalanine	Amino acids and derivatives	Amino acids and derivatives	63-91-2	C00079	ko00360,ko00400,ko00460,ko00940,ko00960,ko00966,ko00970,ko00998,ko01100,ko01110,ko01210,ko01230,ko02010	6112100	6229100	3881300	4361900	4856100	5198300	5017700	7023000	6303600	0.412245	0.44827	0.494325	0.503435
mws0250	C9H11NO3	L-Tyrosine	Amino acids and derivatives	Amino acids and derivatives	60-18-4	C00082	ko00130,ko00261,ko00350,ko00360,ko00400,ko00460,ko00730,ko00940,ko00950,ko00965,ko00966,ko00970,ko00998,ko01100,ko01110,ko01210,ko01230	21182000	20796000	9542600	19102000	29145000	19341000	19878000	17551000	24680000	0.667244	0.507467	0.348803	0.463253
mws2213	C9H8O2	Cinnamic acid	Phenolic acids	Phenolic acids	140-10-3	C00423	ko00130,ko00360,ko00940,ko00998,ko01100,ko01110	38287	40437	43295	13555	13464	16991	3858.1	2966.6	3592.7	1.41434	1.30339	0.00015115	1.46504e-05
pme1439	C9H8O3	p-Coumaric acid	Phenolic acids	Phenolic acids	501-98-4	C00811	ko00130,ko00350,ko00940,ko00950,ko00998,ko01100,ko01110	3021200	2665800	1864200	2830000	2774500	2826600	3635800	3233600	3329700	0.584245	0.94936	0.440255	0.0718797
pme2960	C15H12O5	Naringenin chalcone*	Flavonoids	Chalcones	73692-50-9	C06561	ko00941,ko01100,ko01110	165320	193510	194460	485530	600660	483980	178060	185900	89353	1.417	0.610539	0.00104302	0.361818
MWSHY0017	C15H12O5	(±)-Naringenin; 4',5,7-Trihydroxyflavanone	Flavonoids	Flavonoid	67604-48-2	--	--	21913	22968	24127	96168	139640	203660	172190	228090	184150	0.779989	1.30215	0.0167517	0.000540241
mws1094	C15H12O6	Aromadendrin (Dihydrokaempferol)	Flavonoids	Dihydroflavonol	480-20-6	C00974	ko00941,ko01100,ko01110	35739	39357	89907	108310	163730	232300	115560	168740	112000	0.516326	1.08586	0.0470944	0.0383285
mws1068	C15H10O6	Kaempferol (3,5,7,4'-Tetrahydroxyflavone)	Flavonoids	Flavonols	520-18-3	C05903	ko00941,ko00944,ko01100,ko01110	8102.2	4707.4	19009	20526	27599	44904	43503	48362	50302	0.97547	1.17994	0.0727086	0.00151559
pmp000638	C20H18O6	8-Prenylkaempferol	Flavonoids	Flavonoid	28610-31-3	--	--	5446500	1187100	14859000	887920	1245100	1844800	4417100	7318900	6532800	1.28886	0.242895	0.222761	0.807604
MWSslk199	C21H20O6	Icaritin	Flavonoids	Flavonoid	118525-40-9	--	--	367430	95243	68960	5747100	8053100	13018000	16574000	24180000	24197000	1.1771	1.28043	0.015092	0.00107255
mws0787	C33H40O15	Icariin	Flavonoids	Flavonols	489-32-7	C17555	--	89412	52026	33528	10132000	6235000	2746800	13514000	3054300	8818400	0.286217	1.27743	0.041573	0.0499009
MWSslk180	C39H50O20	Epimedin A	Flavonoids	Flavonols	110623-72-8	--	--	13855	6666	3892	371500	406930	384060	1033600	1228200	1108400	1.35252	1.29268	3.90226e-06	3.95474e-05
MWSHY0109	C38H48O19	Epimedin B	Flavonoids	Flavonoid	110623-73-9	--	--	426620	209370	109910	22789000	24199000	23650000	32571000	32587000	33417000	1.35274	1.29083	6.37574e-07	3.99478e-08
MWSHY0097	C39H50O19	Epimedin C	Flavonoids	Flavonoid	110642-44-9	--	--	1614400	1328400	790640	69971000	69555000	70376000	31115000	37311000	32884000	1.34774	1.29466	3.52496e-09	6.25813e-05

## Sheet: S3
Table S3 Clusters of Flavonoids Compounds
IDs	Cluster
Butin	4
Prunin	1
Sissotrin	4
Prunetin	7
Epimedoside E	2
Epimedoside C	1
Epimedoside A	4
Icariside I	3
Isohemiphloin	4
Isorhamnetin-3-O-rutinoside-4'-O-glucoside	1
Narcissin	7
Isorhamnetin-3-O-neohesperidoside	5
Isoanhydroicaritin	3
Phlorizin Chalcone	4
Isoluteolin	7
Tectochrysin	7
Myricitrin	4
Myricetin-3-O-arabinoside	8
Yuanhuanin	6
Genkwanin	7
Diosmetin	7
Diosmin	7
Persicogenin	8
Rhamnetin-3-O-Rutinoside	5
Rhamnocitrin	7
Cyanidin-3-O-(2''-O-glucosyl)glucoside	1
Cyanin	1
Eriodictyol-8-C-glucoside	1
Eriodictyol	7
Kaempferol-3-O-glucorhamnoside	2
Kaempferol-7-O-rhamnoside	1
Kaempferol-3-O-neohesperidoside	2
Kaempferin	1
Kaempferol-3-O-sambubioside	1
Astragalin	2
Trifolin	4
Tiliroside	7
Kaempferitrin	1
Rouhuoside	6
Genistin	7
Vitexin	8
Rhoifolin	8
Cosmosiin	7
Apigenin-7,4'-dimethyl ether	4
Vicenin-2	7
Pinocembroside	7
Nuezhenoside	4
Tricin-7-O-Glucoside	7
Luteolin-7-O-rutinoside	1
Lonicerin	2
Luteolin-7-O-glucuronide	7
Cynaroside	2
Luteolin-7-O-gentiobioside	8
Luteolin-7,3'-di-O-glucoside	4
Luteolin-4'-O-glucoside	2
Luteolin-3'-O-glucoside	1
Luteolin	7
Maohuoside B	3
Astilbin	7
Carthamone	4
Tilianin	4
Sagittatoside C	3
Sagittatoside B	3
Sagittatoside A	3
Quercitrin	1
Reynoutrin	4
Guaijaverin	7
Quercetin-3-O-(4''-O-glucosyl)rhamnoside	4
Quercetin-3-O-(2''-O-Rhamnosyl)rutinoside	4
Quercetin-3,7-Di-O-rhamnoside	4
Quercetin-3,4'-Dimethyl Ether	7
Quercetin-7-O-rutinoside	4
Quercetin-3-O-neohesperidoside	1
Pratensein-7-O-glucoside	1
Pratensein	7
Trilobatin	3
Hispidulin-7-O-Glucoside	6
Hispidulin	7
Licoisoflavanone	2
Dihydrokaempferide	7
Dihydrokaempferol-3-O-glucoside	7
Dihydroquercetin	4
Catechin	4
Pinobanksin	4
Farrerol-7-O-glucoside	8
Syringetin-3-O-glucoside	4
Ikarisoside F	4
Ikarisoside C	6
Ikarisoside B	1
Acuminatoside	7
Neohesperidin	5
Hesperetin-7-O-glucoside	4
Caohuoside E	5
Caohuoside D	7
Caohuoside C	4
Epimedin I	3
Epimedin A1	3
Epigallocatechin	1
Epicatechin	1
Avicularin	4
Baohuoside II	1
Baohuoside Ⅶ	3
Baohuoside Ⅳ	3
Baohuoside Ⅲ	4
Baohuoside Ⅰ	3
Chrysin-7-O-glucoside	7
β-Anhydrocicaritin	7
Sutchuenoside A	1
Sutchuenmedin B	5
Sempervirenoside B	5
Sempervirenoside A	5
Sagittasine C	2
Sagittasine B	8
Sagittasine A	3
Korepimeoside C	5
Korepimeoside B	5
Korepimeoside A	5
Hexandraside E	4
Hexandraside D	2
Hexandraside B	5
Epimedokoreanoside II	3
Epimedokoreanoside I	5
Cuhuoside	5
Glisoflavone	3
6-Hydroxykaempferol 6,7-Diglucoside	4
6''-O-Malonylgenistin	7
5,2'-Dihydroxy-7,8-dimethoxyflavone	7
3'-Methoxydaidzin	4
3-O-Methylquercetin	8
3,7-Di-O-methylquercetin	8
Uralenol	5
2''-O-rhamnosyl-icariside II	3
(-)-Catechin	1
L-Glucose	2
D-Glucose	2
Phosphoenolpyruvate	4
Shikimic acid	1
L-Phenylalanine	2
L-Tyrosine	2
Cinnamic acid	7
p-Coumaric acid	2
Naringenin chalcone	4
Naringenin	4
Aromadendrin	4
Kaempferol	7
8-Prenylkaempferol	2
Icaritin	2
Icariin	3
Epimedin A	3
Epimedin B	2
Epimedin C	2

## Sheet: S4
Table S4 Raw Data of RNA-seq
Sample	Raw Reads	Clean Reads	Clean Base(G)	Error Rate(%)	Q20(%)	Q30(%)	GC Content(%)
AHHSt1	46068886	43228900	6.48	0.03	97	91.93	45.44
AHHSt2	43838010	42220160	6.33	0.02	98.47	95.23	45.57
AHHSt3	49098492	47337488	7.1	0.02	98.51	95.34	45.39
HBLTt1	48904032	47324462	7.1	0.02	98.54	95.36	45.77
HBLTt2	45263440	44020432	6.6	0.02	98.58	95.43	45.37
HBLTt3	51639318	49897816	7.48	0.03	97.27	92.4	45.67
JXWNt1	47975022	46425518	6.96	0.02	98.24	94.71	44.88
JXWNt2	52717584	48055506	7.21	0.03	97.33	92.54	45.18
JXWNt3	44401500	40405144	6.06	0.03	97.33	92.58	45.23

## Sheet: S5
Table S5 The unigenes sequences
GeneID	Sequences
ESM_Unigene_00001	ATGTCAGATCCAAAAATTCTGAGATATCCCGACAATATCGGATCAGAATTTCGAAATCGTTGGACTTTCGTTGATCTTTTAGAATCTCGATGCAATCTAACGGCCAATCTAAACAACCAAACACCAACCCAAATACTGAAATCCCGCCGCAACTTTACGGGATATCGTCGGCAAATCGGTCATGTTGAGCACCGAAATTTCGACCGATTCCGGTATATTGAACTGCTCTCAACCATTCCATTCCACCATTTATTTTCATTGTTAGTCCATTTTAATTTCTACTTGGTATCAGAGCACAAAGGCCCCTGGTTCAACTTCTCCAGCGGCGGCGGTTCCGGCCGCTCGTCGGATTCCGACCATCTTCCCCGATACATCAAATCCACCGATTACCAAGTTAGC…
ESM_Unigene_00002	TGCTTCCTTGTTCTGTTCCATGGATGTGTAACTCAGGCATATAGAAAAAATTACCAATCTCAGCAGCAGGGCGAATGCCAACTGCAGAGGCTTAATGCTGCCCAACCAAATCAAAGGATCGAGTCTGAGGGTGGTGTCACTGAACACTGGGATGAGAATGATGATCAGTTCCAGTGTGCTGGTGTCGCTGCTACTCGCCATACTATCCAACCCAAAGGCCTTCTTTTGCCTCAATTCTCCAATTCACCTAAACTTACCTACATAGTCCAAGGAAGAGGTATCCAAGGAGCTGTTATTCCAGGTTGCCCAGAAACATACGAACAGCCTCAACAATCCCAGCAATCCCAGGGTGGTGAAAGACAGCAGGGATTCAGAGATCGACACCAGAAGATCAAAGAT…
ESM_Unigene_00003	GAAATCATGAATTTGCAACTAGAGGTTGACATAACAAAGATCATTCTCCAAGAAGAGAGATCTTCTTCCTCTTGCTTAAGTAGTGAACTTCAGATGGTAAACGAGAGGTGTCTGCATATCCGCACGCAATGTAGAGATGCAGAGAACAAGTTGAAGGATGCAAGTTCTGTTATCGAAGCTCTTGAATCCCAACAGATTCTGTTGATCAATGAGTTAGATAATCTACGTGACTCTAACATCAAATACTTGGAACTTCTAAGTAAGCAGGATCAGGAAATCTGTGATTTGAGGGACCAAATTTGTAGTCAAGAGCTAACGAAGTCTCCATCTCTGGAGCATTTAGACAGTGAAGACACCCCTTTGCAGGCTAAACTGAAGAGAATGCAAATTTCTCTTGAA…
ESM_Unigene_00004	ATGCTGAACAAACGATTAGGGTGTCATAGACGTGAGTGCCAAAGTGTGGAAGACGAACATTTACCAATGAGGGCTTGCGGAGATGCTTATGACTTTGAACTAGATGCTGCTGAACTACTGAGAGAACCAACTTTAAGAGGAAGAACATATAATCCATCCTTAAGTGTTCCTTTGAGAAGTGTAGTCTTGGTCGCCAGATCCCGAAGAATGGCTACAGCCTTCATAGAGATAGTGGATCACCATGCCATTATCACCACCTGCATAGTTCCCCTTCACAGCAAGATGAAATTGTGCACCCTCACCCAACAAATCAAAAAAGGGGCAAACATAAACTTGGGCTGGGCCTGCCGGGTCGGGCCTGGACTGGTCATACTGGTTAGGGCCTGGACAGGTCGGTTC…
ESM_Unigene_00005	ATGGATTTTCGGCTAATGGATATTTCTGCTATTTTGTTGAGTCATCATGGTTATTTATTGGAGGATATTTGGTTTTACAAATATCTTTTATTGGGTGACCATCTCCCCAAGTCGCAGGGAATTGCGAGTGCATTAGACACCTTATGTGGGCAAGCCTATGGAGCAAAACAACACCATATGCTTGGTGTACACATGCAAACTGCCATGCTTGTTATAATACTAATGTGCATCCCAATTTCTATCGCGTGGGCATACACTGGACAGATCCTCATCAGTCTTAGGCAAGAGCCCGAAATTTCGACACAAGCTGGTATCTACGCTTGTTGGTCGATCCCATCCATTTTTGCGTATGGCTTACTCCAATGTCAAATCAAATTCTTACAAGCACAAAACGACGTC…
ESM_Unigene_00006	GTGATAACAACCGAGCAAGCGAGCGTCTCCGTCGAATTGATCAAACGCTCTTTTCAAAATGGAACCAGAAACCTCTCCTGTTGTCCACGATCTCCAAGACGAACAAGTATCACCAAAAACCCCAACTCCTCCTTCCACCACCACCACCCACGAGCACACCCCTTGCTCTCAACCCTGCACAACCACCACCTCCACCCCCACCTGTTGCAGTTGCGGAGCTCCAACAACAATCCAACCACCGCCAACATGGTCCGAAGTTTCTCCCCCACCCAATTACCGCCCAATCCGTTCCCCGGCCATCAACCTCCCTCCAACCACCTCCCAACAATCCATCATCCTCGCTCCGGTCCCACAATCCCAACAAGTCCCCGTCATCTCTCTTCCTCACAACTTCCTCCC…
ESM_Unigene_00007	TGTGATAACAACCGAGCAAGCGAGCGTCTCCGTCGAATTGATCAAACGCTCTTTTCAAAATGGAACCAGAAACCTCTCCTGTTGTCCACGATCTCCAAGACGAACAAGTATCACCAAAAACCCCAACTCCTCCTTCCACCACCACCACCCACGAGCACACCCCTTGCTCTCAACCCTGCACAACCACCACCTCCACCCCCACCTGTTGCAGTTGCGGAGCTCCAACAACAATCCAACCACCGCCAACATGGTCCGAAGTTTCTCCCCCACCCAATTACCGCCCAATCCGTTCCCCGGCCATCAACCTCCCTCCAACCACCTCCCAACAATCCATCATCCTCGCTCCGGTCCCACAATCCCAACAAGTCCCCGTCATCTCTCTTCCTCACAACTTCCTCC…
ESM_Unigene_00008	ATGGAACCAGAAACCTCTCCTGTTGTCCACGATCTCCAAGACGAACAAGTATCACCAAAAACCCCAACTCCTCCTTCCACCACCACCACCCACGAGCACACCCCTTGCTCTCAACCCTGCACAACCACCACCTCCACCCCCACCTGTTGCAGTTGCGGAGCTCCAACAACAATCCAACCACCGCCAACATGGTCCGAAGTTTCTCCCCCACCCAATTACCGCCCAATCCGTTCCCCGGCCATCAACCTCCCTCCAACCACCTCCCAACAATCCATCATCCTCGCTCCGGTCCCACAATCCCAACAAGTCCCCGTCATCTCTCTTCCTCACAACTTCCTCCCTCCTTCCAAAAAAATCCACTCCCCCGACGACATTCGCCACTTCCTCTCCACCTTCGCC…
ESM_Unigene_00009	ATGGCAGGGAAAGAAAAAGGAAAGATTGGGCAGCGAGGTAGGGCGGCGGTTGTGGTGCTGGGTGATTTAGGTCGCAGCCCTAGAATGCAATATCATGCTCTTTCTCTTGCTCGCCAGGCATGTCTGGAGGTGGACATTATTGCCTTTGGAGGTTCTGAACCCCATGCTGCTATTCTAGACAACCATTCTATCCATATACACGAAATGAAACAGTGGCCAGTGGTCCTTCAATATTTCCCGAAGATGCTGTATCCATTGATACTTGTGCTCAAGCCGTTGATTCAATTCATCATGCTGATCTGGTTTTTATGTGTTAAAATACCTGCTCCAGATGTTTTCATTGTGCAGAACCCGCCTTCTGTTCCAACTTTAGTTGCCGTACGGTGGGCCAGCTGGCTA…
ESM_Unigene_00010	AAAGAAGGCAAACATAGAGCTGAATCTGTTGCAGTGTTTTGCGAAAGCCAACATTTATTGGAAGAAGAAATCAATTGGAAGAAGAGAAACTATCTATTGGAAGAAGAAACGGTGATGAGGAGCTTTTCAAGATTGCTTACTCGAGCCTTTCCTCGAAGACCGTTAGCCCCTTGTAGGGAAGATAAAACCCTTCTTTCATCTCTTCGGTACATCTCTTCTTCTTCAATAACCAACTCAAGAACCCCTTTCTCTGCTCGATCAGCCCCCTTTAATTTGGCAAAATGGAGCAATTTTGGAGGACAGCGGAGGAGCATGTTCATTCAAACTCAGCCAACACCAAACCCGGCGTCTCTCATGTTCTATCCCGGAAAGCCAGTTATGGAAGTTGGGAGTTCAGAC…
ESM_Unigene_00011	ATGAGTTCGATGGCGATGCTTGTAGATCCGGCACCCATATGCTCAAGAAAGAAGACCTCAAGAGCGGCTGTGTTTGTTCACCATCCCCACTCAAAGGTCGTTGTTTCTTCACACTCTCCTTCCTCATTTGTTGTATGTTTTTCTGCCACTGGTAGTTCTGATTTCGAGAAATTCGTTGAAGATCGATTGAAATCTGGAACCCTTAAACAGCCAAAGTACTATAAATCCAGTAGACCCCAAAAAAAACCCTGGAGAGAGCCAATTGATTTCGGGAAATCTAAAAATCTTACCGAAGCATTGAATTTGTTCCATTCTGCTATTAAGACGAAACCTGCTCCCTCCGTTTTGGTTTTTAACCAGATCTTAGGTTCCATAGCCAAGATGAAACACTATTCCTCT…
ESM_Unigene_00012	GTTTCGCTTCCTTTTCCATTGGCGTGCTTCATGGCGATGGCAAGAAGAGCGGCTGTGCTTGTTCATCGTCACCATCATAAACCAAAGGTCATTAGTTCACTCTCATCCGTTTCTTTTTGTTCTGTTTGTTTAATTTCCACTAGGTTCCTTTCCAAATCCACTAAACAGCTAGATCACTCTGGTTTTGAGAAATTGGTGAGAGAACGTTGTAAATCTGGATCCCTTAGCCTTGACGAGACACTAGAAATGTTCCATCGGGGTATTGAGAGGAAACCCACTCCCTCCATTTACTCTTTTAACCAGCTCTTAGGATCCGTTGTCAAGATGAAACACTATTCTACCGTCTTCCCTCTTTTCAAATTAATGGATTCCTCACGAATCAAACCGGATAATGTTACC…
ESM_Unigene_00013	GGCCGATTTTCCCTTCACTGCTGGTGCCGTTTCATGGCGATGGCAAGGAGAGCGGCTATGCATCTTCCTTATTACCATCAACAAGTACCAAAGGTCATTCCATCATTCTCTTTTACTTCTGTTTGTTTCTTTACTACTTCATTCGATTCCAAATACAGTAAACAGCAAAATCACTTCGATTTCGAGAAATTAGTGAGAGATAGTTGTAAATCTAGATCCCTTAGCCTCGACCAGTCCTTGGATTTGTTCCATCGTGCTATTAAAATGAAACCCACTCCCTCCATTATCACTTTTACCCAGCTCTTAGGATCCATTGCCAAGATGAAAAACTATTCCGCTGTATTCCCTCTTTTCAAATTGATGGATTCCTCACGAATCATACCGAATATTGTAACCCTT…
ESM_Unigene_00014	ATGCTGAAACTTGACATGGCTATGATCGCGAGGAGGGCGTTTGTGTTTGCTAATCATCGTCACTCAAAGGTCACTCCTTCGATCTCTTCTTCTTATTCTGTTTATTGTCTGTTTACTACTGTGTTATATTCCGAAGCCATTAAACATTCTGATTTCGAGGGATTTGTGAGAGATAGATGTAAATCTGGAACCCTTTGCCTTGATGAGGCCTTGGGTTTGTTTAATCGTACAATTCAGCTGCAACCCAGTCCCTCCATTTTCCCTTTTAACCAGCTCTTAGGATCCATTGCCAAGATGAAAAACTATTCCGCTGTATTCCCTCTTTTCAAATTGATGGATTCCTCACGAATCATACCGAATATTGTAACCCTTAATATATTAATTAACTGTTATTGCCAT…
ESM_Unigene_00015	AAGAGTAGATCGAGAATAACATGCCTAGTTAGTACAAAAATGTTTTGTATTATCTTGATATCACTATCAATATTTAGCCAAATGCGTTCCAGCTCAATTAGTGTACCATTATGGACTTTATCAATCAGAAAACTACTTCCTAACCCCCCACTACTTTCTACAGACTTTTCTCTTGATCCCTATCTCGTATCCACCACACAACATACTAATTCTTGCTCTCTTTCTCTTCTCATGATGAACTCATCTCCTCTTCATACCATGAACTTGTCCATCTGCAAGCTCGTCCTAGCTCTCATGGTATCGGTCTTCTTCTTTATCCAAATCTCAGCTACTTCAGGATCCGATTCGACTGATTCGAGAAATATTACTCAATTTTCGATGGCGGGATTGAAACCCCTT…
ESM_Unigene_00016	ATGCAAAGACTCTTCAATTCTGTACGGAGAAGAACCTTCCATTCATGGCAGAACCAGCAATCTATTGCAGAAAAGCTCCATCTATGTTCCATACAAGGCCGTCTCAACGAAGCAATTCACCTCCTCCGCCACTCTCCCGATCCTCATCTCTTCCAACCAACCAACGAAACCTTCCTCCAACTCATCCGTTCCTGCATCAAATTCAAAGCATTTTCACAAGGAAAAGAGATTCAAGAACTCATGTTAGAGAATGGGGTTAAACCTAATATCGTTTTGCAGAACAACTTAATGATGATGTATTCAAAATGTGGGGATGTTGAGTTCACCCGCCAACTGTTTGATGAAATGTCTAACAGGAACATGTTCTCTTGGACGGCTGTTATTGGAGCTTATTCCAAT…
ESM_Unigene_00017	ACGGTCTCACTCTCACCCTCTATTTTCTCTCTTCGAAACACTCTCTCTCCTTCGAAATACACTCTCTCACAGCGATTTCTCTCGGATGCAAGCACTTTGGAATTGGTTTTTAGCAAGATCACTTCGCTAGCTATCCCGATCTCTCGTACTCGCCTGGCTATCCTGATTTCACCAGGTGCAGCCCTTTTCCCTTACTCTCTCAACGTTTTCTCTCTGAGTCTCACCGGATGCAAAGACTCTTCAATTCTGTACGGAGAAGAACCTTCCATTCATGGCAGAACCAGCAATCTATTGCAGAAAAGCTCCATCTATGTTCCATACAAGGCCGTCTCAACGAAGCAATTCACCTCCTCCGCCACTCTCCCGATCCTCATCTCTTCCAACCAACCAACGAAACCT…
ESM_Unigene_00018	CCGAGTGAGAAACAGAAGCACATTTCTTCTTCTGTTCTTATTCTTTTCTCGATCATGGTTTCCTTTTCTTCTTCTACTGTTATTTTCCTATTTTTAGGTTTGTCCTTGTGTTTGAGCTTGGTGAGTTCTGCTAAGTTTGAGGAACTGTTTGAAGCAAGCTGGGCTCTTGATCATGTCGTTTATGAAGGAGAAGAGCTTAAGCTCAAGCTCGATAACTATTCAGGAGCTGGATTTGCTTCCAAAAGCAAATACATGTTTGGCAAAACGACGATTCAAATCAAGCTTGTTGAAGGAGACTCTGCTGGAACTGTCACTGCTTTCTATATGTCTTCAGATGGACCAACTCACAATGAGTTTGATTTTGAGTTCCTTGGAAACACTACTGGTGAGCCCTATTTG…
ESM_Unigene_00019	ATGACTACTATTAAACTCAAATACGAGCAGTTGATTCCCGGTTTACCAGACGATATTGCAGAGCACTGTATTCTGCATCTTCCTTACCCTTACCAATCCCTAGTTCGCTCTGTTTCCACTTCGTGGAACAAAGCGATTACAAACCCAAATTTCAATCTCTTACGAAAATCAATTTCCGTTCCAATACCTTATGTATTCGTTTTCTCTCACGACAAATCAACGTCCAAGATTCAATGGCAAGCTTTCGATCCTAGATCTCGTCGGTGGTTTATTCTCCCTCCGATGCCGAACGAGAAATCTGTCAGCCCGGGTGGTTTCGCCTGTGTTTCGGTCCCGAAACAAGGGAAGCTTTATGTTTTAGGCGGAATGAGATCGGATACAGAGTTTCCATTACAGAGG…
ESM_Unigene_00020	ATGAAAATTTCCGTCCAAGGCAGTGCAAGTAGACGGACATACTTTAGGAAACATTTTGTGCCGCATAGGCTTTGCTCCGTCAGGGAGACAGATAACACTTGCACGAGAAATATTTTTTCATGTAAAAAGGTAGCATGGTTTAGTCAAGGTGATGGGGGTATAAATGTTGCGGGGCTTCTTACAATGGAAGAAATTGAGCAACCGGGTAGATGGAAGTGTAGAATATCAAGTCAGGACCGCCTCCGCTGTAAAAGTAGTAAGTGCGCTGTAGAAACTGAGGTAATTCTTTTTTTTTTCTTTATGCTCTCAGAAGAAACCCCCATCTATGTATCCCAAACTTTCATACTTGAGATAACTGTTGCATATAGTCATGAAAATCGGAGTATGTCCAGTTTCTGT…
ESM_Unigene_00021	ATGCAACAGATCGTCTTGAGTAACGAGAGGATAATCAGAAGCACTGAGATTGATAAACCAGTCCCAATCACCACCTTCCCTCAACAAAATCGCCGCCGCGTGAAGCGTATTAGCAACCATAGTAGGACCTCGGTAGGTGATAAGATTAGCTTTGGTAATCATTCGAACATTACCAACCGAATTAAAAAGAGGATGAGAAGAGACGAAATTTTGAAGATCGAGACGCTCTTGAGGGGAGGATTCGAGGTCGAGATGGACGATGTAGTGATTGCGAGGATGGTAGAGGGAGAGGAGAGTGCGGATGAGCGAACGGCCGTCACCGGTGGAGCCGGAGATGAGGTAAGCGAGACGAGGTGGCGGAGGGAGGGTGGAAAGAGGGAGAGGATGGAGTTTGGATTC…
ESM_Unigene_00022	ATGAAGAGACTTAAGAACTACTTACACGTCAAAAACCAACCACCACCACCAACAATGGAACCCCGGAGATGGCTCTTCCCACTCGCAATCGGTTCTCTCCTCTTCCTCTTCCTCCTCTTCTTAACCTCTCTCACTTCCCCCGACGGTCTTCCTCTCTACCTCCTCCGCTCCTCCACAGTCTCTCCTTCCTCCTCCATCTTCGTCGAATCCAAACTCCATCCTCTCCCTCTTTCCACCCTCCCTCCGCCACCTCGTCTCGCTTACCTCATCTCCGGCTCCACCGGTGACGGCCGTTCGCTCATCCGCACTCTCCTCTCCCTCTACCATCCTCGCAATCACTACATCGTCCATCTCGACCTCGAATCCTCCCCTCAAGAGCGTCTCGATCTTCAAAATTTC…
ESM_Unigene_00023	ATGGCTACTCCACTAGGAGCTTCAACCTCTGGAACTGCTATCCTACGCCATGGAGCGCATAAGACCAGCACTCTCCTCTTCCCTCTTAAACCTTCACCCTTTTCTATCAATTTCCCTCCCCAACAAAAGGACTCCGCTTCTCGACCAATTATTTCAACAATGGCGAAGAAAACAACCGTAGAAGTATCAACGAACCCTAATCCTAAAGACTCAAAATCCCCAAAAGTAGCAGAAGAAGAAGAAGAGGAGGAGGTTGAAGAAGAGCTTCCATGGATTCAAGAGAAAGCACTTGATTTAGTGGAGTTCACAGGTTCAGTTACTCAAGCATTACCTGGTCCCCGAGTCGGTCAAAGCTCTTTACCTTGGATTCTCGCTGTTCCTTTAGCTTACGCTGGAATC…
ESM_Unigene_00024	AATTTAGGTTGCTTGGATGAAGATATGGCACGTGTATATATAGCAGAAGTTGTTCTTGCATTGGAGTATTTGCATTCCTTAAATGTGATTCATAGGGACTTAAAACCGGACAACCTGTTGATTGCTCATAATGGTCATATCAAGTTGACAGATTTTGGGCTTTCGAAGGTCGGCCTTATTAATAGCACTGATGATCTATCGGTCCCAGTAGTTAGCAGCACTGCACTTGGAGATGATGAACCTAAATCACAACATACAATAAAACGTGAACAGCGTCAAAAGCAATCAGCTGTGGGTACTCCTGATTATTTGGCACCTGAGATACTTCTTGGAATGGGACATGGTGCAACTGCAGATTGGTGGTCTGTAGGTGTGATTCTTTTTGAGCTGCTTGTAGGA…
ESM_Unigene_00025	GATACTCCAAAGGTTCAGTTGGATGCTTTACAGCTTGATGGAAAACCGGAAAGCTTCATCATTGAGAAAATTGAAAATCTTGGTGTCCCAGAATGCCCTCCTGAAAGTTCAGAAGTTCCACCGGTTACAAAACGAGTGACTTGGGGAACTTGGAATGATCAGCAGCATGATACAGACGGGGATTCAATGATTTGTCGAATATGTGAAGTCCAAATACCAACTGTACATGTGGAAGATCATTCTAAAATCTGTACTATCGCTGACAGATGTGATTTGAAGGGCTTAAATGTAAATGAACGTCTCCAAAGAATTTCTGAAACTTTAGAAAAGATAGTTGGAGCATGCACACCAAAAGGTTCAGATACTTCAGTAGGAAGCCCCGAGGTTGCCAGAGTATCT…
ESM_Unigene_00026	GTCGCCCTTATCACGATCGAATTTCCCGCGAAAACTCGGCCTTCCTCTCTCTCTGTCTTCCCCCCTCTCGCTCAATCTACATTGCTCCTCCATGACCAACACTTTGATCATCTTCACCATCGATCCATGTCAGATCCTACCACAAATGATCAAAATGACAATCCCGATGAACCATCTTCACCGTTTCCCGACGACCCTTCATCAAAATCCAAGTTCAAGCTTCGCAAAATCCCTCCGATCCCAATTCGCCGAAGCAACACAGAAGACATCATGGAGATTCTCGTTGAAAGCGATATTGGCTACGAAGCAGATGCATACGACGAATTAGGGCACGATGGCTCTTCTTCCCTTCTACACGCATCGGCTCTTGGATTGAATCACATTCGAACTAGAACCGGT…
ESM_Unigene_00027	ATGAATTGTCTTCAAAGTCTCCAAAGATCTTTCTCTGCATCTCCTTTACAAGAAAACCGGAAAATCAATGGCAAAAAGCCTTCTTCCAACTTTATAAATCTTCCCGAGGGTGTGGGGAATTGCACTTATCTTCGCCGTAATATAATCATGAAGGCACCTCGAGGTCTCACAATCACATGCAGTGCCAAGATGAGTGGTGCAGAAGTAGAGGAGGAGAAGTCTGAGACATATAGTACTAATATGACAGAGTCTATGGGTGCTTCATTAACTTACAGACACGAACTTGGGCTAAACTACAACTTCATCCTCCCAGACCTGATTGTTGGTTCATGCTTACAGACTCCTTATGATGTTGATAAGCTTCGAAGCATTGGAGTACAAACAATTTTTTGCTTACAG…
ESM_Unigene_00028	ATGGTGTTCAAAGGCCGCTTCTTCTCTTCGAAAAAATCAGATTCTTCCAAGTCCGATGGATCAAACAGTCCCAAGACTTCAAATTCCGCTTCCCCGATCCGATCCGATAAGAAGAAGGTCAAATCCACTAAAGATGATCAGCAGATCGGTCGTCATACCAGCGTCAAATCTCCGCAACCACTACAAAAGAAGAAAGAGAAAGAGAAAGAGATAAAAGGAAAAGAATCTACTCTTCCATCCTTAAGAACACCATCAAATGTTAGAAAATCACTGCTAGATGTAAAGGAACCTACTACTCCTGCCCCTGCTCCTTCTCCTTCTCCTACAACTGCCCCTTCATCTGTTTCCCCAATTTTAGCATCTTCACTTGGGTTGAATCGGATTAAGACAAGATCAGGC…
ESM_Unigene_00029	CCGTTTTTCCTCTTTGTTTTACTCCTTTTTGTCTCTTGCGCCCTTTCCTTTATTTCCTTTCTTTTTTCTTATTCTTATACACTCAACAAACAACAAAAAACAATTGACCTCACTCGATCTCCATCTCTCTTTCCATCTCTTCACTATCGCAGAAACTCACTGCCGCATGCCATCTTCTCCTTTTCTCTTCTTCGGTCAGCAAAACATCGCCACCACCACCGCGAGCTTCAATCGCACTTCTCCTTCTTCCTTCCACCTCGCGACATCCACCACCGCGAGTTTCACTTCCCCTACCACCGTGTGCAACCCCCATCTCGTACCACCCTCTCTTCTTCACCTCCGACGAACCCCATCTTCTCCTCCTCTTCTCCAGTCGGCAACATATCACCACCATCAATT…
ESM_Unigene_00030	ATGGAGGCCTTCTTTTCATCATTTATTTTTTTAATCTCAAGATTCTTGGTTTCCAGAAGAGATTCACTTAATTTGACTTTCTCTTCCATCTTCGTCAATTCTTCAGTGAGCTCTTCAACAGCTTTTTCTCGAAGGCGTTCAGACAACCTCAACGCCTTGATCTCCGCCTGTGCCTCACCTAATTCTCGATCCTTATCTCTGACTTCATTTTCTAAGCGATTAAGCTCAATCTTAACTGGATCCGATCCGTGCAAGAGATTCATAAAATCATCAGAGTCCATACTCGGTCGAATCGATGTTCGTCTCCTCATCGGCCTTCCTTCTTTAAACGAACCGGAAACCGACAACGGCACCGGCGCGAACTCATTTGCCCTATTTCCGGCACTTCCACTGCAACTC…
ESM_Unigene_00031	ATGACAACACTTTCTCCAACTCCTGCTGCCGACTGGAAGTTCTCACAAGTCTTCGGCGAACGAGCACCCGGTGAAGAAATCCAAGACATTGATATCATATCGGCCATTGATTTCGAGAAGAAAGGCGACTATCTTGCTACCGGCGATCGTGGAGGCCGCGTTGTGATTTTTGAGAGTTCAAATGCAGTGGACCGGAGGTCTCAGAAGGAGTTGGAGAAGTTGGACTACAGTGTTAAAAAACACCCCGAGTATCATTATAAGACAGAATTTCAAAGCCATGAGCCAGAATTTGATTACTTGAAAAGTGTGGAAATTGAGGAGAAGATCAACAAAGTGAGATGGTGCGCGACACCTAATGGGTCGTTATTTATTCTATCGACAAATGATAAGACAATCAAG…
ESM_Unigene_00032	ATGTCGTCATCTGTGGCTGATGAGAAGATACTCAGCTACGAAGATGTTGTGTTAAGGAGATCAGACTTGGACATACTTAGTGGTCCATACTTTCTTAATGATCGCATCATCGAGTTTTACTTTAGCTACCTTGCTTCTAGCTCTGCCTCTCAAGATGTTTTACTTGTTCCTCCTTCAATTTGCTTTTGGATAACAAATTGTCCTGACCAAGAGAACCTTAAAGAATTTGTCGAACCTCTCAAGTTTCCTGATAAGAAGGTGATCATATTTTCGGTCAACAATAACGACGATGTTACTCAGGCCAAAGGTGGGAGTCATTGGAGTTTACTCGCATATGATAGGAGGACCAATGTATTTGTGCACCATGATAGCATGGCAGGTTTGAACAGTTGTTACGCG…
ESM_Unigene_00033	GAACTTCTGGTTTCTTTAGGGTTCTCCAAGATGAGTGAAGGATCATCCATCGATCGTCTTCCACAGGAGGTGATCAATACAAACATCTTGACAAGGCTCCCTATCAAGCCTCTTCTCCTCTGCAGGTCTGTTCGCAAAGATTGGCAAGCTGTCATCGACGATCCAGATTTCTCTATGAAGCACTTCAACACCACTTCATCAAGTCAAAATCCCTCCTCTATTATCTTGATTCCCACTCATCGTCCCAAACACACTGATGGTTTATACTTGGTAGAAGAGGAAGCTGATAGCAATTTTATTTTTTCAAAGATCGATCTGCCTTATGCAGATGAACTGTCTTGTAATTATTTAGTCGTGGGCTGCTCACATGGTCTTATTTGCTTCTCATCTTTTAAAACC…
ESM_Unigene_00034	ATGCCTGGAGCACGTGAATCCGAGACGCTCAATGGTGTTTTGCCTAATGGCTTACATCCTCAACTATCATGTGATCATCGTGGGTTCGATTCGTTGATCTCTAATTGCTATCCCATCACTCTTAAGTTCATGGATATTTGTTACCGGGTCAAGATAGATAGAAAACCCACTGGAGGAGGTTGCATGACACGTGTTTTCCACAGTGGCTCTGCAAGTCCCGATCATCCTCGGGTGAGCGAGGAACGAACAATCCTCCAAGGGATCACTGGTATGGTATCTCCAGGTGAGATTCTTGCTATTCTAGGACCTTCTGGGAGTGGGAAATCTACACTTCTAACAGCACTTTCAGGGAGGTTAAATAACAACAGCTTTAGTGGATCTGTTTTGGCTAATGGTCGA…
ESM_Unigene_00035	CAAGGGTTTTCAGTTGCAGAGATGAACGAAGCAGGAACATCCATTGATGATCTTCCACCGGAGGTGATCAATAGAAACATCATCCCAAGACTCCCTGTGAAGAATCTGTTCCGTTGCAGGTCTGTTTATAAAAACTGGCGAGATGTGATCGACGATCCCGAATTCCCTATAATACATTTCAACACCGTCTCTGCAACTCATATTCAAAACCAGTCCTCCATAATCATGATTCCTACTCTTGGGACAATTCCCCCTCGTACGAAAACCGACGGTGCCTTTTTGGTAGAAGACTATGAAGCTGGGGGCAACAATCTTCTCGTTACAAAGATGAATCTTCCTTATCCCGAGGCATCTTCTTATAATTTTGAGGTATTCGGTTGCTCTAATGGTATGATTTGC…
ESM_Unigene_00036	CCGATCTACCTCTACCTCTTCCTCTTCCTTGTCCCCCCTCTCCCTATTAATCCCTTCTCGTCTTCTCTCTCAGCCCCTCCTCTTTCCCCCTCTCTCTTCTCCATTATCATCACAACATACCATGCAGGGGATGTTTACTTTATCACCACCGGTAAAAGCAGGGGCTTCACCTTGGATTTTGTGCGTTCAACAAGAACAATGACATTTGATTTGGGGAATTCTTTCTTTTCAAGAATTAGAACAGGGGACTTCACCTTGGATTTCGTGGGTTCAAAAAGAACATTGACATTTGATTTGGGGGATTCTTTCTTTCTGAGAATTAGGTGGTTGGGCCATTTAACAAGTTTCTTGCAGGTTAGGCCTACCTTCGCAGAATTCGTGGAAAGGTTGTTGGGCCAT…
ESM_Unigene_00037	CATCACAGCAATCTAATGGAGAAAATTTACAGTCAAAATATGATATTTGGTTCATGTCTTCTGCAAGCAATCACACTGTTCTGTAGCATCATCACTTCATTGGCATCAACGTCCTCTTCCAGCTCAACCGATAGATTATCATTGCTTTCCTTCAAGGATCAGATAACTGACGATCCATTCGGAGCACTGAGTTCGTGGAATGACTCTATCCATTATTGTCAGTGGAATGGAGTCGCCTGCAGCAAACGCCATCGTGATAGAGTCACTGTCTTAAACCTGCAATCTCAACAACTTAGAGGTACACTCTCTCCCCACATAGGGAACCTTACTTTTCTTAAAGTTATTGCACTGGCCACGAACAACTTCGACGGCCCAATACCACAAGAAGTTGGCGGCTTG…
ESM_Unigene_00038	AGGACCAGAGTGAAAGGAATGTTACAGCAATTGGTATTCCATGGCTGGAAACTAGGGCTTACTAACGCATCCAAGGCGACCTTGTTTAATAATCCATCCTCTCGCATAAGCTGCCCACTTCGGAAAGCGGCTTCTCTCATTTACCCAAAGAGGACGATGGCAACAACGACGGAGAGTTACAAATTTGGGCCTTACAAGATAAATGAGTCTGAAGTGTTTTACTCCACCAAACTTTCTTATGCTTTGGTCAATCTCCGGCCTCTTCTCCCTGGTCATGTGCTTGTCTGTCCCAAGCGCGAAGTGAAGCGCTTTATCGATCTTACTACGGATGAGACAAGTGATTTATGGCTAACAGCTAAGAAAGTTGGTGATCAACTAGAGCATCATTACAATGCGTCA…
ESM_Unigene_00039	ATCCGTTGGAAGAAGGTAAAACAATTTCTGGTTTTCTCTATAGTTCCTAATGGTGTTCCTTTTAGTCAGATACACATTTTTATTTTATTTGTTTTTAGTATATGTCAAAAGGCCAATATTAAGAGTGTCAGTTCCCCAATTTTACCTGTGATGTTTTTTTTTTTTTTTGACAGGCTAGAAGGCAAAGTCATAATAGTCACTGGCGGATCGATGGGAATTGGAGAGGTTACTACAAAGTTGTTTTGTCATCACGGTGCTAGAGTGGTAATTGCAGACATCAAAGACGACTTGGGTCACTCGGTATGCAAAGACATAGGATCAGACATGGCCTCATTCGTGCACTGCGACGTCACAAAGGAAGACGACATTAAGAAGACAATAGACACCACCATGGCAAAA…
ESM_Unigene_00040	ATGCAAGCCAATGGTTTGATGAGGTGCTCCTTCAGAGAGAGAGATGTGGCTATCCTCCAATTACCACTTAGAGAGAACTGCACATGGCTATGGATTACAAGTTTATTCCTCCTTACACTGACCATTTATTTGAGAGACTGCAGGATTGCAAACAGGGTTCTAAGACATGAAACTGGTGAGTTTCATAACCTCTCCTCTAGGCAGGCACTTTATGAAACTGACCAGCAGAATAAGGCAAGGCTCACAAATTTGTTTAGGGCAGAAATCATGAATGAAATCAAGGAAAAGAGGCCATTTACTTATAATGATGTGTGTCAGTTAACATTTCAGATTAAAGCCAGAACAAAATCTACAAGCAAGCCAAGAGCAGCCAATCTGGGTTCAAGCTTTTCTACTAGG…
ESM_Unigene_00041	GACTCCCGTGAGAGTGAAGCTTTTTTCCATCAACTTTTTTCCATCAACTCAATGGGTATATACTCATCTTCACAATCTCTCCCTCCAAACCATACAAATCACCACCACACAAACAACCACGTTGAGACCAGTAGTGGAGATGGATTTTGTGCTCTTAAGAAGCCCTTGCTGGCCGCACAAGTCGATTGTGGACGAGCAAAAATGGAGACACAAACAATTCAGAAGGATGCGAAATTGGAGAGTCAGTCAGACCTGCAAGGCAATCATGGTGGTACAACCTTTCTTAGGACTTGTTTGAATGGTCTCAATGCTTTATCTGGAGTTGGGATACTATCGATTCCATATGCGCTTTCGGAGGGAGGATGGTTAAGTTTGATATTTCTTTTAGCTATGGCAGTC…
ESM_Unigene_00042	ATGAGGAGCCACCCCGGGCATACCACCAACACCAACAGGTGGGAAAGGTTGCATCATTCCAGAGAATGGAGGGGTAGGGCCTCCAGGGAATCCTCCATAACCACCCATTCTATTCATATGCGCTCCATAAGCAGGGTCAAATCCTGGCCCCATCATATTAGGATGCATCATCTGTGGGTTTGGTGCCATCCCTTGGCCAAATCCATTTCCACCATTACCCATTATACCTCTTCCACCCATCCTATTATTCCTCATCGGACCAGGCTGCCCTCTGCCTCCCATCCCAGGCCCATTACCTCTTCCCCAATTCCCTCTCCCATATCCTCTATTCCCATCTCCACCCTGAAAATTCCCTCCAGGACCAACACCATTATTGTTTCCTCCACCTCTACCACCAGG…
ESM_Unigene_00043	TCAGTTATGACTAATGAGTTCAACAATAGGCGGCCCAGTGCACAAGAGTTCCACGGCCAGCAAAAACAGTGCTCGGCAGAGGAAATGGCAACGGAAGATGAGCGGAGCAAGATGATCAGAAAAGCAGAGGAGTTAGTGGTATCGGAGATGAAAGGAAACGATGGGTCTCATGACGCTTCTCATGCTTTCAGAGTGAGAGACGTTGCTCTTTCCTTGGCTCGTGAGGAAGGCCTTGCTTCTTCTACACATATCATGCACATCGTGGAGCTTGCAGCACTTCTCCACGATATAGGAGATTACAAGTATGTGAAAGATCCTTCTGAGGAGACAATTGTCGAGAGATTTCTTGAGCAGGAGCATGTAGAAGAGAGCACAAAGAGAAGGATAATTGATATCATT…
ESM_Unigene_00044	ATGGCGTATACAACCAATCGATTCTCTCATATGATGAGACGAATCTTTGAAAACGATAACGATAACGACTACTCTTGCCACGACTGTCTTTCTCCTCCTCCTCCTTCCTCTCCTCCTCATCACAACCTCTCCCTCCTCCTCTTCATCTCCGTCGCAGTTCTCGGCTTCTTCTTCCTCGCCGCCATCTACTACACCATCTTCTCCAAATTCTGTGCCAATCGTAATCGTTCACCAACCCCACCCCAGACCCAAACCCCAACCCCAACCGACAATACCCGTGAAGAGTTTCTCGATGAAAATCACCCACAAGTCGTTGATCACCCTATTTGGTTCATCAGAACTGTTGGGCTTGATCAGCTTACTATTAATTCCATTTCCGTTTTCAAGTATAAGAAAGAT…
ESM_Unigene_00045	ATGGAGTTTTTCAATCATAGAAGATCACTTTTTGCACCAAACCAAACTATCTGTTGTACCTCTGGTTGTCCTGACAAGTGCTTTTTAAACCTCCCTCAAGCGACTGATGAGAATCAAAAGCATGTCCCACCCCTTGTGATCGTCATTGCAGCTGCTATTGGTACCGCTTTTCTTCTAGTTAGCTACTATGCTATCATCGTTAGGTACTGTTCGTATTGGAACATTACAAGGAGACGTTCATCTCGAAATCAAGAAACTCGTGAGGATTATTTGGACGAAGGACATGGTCGAGTTGTCGATCATCCTATTTGGCGTATTGCAACGGTTGGTCTCGAGCACTCGATTATCAATTCGATACCTATTTGTTTGTATAAGAAGGAAGATGGTTTGGTTGAAGGG…
ESM_Unigene_00046	ATGGCAAATCACGAACTGATTCTTGGACAAAACCATGATTTAGCTCTTGGGCAGAACCAGCAATTGCAACTTGGGCATAACCATAACTTAGGACTTGGCCAGAACCATGATTTGGGCCTGGGGCAGGCCCATGAACATGAATTGGGATTGGGACAGAGTCATGATCATGACCTTGGTTTAGGACATCCCAATGATCATGAACTTGCTTTAGGACATAACCATGATCATGAACTAGCTATGCGCCATGCTCATGCTCATGAGCATAATCCTCAGACTCATCACCAGTCCCAGTCCCAGTCCCAGTCCCATCCTAATTCTCATCATCAGTCCCATCCTAATTCTCATCACCATTCCCATCCCCACCCTCATCCCCAGCCCCATCTACATCCTCCACCCCAG…
ESM_Unigene_00047	ATGCTCATGCTCATGAGCATAATCCTCAGACTCATCACCAGTCCCAGTCCCAGTCCCAGTCCCATCCTAATTCTCATCATCAGTCCCATCCTAATTCTCATCACCATTCCCATCCCCACCCTCATCCCCAGCCCCATCTACATCCTCCACCCCAGCCCCATCTACATCCCCAACCGCAGCCTCTTCTACATACCCAACCTCAGCCCCAGCCCCACCTACATCCCCATCCGCTTCTCCATCCCCATCCTCATTCCCTTGCCAATGCACATTCCCGCTCCCACCCTCATACTAACCATCCTCACCCCCATCCACATCATCCACATTCCCTTGTTCATGATCATGATCATGAGAACCAATTGGCTTTGGGACAGAATCATGATCCCGAGGATGATCATGATC…
ESM_Unigene_00048	ATGCAACTTATGACTCTACCACTCTCTCGCCCCATACCTTCATTACCCATCTTTCTTCTTCTCTTCTCCTCTCTCTTTCCTATAAATTTCTACTGTTCTCCTTCAACTTCCCATTCATTCTTCATCCTTCATCCTTCATCCTTCCCCATCCCCTACCTATCATGGTGTACTAGTTCATATCCTTTCAACTGTTACTGGTTTATTGCCCTTCTGATTGGAGTAGAGGTTGCAGAAGAGTCGCATGGATTTCTTCTAAGCTTCCAATTCAGAAGCTGGAAGGTTGTGACTGACATGAGTAGCTGGTGTTCTTTGGCCATTGGAATTGAAGATGCCAGCTTTTGGTCCTTTGCTTTTTGCGTACATTTTGGTGACAGGGAAATGCCAGTGTACCTTTCCTTT…
ESM_Unigene_00049	CTTGTTCCTACTATAGACTCAGCAGAAATGTACTTCAACAGCCTTCCTCCCAGTGTAAAGAAAGGACAGACCTATGGTGCGCTTCTGAACTGTTATTGTAAGAACAAGATGAAAGATAAAGCTGTGACTCTGTTTGCAGAGATGAATGAGCAAAACATTGTATCTGCATCTCTGAACTATAACAACTTGATGGCCTTATACATGAGGATAGGTGAGCCTGAAATGGTCCCCCTTCTTGAAAAAGAAATGAAGGAGAAGAATATTTCACTCGATACATTTACCTATAGTAACTTGATGGCTTGTTATACTACTTTAAAGGATACTTCTGCAGTAGAGAGAATCCGGAAAGAGATGGAGTCTAACGAGACTGGTATGAACGATTGGACGACATATAGCAAC…
ESM_Unigene_00050	AAATCAATCCATACAGCCATACATCCATTCATTCATCCATCAATACAACTAACCAACCAATCAACAAACGATCCAAACAACCATGCATCCATTCATCCAATTATAAATCCATCCATCCATACATACATACAACCAACCAAGGATCCAACTAAACATGCATCCATTCATCCAATTATACATACAAACATGCATACATACACACATATACACCCATCCATTCTTTCACCCATCCATTCTTTCACACTTACATACATGCATATATACATACACACATCATCCATCCACCCATACACACATCATCTACAAAAAAACCATACATCCATTCATCCAATTATAAATCAATCCGTACATACATATAGTAAACCAATCAATGATCCAACTAAACATACATCCATTCAT…
ESM_Unigene_00051	ATGCCAAGAGCGAGAGGGAGTACTGCTGCAGCTCGGAAGCCGGTTGAGCCAGAAAAACCTGTTGAACCTGTAAAGCCTGTTGAACCTGAAGAACAGGTGGACCTTGATGGAGAAGATGATGCTGAGGAGATGACTGAGGAAGAGGTTGAGTATGAAGAGGTAGAGGAAGAAGTGGAAGAAGAGGAAGAGGTAGAAGAAGAAGAGGAGGTAGACGATATGGATGCTGATGAGGCGAATGCTAGTGATGGGGAAGAGACGAAAACTAGCGAAGATGATGATGAGAGCAAGAAACATGCCGAGCTTCTTGCTCTTCCTCCTCATGGTTCTGAGGTATACATTGGTGGTCTTCCTTCTGATGCTTCTGAAGAGGATCTGAGGGACTTTTGCAAGGATATCGGA…
ESM_Unigene_00052	ATGAGGAGGAAGAGCAAGAAGCTCGGCATGTTTCTTGCTCTCATCATCATCTTCGCTAGTTTTCGTCTCTTCCCCATCACTAGCATTCGCCTCATCAGCATCCATATCGTCTACCTCCTCTTCTTCTTCTACCTCTTCCTCTTCTTCCACTTCTTCCTCTACCTCTTCATACTCAACCTCTTCCTCAGTCATCTCCTCAGCATCATCTTCTCCATCAAGGTCCACCTGTTCTTCAGGTTCAACAGGCTTTACAGGTTCAACAGGTTTTTCTGGCTCAACCGGCTTCCGAGCTGCAGCAGTACTCCCTCTCGCTCTTGGCATCTTGTGTATCTAACGAAACAAGCTTGCAAAGCAACAGAGAAGAAGTTCTGGGGTCTGGTTTTCTCTCTGAACGGACTT…
ESM_Unigene_00053	AATCTGTCATTCTGGTCTTTAAAGTCATGGACTCGTGGCCATAAATTTGTAATGGCATTTTGTTTAAGAAGATATTGCAGGTTGCACCAGTATATCCAGTCTACTTTCGAAGATGTAACATATTTATGTGTTTTTATTTCTTTGGGCAGGATGATCCAAGACCTGGTCAAGCGCCACGCGCCCCTGGTGCTCCTGGCGCCGCTGGTGCTGGTACTGGTGCTCCTCCCCCGGTTCGAGTGTAAAGGTTTCTACAAGTGGTTGCGTTCATGTTATCTGAAGCTCTGGACCTATCTTTGTTTCAAGAAACATCATGAAAATCTTGAATTTTGTTTAGAAATTAAGAACTGTGGTCTAGTAGTTCCTGGTTTTGCTTATTATATGGTTCAAATCACTTCTCAG…
ESM_Unigene_00054	ATGCCACACGTGGTGGTGCTAGACAACGGAGCCGGCCTCATAAAAGCCGGCACAGGCGGCGACAGAGACCCATCGATAATCGTTCCCAACTGCTCCGGTCGCTCCTCCTCCACAAGCACAACCAAAAAATGGCTACTCGCCGACCAACTCCAAACCCTCGATGACCCAACATCCGTCTCCATACGCCGTCCTTTCGATCGCGGATACCTGATTAACCCCGATCTCCAACGTGAAATCTGGGACCGAGTCTTCCGATCCCTCCTCCACCTCGACCCAACCCACTCCTCCCTTCTCCTTGTCGAGCCCCTCTTCAATCTCCCCTCCATCCAACGCTCCACCGACGAAATCCTCTTCGAAGACTTCGGCTTTCGGTCTCTCTTTGTCGCCGATTCGCCTTCT…
ESM_Unigene_00055	ATGCAAGGGAGAGTCAAGAAGAGTGGTGTCGATCATTCCTTGACGAATCTATACATCCTCCTTATGCTAGTTGGATTTTTTAATGGCAGTAGTTTGTACATGTCACTTGGTAAGTACGATATATGCGCCAATGAGCACGCTGAATTGGCTGCGGATGCAGCTAGGCAAGGAATTGTCTTGCTCAAGAATGATCAGAACGCCCTTCCTTTGAGCATCGACACCTATAAGAACCTTGCAGTGGTAGGACCACATGCTAATGCTACCAAGGCCATGCTTGGTAACTGCGCAGATACTCCGTGGCGGTACACTTCTCCTATAGATGGATCTCAAAGCTCCGACCAGAGGCACCTAACTCAGGCCTCTAGATGTACATCGATTGATGGTGAAGTAATACTTTTA…
ESM_Unigene_00056	ATGGAGAAGCCTTTGTCGGAAGACGATCAAGCCCCAGATCTTGTCAAAGAAGAATCAGAAGAGGAGGAAATCGATGATTCCTTTCTCTGTTGCGTTTGCCTGGACCTTCTTTACAAGCCGGTTATACTTGCTTGTGGGCACATTTCTTGCTTTTGGTGTGTCCATAGAGCTATGGATGGTATCGGGGAATCTCATTGCCCCATATGTAGGTTCTCCTATATTCATTTCCCTAGCATCTGTCAGTTGCTCCACTTCTTGCTCTTGAAAATATATCCTCGGGCTTATAAGAGAAGGGAAAAGCAAGTGCTAGAAGAAGAAAAGGAACACGATTGCTTCTCACCGCAGTTAAGCGATAATTTATACAGCTCATATACTTGCAAAGAATTGAATTTCCAAATT…
ESM_Unigene_00057	ATGATAAGACATCTCCTAAATCCCAAACTCTTGTTTCGAAACCCTAACTCCCCCAATTTCTTCTCCCTCCCCTCTACTTTTGCTCGCTTACTTCCACCACTCTTGCCAAACCGTTTCGCGCACCTCTTACTTAGATCTTCCATGGCGTCTCCTGCAAAGATCGTTGCCGAGTACGCTAAGTCGAACCGCTCGTCTTGTAAGAAATGCTCCGAAGCTATTTCCTCGAAATCTTTGAGATTAGGGTTAGTGACTCATGATCCTAGAGGGTATGATGCAACGAAATGGCATCATGTAAAATGCTTTTCGTTTGATTCTCAGCCGATTGAGTCTATTGAAGAGATTGATGGCTTTTCTTCCCTGAAGAGCGAAGATCAGGAAGGATTAAAGACGTTAGCTGAT…
ESM_Unigene_00058	ATGGGTTCTTCATCCTTCAACAAGCGAAGGGCAGAAGGGCGAGATTACGAAGATAAACTCAGGAAGATCCCTCAAGCAAAGGTACAGAGGCTAAACCCCATCAATACAATCTCTTATGTTCAAATTTTGGGGACTGGAATGGATACCCATGATACATCCCCATCAGTTCTGCTGTTTTTTGACAACAAGAGGATTGTTTTCAATGCTGGAGAGGGGTTTCAACGTTACTGCACTGAGTACAAGATCAAGTTATCCAAGATAGATCAGATTTTTCTTACTCGTGTCTGCTCTGAAACTGCTGGGGGACTTCCAGGGTTGTTGTTGACTTTGGATGGCTTGGGGAATTCGATTAAGTTATGGGGTCCTCCTGGTTTTGATTCTTTGGTTGATGCTATGAGG…
ESM_Unigene_00059	ATGGCGGTAGACGATGTTCCAATGGACGACAAGGCGAAGAGGATGAGAGATCTGCTATCGAGCTTTTACTCTCCTGATCCGTCGTCTTTAATGGCCGGGAACCCTTCTGCTTCTGCCAAATTCGTTACCCTAGATGCCATCAACACATCTTCCTTCAATCCAGATCAGTATATGAACCTTCTGATTCACAAGTCAAATTTGGAGGGGCTTCTTCAGAGGCATGTTGAGATGGCTGCTGAAATTAAAAATCTTGACACTGACTTGCAAATGCTGGTATATGAAAACTACAACAAATTCATCAGTGCTACAGATACAATTAAAAGGATGAAGAATAACATTGTTGGTATGGAGGCAAATATGGAGCAGCTCCTTGAGAAGATCATGTCTGTACAATCCAAA…
ESM_Unigene_00060	ATGGATGATTATAATCCTCCTCCACGACTACAAAAATGGGATTATCACCAAGGAAAATGGGTGTATGTTTATGATGCTGATCAACAAGCTCGGATGCGTGCACAAGAGAATCGACAAGCTCGGATACGTGCACAAGAGAATCAAGAGCGAGAGAAACAACATGCATGGCAGCTATTTTTACAACACCAACAAAACCAGGAAAAGCCTGCCGGGGAATACAGTGATGATCCACCATACTATGAGGATGACTATCAATCAGACGAGTACAGTGATGACCAATCATCGTACTTGGATGAACATGCAGACGACTATCTCCATGGTGGAGAGGATGAGCAACCTATGCCAGATATTGTGCAACAAAAAGTGGAGGTGCCATCTTTGCAGGAGATGTTAGTCAAG…
ESM_Unigene_00061	ATGCAGAGGAATACAGTGATGATTCACAATCCTATTGGGAGTATGATCAAAGACGAGTACATAGAGGATGACTTTGATGAGCAATCATCCTATTGGGATGAAAATCAAGCAGAGGGGTACATTGATCTTCCAACCTTTATTGAATCTTATTGGGATGAAAATCAAGCTGCGGAGTACAGTGATCTTCCAAATTTTATTGAATACTATTGGGATGAAAGGCAAGCCGCGGAGTATATTGATCAAGCACCTTATTGGGGTGGACCAACAGATGATTATATCCATGATGGGGAGGATGAGCCACCTACGCCAGATAATGTGCAACCAGTAGTGGAGGTGCCATCTTTGCAGGAGATGTTAGTCAAGCTTCAACAAAGTCAAGCAGCATCTGAAGCTAGACAA…
ESM_Unigene_00062	ATGGCGGTAATCAGAACCGCACCAGCAACTACAACCCTAATATACCCCAAACTGAAACCTAAACCACTATCTTTTCACTTCCAATCCAAATCTTCTCCTCAAATCTCATTAAAGCTTCGTTGTTCAACCAAATCATCTTCTCTCCATCTCACAGCTCCCTCAATTCCCACCAAAAAACCTCAACCCCAAATCCTACCATTATCTCTTCCTTCTTTACACCCAATAATGCCATATGTCCAATCGGAATGGAAACCGATACTCAAAGGCTGGATATGCAGTGCAATATCCGTCTATTGTTTGTCCAAAATGGTTCCAAAAGTTGGAAAGCTATCTGTGAATTTGAGTAATGTCGATTTAGTGAAGGAGGGAGTGGTGTTGGGGTTGTTGGTTTTGGTGAGA…
ESM_Unigene_00063	ATGGATGAAATTGGGGGTGATGGGGCATCGGCAATGCCAGCTGTGGCCAAATGGAAGGATGATTTTTCAAGAGTTTTTCAGCATTATTTGGACAAATCTACTCCTCATGCAGTTGGTAGATGGACTGGAACTGTAGTTGTTGGGTTGATTTACCTATTGCGTGTTTACCTCATTCAAGGATTTTACGTTGTGTCTTATGGACTTGGGATATATCTCTTGAATCTCTTGATTGGGTTTCTTTCCCCCAAAGTTGATCCTGAGTTGGAAACGTTGGATGGGGCTTCGTTGCCCACCAAAGGTTCTGATGAGTTCAAGCCCTTCATCCGCCGCCTCCCCGAGTTCAAGTTCTGGTATTCATTCACAAAGGCCTTCTGCATTGCATTTCTCATGACATTCTTC…
ESM_Unigene_00064	ATGGAATCCGGAACCGGTAGTGCCGTCGGAACGGACGCCGCTGCCGATCACTCATCGGGTTTCCTCTCTACTCTCTCTTCCGATTGGACCTACGGCTTTTCCAGACGTTTCCAACACCTTCTCGACAAATCCACACCACACGTTCTCAGACGGTGGATCGGATTCGGTGTCGTCGCTCTTATTTACATCATTCGCGTTTGTTGCATCCAAGGTTTCTACATTGTATCCTACGGTCTCGGCATCTACATCCTCAACCTCCTCATCGCTTTCCTTTCCCCTCAGGTTGATCCCGAGATCCAAGAGCTTGTTGATGGCCCTACTCTTCCTACCAGAGGTTCTGATGAGTTCCGACCTTTCGTTCGCCGTCTCCCCGAGTTCAAGTTCTGGTATACTATAACC…
ESM_Unigene_00065	AGACAGACGACCAAACCAAAAGGAAGGAAGACAAAGTTAGTTAATTCAGGACCAGGTAGAGAGAAAGAGAGGTCAAAGCAGAAACCCCCACCAAAGCCATGGAATCCGGAACCGGTAGTGCCGTCGGAACGGACGCCGCTGCCGATCACTCATCGGGTTTCCTCTCTACTCTCTCTTCCGATTGGACCTACGGCTTTTCCAGACGTTTCCAACACCTTCTCGACAAATCCACACCACACGTTCTCAGACGGTGGATCGGATTCGGTGTCGTCGCTCTTATTTACATCATTCGCGTTTGTTGCATCCAAGGTTTCTACATTGTATCCTACGGTCTCGGCATCTACATCCTCAACCTCCTCATCGCTTTCCTTTCCCCTCAGGTTGATCCCGAGATCCAAG…
ESM_Unigene_00066	ATGCAGTATTTGTCTCTTCATTGTGAGGAAGAAAAGCACAAACCAGTAGAAAAAGAGAATCGGCCAAAACACAGGCACATCAAACACACTGAAGAATGTCATAACAAAAGCAATGCAGAATGCTTTGGTTATAGTATACCAGAACTTGAACTCGGGGAGACGGCGAACGAAAGGTCGGAACTCATCAGAACCTCTGGTAGGAAGAGTAGGGCCATCAACAAGCTCTTGGATCTCGGGATCAACCTGAGGGGAAAGGAAAGCGATGAGGAGGTTGAGGATGTAGATGCCGAGACCGTAGGATACAATGTAGAAACCTTGGATGCAACAAACGCGAATGATGTAAATAAGAGCGACGACACCGAATCCGATCCACCGTCTGAGAACGTGTGGTGTGGATTT…
ESM_Unigene_00067	CTTTCAGCTCACAGATCGGGTAAGCAGTTTTTTCCATTGATAAAAGAAGCCAAAACAAACTCTCTCTGTTCCCCACATACACACACTCGTCATCATCTTCTTCTTCTTCTTCTTCTTCCCCTCACCCTCATCACCTTCTCTGCAGCTAAGGCAGAAAATTCTACCCCGAAACAACCAATGGCTACTTCGCCTTTTCCTACAACTTCTTCTCGACCCAACCCCACCTTCTCGCATGCCAACTCCATTTCCAAATTCATCCATTTCAGCTCAAACAATCTCCATTCCCACCTATTCCTCATCAAACCCTCCAATCCACGCCGTTCAAGACAATCTCTCTCTGTCAAAATCATCTCGGGCGATCAACAACAGATACTGACGGAATCCATTCCCGATCAAGGA…
ESM_Unigene_00068	ATGATCGTTCGAACATACGGTCGACGGAACCGATGTATAAGCAGAAGCTACTCCGATTTAGGCTTTAATGGTGGCGACGTCGACGACACCTTCACAGACTCTCTTTCTCAATCACAATCTCAAGAACCTGATATCCACTCCTTCAATTTCTCTTCCCAAGATTCATCCCCATGGACCTTCGATCCGGACATCTGCGGCTCAAATTCTCAATCTCAAGGTGGTGGTGTTGCTGGTGGTTCCTTACCTTCTATTCCTTCCATACCCTCTCTTCCTCCTCGACCTGAATCGTCTTCTCAAAACGGTTTGAAGGCTAAGAAAGGGAGAAATAGTGGGAAGAATGGCGTGAAAGAACTCAAGAATGGGTCGATTGCTAAGGGGGTTAGGTCAATGTCAATGCCG…
ESM_Unigene_00069	ATGCATTTAGCCAAGCTCCTTTGGCTTCTCATTCTTTATGTACAACTGTTTGAGTTGGTGATTCATACTTCATACTTGCCTCTCCTTCCAGTGCCTGAAGGATTACAACAAGGTCCGTGTGTGGCACTTGATCCAGGTATGGAGGATGGACATCAGCCTCTCCTCTCCTACACAGAAGAAGAAGCTCGTGACCAACGTCAAAATCAAAAATCAAATTTACTAACTTCATCTCTTATCGCTGATGGTGATATCGAGCCTATAAGGGGAGTTAGAGACTTCTTCAGAGCTTTCTCAGTTGAATCTAGGAAGATTTGGTTCCTTATAGGACCAGCAGTCTTCACCTCTCTGTGTCGCTACTCATTGGGCGCCATAACTCAAGTCTTTGCCGGCCATGTTGGT…
ESM_Unigene_00070	ATGGCGACAGCACAAGAATCTTCAGTTCTTGAGCTCATCACCCAACATCTACTTGACGACTACTCCCCCACAGAAGCCTTCCTGAAGGATGATTTCAATTTCTCGACTATGTCTGCCACATATGATTTAGCATTCCTATCTCAATCCGAATCTCTCACAAAAATGGAAGGCTTTCTTAATGACGAGTTCAGTTACTCAATTGATGACTCGGTCTTCTTATCTCTACCTCACTCTCTCCCACAACTCGATATTGAAGATTACTCTAACTCCAATTACGATAACTTTCTGTTCTCCAATCCAATCTCTTACAACAAGGATGTCCATCAAAACAGTTTCTTTCAGTCCAACAACATTTCCCCATCCAGTTCAAATAACAGTGTCACGTCTCCATCTAGCTTC…
ESM_Unigene_00071	GAAGAAGGGTCGAAGTCCACCACGAAGGGGACGACGACTGCGATAGGAGGAGAAACCCGAGCGACAACCAACGAAGGTGCGCCGAGGGTTGTCGCCGACAAGAGATGGGTTCCGGTGACCTTGCGACCCCAGACGAAGTCGTGGGAGGGTGCGACAGGGCTTACCGAACCGGCCGAGGTTGATCCTGGCATTGACGCACAGACCGAGGGTGCGAGAAGGTTGATAGAACTTCGGACTACTTTTCCGACCCCCTTGACTGCAGGTACAGCAGATACAGAACAAGTGAGAGTGCAGGGACAACCTGCGACACCCTCAAACACCACTAGCCATTACCAAATGGAAGATGAGTGTGTGGGGGGCATTTCTGAGCACGGAACAGACTTGCGGATAGCAGATCTG…
ESM_Unigene_00072	ACAACAACACCGACGATGACCAGGAGCGACGTGCAGAGACACCTCGATGGTGGCTGCATCGATCCGCGAATAGGGTGCGAGACGAAGGTGTGCGACGCGAGAAAGAACGACGCGAAAAGTCACGATGCGACGACTCCCTCGATGGAGATTTCGTACGACGAGATCCATCTAAGGGGTATCGAACACAACAAGGGGCAGTCCGAGAAGGCACAAGACTCCAGTGGACAGTGTGGGGTTGGTGACCAACCATCTGGGTTGGATCGGACCTCAACTACAGCAACAACAGCAACAGGTAACCCCTTTGGCTGCGTGGAAGACACCCCTGAGATCAGCCGAAGCTTGCAGGTGGCTGACCTGACTGAAAGGCAGTGTAAACCTACAGATTTGGAAGTGACAGAA…
ESM_Unigene_00073	GCTGAATATAGGCTTCGCTGGGGTTGCCCAGTGCTATCATCACCTTCCTCAAAGGTAATGGGTCTTCCTTCACCTTCAAATCTGCAGTTTTATGTTGTTCTTCTCTCATATCTGCTACCCGCAAGTCTGTTCCGTGCTCAGAAGTCCCCCCCCCCCACACACTCACCTTCCATTTGGCAATGGCTAGTGGTATTTGATGGTGTCGCGGGTTGTCCCTGCACTCTCATTTGTTTTGTAACTGCTGTACCTGCAGTCAAGGGGGTCGGAAAAGTAGTCCGAAGTTCTATCAACCTTCTCGCACCCTCGGTCTGTGCGTCAATGCCAGGATCAACCTCGGCCGGTTCGGTAAGCCCTGTCGCACCCTCCCACGACTTCGTCTGGGGTCGCAAGGTCACCGGA…
ESM_Unigene_00074	ATGGGTCTTCCTTCACCTTCAAATCTGCAGTTTTGTGTTCTTCTCTCATATCTGCTACCCGCAAGTCTGTTCCGTGCTCAGAAGTCCCCCCCCCCCACACACTCACCTTCCATTTGGCAATGGCTAGTGGTATTTGATGGTGTCGCGGGTTGTCCCTGCACTCTCATTTGTTTTGTAACTGCTGTACCTGCAGTCAAGGGGGTCGGAAAAGTAGTCCGAAGTTCTATCAACCTTCTCGCACCCTCGGTCTGTGCGTCAATGCCAGGATCAACCTCGGCCGGTTCGGTAAGCCCTGTCGCACCCTCCCACAACTCTTCGTCTGGGGTCGCGAAGTCACTGGAACCCATCTCTTGTCGGCGACAACCCTCAGCACACCTTCGTTGGTCGTCGCTTGGGTTT…
ESM_Unigene_00075	GACGAGCAGATCGAGGGTGCGATAACCACAAGGGGATTTTCGGCTGCTGTTTCGACTTCCTCGGCTGCACATACAGCAGTTCCAGGACCAGTGGGAGTTCAAGGACAGCCCAAACCACTCTCCAACACATTCTACCCTTGTCAAAATGAAGGTGAGTGTGTGGGAGACACTTCTGAGCGCAGACGAGACTTGCGGGTAGCAGATCTGAGTGAAGGACAGCAAAAACCTGCAGATTTGGAGGTGAAGGAAGATCCATTACCTTTGAGGAAGGTGATGATAGCACTGGGTAACCCCAGCGAAGCCTATATTCAGCGGAACAACGTGTTTCGGACACGGTGCCTAGTCAATGAGTTCTTATGTTCAGTGATTATTGATGGTGGCGCAACGGACAACTTTGTA…
ESM_Unigene_00076	GCCATGGAGGCTACCGGCGGCATCGATGACCCCATGCAGGTTCGCCATGACCTAGCGACTCCTCCAAAGCAGCCTAAGGGCAGCGAAGGATCGGCGAAGGTTGGGGGCGAGGCAAAAATATGCAGATCTGATGGTGATGGAGTTCTGGAGACAGTGACGGGAGTCGCGAGGATCCCGATGGGATTAGGAAACATCACGGTGGGAGAAAACTTTCCCGAAGAGCAGCGAGCAGCAGAGATACAGCCCGACGCACCGACGGCGACCAGGACCATCGTGCGGAGACATGTCGACGGTGACTGCAACGATCCGCGAGCAGGTTGCGAGGCGGAGGTGTGCGATATGAAGAAGGGCGACGCGAAGAGTCGCAAAGCGACGACTCATTTAAAGGAGATCTTGCGC…
ESM_Unigene_00077	ATGGCGTCCTCAATGGTTTCTCTTTCAAGAAGACTTGCTCGTTCCTTTCTCTCTTCCCCCAAACTCTCTCGATTCGCATTCAACTTCTCTACCAGTTCAACCTCCAACTTCGATTCCGAATCAGAGGACACCGGACTCGGGCTCGTCTCAGAGGAATCATGTCATGGACTTGAATCGGACACACCAGCTTCACCCTCCTCATCTCCATCTTCATCAACTGAACCAACCCAACCAAAGCCCATTTACCAAAGGCCTCTAGAGAGCGGTTTGGACTATGGAATTTACAAGGCGATTTTGATAGGGCAGGTTGGGCAAAGCCCTGTGCAGAAGAGGTTGAAGAGTGGTCGTTTGGTGACGCTGTTTTCGCTTGGCACAGGCGGAATTCGGAATAACCGGAGA…
ESM_Unigene_00078	ATGATGACGGATAAGAATGTGGATCCAGCCAAGCTTGAGGGAAAGTTTACGGCAATGTTAGTCTGCTGGTTTCTGGGAAATGGGTGCCTTTTCTCGTGGAACAGTATGTTGACAATTGAAGATTACTATGCCAACTTGTTTCCGGACTACCACCCGACAAGAGTGCTAACCCTTGTGTATCAACCTTTTGCCGTCACAACTCTCGGTATCCTAGCTTACAAGGAGGCAACAACAAACACAAGAAAAAGGAACTTGTTTGGCTACTTCCTCTTCTTCTTAAGTTCACTGTTACTTGTAGTTTTGGATGTGGCAACTTCCGGAAAAGGAGGGATGGTACCCTTCATTATAGTATGCGTCCTTAGTGGCGCTTTTGGTGTTGCAGATGCACATGTTCAGGGT…
ESM_Unigene_00079	ATGACAGTTCTTATGGACTGCCTGAGAGAAGTAGGAGAACAACTTCATGACCAAGTAGGTGAACCGATGATAGGAGAAGCTAGGTGTGTGTGGGTGCCTGGTCCAGTAATTGTTGGAGCGGGTCCTTCAGGGCTTGCTGTTGCAGCTTGTCTTAGAGAAAGAGGAGTGCCTAGTTTGATTATAGAGAAGACTGATTGTATAGCTTCTTTGTGGAAGCTCAAGACGTATGACCGTCTCCGCCTACACCTTCCTAAGCAATTCTGTCAACTACCTCTCATGCCGTTCCCAGCTAGTTTCCCAACTTACCCTACTAAAGAGCAATTCATAGCTTATTTGGAGGCTTATGTAAGTAAGTTTGATTTACAGCCTCAGTTTAACCAGACTGTAGTAAGCGCTGAG…
ESM_Unigene_00080	AATAAGCCATATCTTTTTTTTTCTTCTCATCAACCTCCAAACATGGTCAGCTTACGCAGACGGGCACACATCCTTTCTACGGCAGAGCCACCACCATCGCCGATTGCCACTGGGAAAGGTACAAAATCTGCGGCAGTGGATGATCGAGTCCTCTCAGAATATCTAGGGAAAACTTTACAAGTACCCGAGCTCTCTTTGCCACAAGCAACTGTGAGTCGTCTGAGCGTAATTGAGATTGATTTTTCTTCTCTTGTATCAAGAAATGAAGAGGCACTTAGTAAGATGTTGAGATCGGTGATGGAGTTTGGCCTGTTTGGGATTATCGGTCATGGGATATTGATAGAGGAGCTGTTTGAAGAAACTGACGACGTTTTGGGTGACAGTTTAGGGAAGGAAAAG…
ESM_Unigene_00081	ATGGAAATGGAGGATGGAAAGCTTTTCATCGGTGGAATTTCGTGGGATACAAATGAAGAACGTTTAAGGGAGTACTTTCAGAATTATGGAGAAGTTATAGAAGCTGTAATCATGAAGGATCGGACCACAGGTCGTGCTCGTGGATTTGGCTTTGTTGTTTTCTCGGATCCCCTTGTTGCAGAGAGAGTGCTTATGGATAAGCACATGATAGATGGTAGAATGGTTGAAGCAAAGAAGGCTGTTCCTAGAGAAGATCATCAAGTTGTTAACAGAAACACTCCCAGTGTCCATGGATCACCAGGTCCTGCACGCACAAAAAAGATATTTGTAGGAGGTTTAGCATCAACTGTTACAGAGAGTGATTTTAAGAAATACTTTGATCAGTTCGGGATTATCACA…
ESM_Unigene_00082	ATGCAAACCCCATTTCCTAAACCTATCAATCCGACCCAAACTCGTATAGGTTGGATTGGAATTGGAGTCATGGGTGGTGCCATGGCTTGTCGTCTCTTATCAGCAGGATACTCTGTAACAGTATATGCTCGGAGTCCTCAAAAGGCTATTTCGCTACAAAAACAAGGTGCTTGTGTTGTCAATTCGATTGCAGATCTTGCTTGTGCAAGTGATGTGGTGTTTACAATGGTGGGTCATCCATCTGATGTTAGATCTGTGGTGCTTGGGGAAGAAGCGGTTTTGGCGAATTTGGGTAAAGGAGGTGTTATGGTTGATCATACAAGTAGTCATCCTGTTCTGGCTAGAGAGATAGGTTTGGAAGCGAGATCAAAGGGTTGTTGGGCTGTGGATGCTCCTGTT…
ESM_Unigene_00083	ATGGCCCTCTCTTTCAGTTCCGTCTCAAGCTTCAGCTCTACGCTGCAAGTGAATCCTAGGACTAACTCTAGGCGTTGCTCTGGTGCTTGTGGCCAAAAGAGTACCCTGATCACAGTTATAACTGGCCCTTATTTAGGGTCAAGGAAGAGTATAAAAAACAATAGACTGGGCCTATTTCGGTTTGCTGCAGAAGGCAATCAGGTTGCCACAGACCCCACAGAGACGGGTTCTGAAAATGCAGTCAAGCTTCCATCCATAAATTCTCCTATTGAGAATATCCAGCTCAAATCTAGTGTGAACAATGAAACAGGCACCAAAATACCAGAAGCATCAAACGGATCAGGGACATCCGACGTGAAGCCAGGGACACCATCTTCTCCACAATCACAGAAAAGAGCC…
ESM_Unigene_00084	ATGGTCCCGCTGATTAAGACAAATGAAACTAGAATGAAAAACAGATCGTTACCACCTGGGAAATCAAATGTCAGTCCCTTCTTCGGCATCCCACGCTTGCTGTCATCCAACAAGTTCGTGGGAGCTTCAGGAAGACCGGATTTCTTTCCTCCATCACTTTCTCTAAGTGCAGCCAGCACCCTGCTTCCATATTCTGCTTTTGCGGGTTTCGCGTCTGTATATCGGCTGAGGACACGGGCTGCCCTTAGTTTTTCCTTTACAGTCAGTGGGGCTCTTTTCTGTGATTGTGGAGAAGATGGTGTCCCTGGCTTCACGTCGGATGTCCCTGATCCGTTTGATGCTTCTGGTATTTTGGTGCCTGTTTCATTGTTCACACTAGATTTGAGCTGGATATTCTCA…
ESM_Unigene_00085	AGCCTCTCTAATGAAGTACAAAGGCCATGGATACCCATCTTTCCATCTCCATTACCAACCATACCCAAAAACATCTGCTTACACAAAGCTGCACCAGGCAACACAACCACATTGAGCATAATAGAGAAGCAAGAGGGATTTCATCTTCCGTTGAGCCTCTCTAATGAAGTACAAAGGCCATGGATACCCATCTTTCCATCTCCATTACCAACCATACCCAAAAACATCTGCTTACACAAAGCTGCACCAGGCAACACAACCACCTTCTCTTCCATCCCTTCCAATCCCATCCCCAAATCCTTGACAATATACTCCACAAACCCACCAGCCTTAAAATCCCTCTTCACCATCCTTTCTCCAAACAACTCCATCACCATCGTCCCGGCCGCTCCTCCTTTG…
ESM_Unigene_00086	AAAGTCTCGCTGATGAAGAATATGATTGAAGTCCTTCCTGACGAACCCAATTCCCCCAAACTCAGAGTCTTATTTTTTCGAGAATACCCTCTTTCCCAGAACATTTCATCTTCATTCTTTAATAAAATACCCACTCTTGAAATTCTTGATCTTTCTCATACTAGCATCTCTGAGTTGCCCTCTTCACTTTCCAAATTGCACACTCTTCAAGCTTTATTTTTACAACAATGCACATCGTTGGTAAAAATACCATCACTAGCCAAACTCAAGAAACTTCGGATGCTAAATCTTTCTCATACAGGCATTAAAGAACTACCACATGGGATGGAAGGATTGGTTAGCCTCTTCTCCCTTGACCTTTCCTATGCACTTGATTTGTACATTGATTCACTATGGATT…
ESM_Unigene_00087	CGCCAATCGAATCAAAAAACCAACTTCTTGACTAACCAACAAACAGTGCCAACTTCTAGATCTCGCTTCACCTTTAATCCTCTCAAGACTTCAAGCTTCCAGTTGATATCCACTAGTTGTTGCAATCAGTTTGCTTCACTATCATCACTAAGGGAGCTTATGAGTCCTCACATATGTAATACTGGCAAAGCCCTTGATGGGATCCATGGAGTTCATATGGTACCGCATTCACCTTTTACAGTGGAAGAGATTCATCAAGGCGGTGACTTTCATCATTCAACTTATGAAGGTCAGGGAACTGGGGCTAATCAAAGACTATTAATGCAAAAAATATGGCAAGAGAGACCTGCATGCCTCAGGCCCATCCGCTGTTGCCTTCAAGGCGATCGAAATGCTATG…
ESM_Unigene_00088	TCAGTTCTTGATGAGCATTTTCAACTTTTGGATTTTTGGATTACTCAGTTAGAGAAAAAGATGAGACCCTTCGGTTATTTTCAGCTTATTTTGGTCATTTGGGGCGGTCTTCTTTTTGTGTCTGGTCGTTCATTTGCCCCTAACGAAGTTTGGGCTCTTACAATGTTTAAGGAAGCTGTTTATGAAGACCCCCATTTGGTTCTCTCAAATTGGAACTCCATTGATACATATCCTTGCAGTTGGAGGGGCATTTTCTGTTCGTTTGCTCAAGATCATGTCATTTCTCTAAACCTTTCTGGCTCATCTTTGAGAGGATTTCTCGCACCAGAGTTGGGTTCATTATCCTCCTTGCAAGAACTAATTTTGCATGGAAATTATCTTCTTGGAACGATACCGAAG…
ESM_Unigene_00089	ATGGCATCAATGGGTTCCAGAGCCTCTTCTTACGGCCGTGGGAAGGCCATATCTTTCACTAATTCATCCCAAGGACAAATGAGGACCATGATCCGATCCATTTCAGGTTTTACTGTGGAACAAGTGCCATGGATGCCAAATTCCTTGCTCCGTGAGAGTGAAATTGAATGGAAAAGGTTTCCGGAAGAAGTTTACCCAAGTGGGTTTGTGAAAAGGAAGATCATGCCAATCACCACTGCAATGCAAGAGGAACTTGCCTACCAGAAGAAGAAGAAGAAGATGGACAACTCGAGAAAACAATCTCCTGATGGTTCACAAGAATCCCTTGTGACTGTTCAGGGAGTGTCCTCTAGTTCAAGCCAACAAGTTGTTGGGATTAAGAGACAAGCACCAATGGAG…
ESM_Unigene_00090	CTTCATGGCTTAGAACTCAAAAAAAATCTTTTCGTTCTAACCCTCTCAATGGTTGGGATCTCTGATGTGATACCTATTTGGTTCACATACTCGTTTCCTCATCTTGGGTATTTAGATCTTTCCCATAACCAAATTAAAGGCCGAGTTCCATTAGAATTTCGTAACGACTTCAATGCTTATAAAAATGCCAACAACTCCAACCGTCTCCAACCACTTTGGCAGTCTAAGATTCAATCCTTAAATTTTAGGAGCAACTTGTTCTCCGGATCTATTCCTTTTGACTTCGGTGAAATAATGCCACAATTGGTCTTTTTCGATGTTTCCAAAAACATGATTACTGGAGGAATACCATGGTCATTATGTAAACTCACAAACTTAGCAGTACTCAGCCTCTCGAGC…
ESM_Unigene_00091	GGTGAAATAATGCCACAATTGTTCTTTTTCGATATTTCCAAAAACATGATTACTGGAGGAATACCATGGTCATTATGTAAACTCACACGCTTAGTAGTACTCAGCCTCTCGAGCAATCGTGTAACAGGGGAACTACCAGTTGGGCCGGAGTGTTCAAATACTTTTCGTGATCTTGGTATGGTAGACTTGTCAAATAACAGTCTTTCTGGCAAAATTCCAAATTATATTGGATTTTGGCAGCTCATTTTTTTGAAGTTGAGCAATAACAATTTTTCTGGGAAGCTTCCTTTTTCTTTAAGAAATTGCACTTCTTTGGAATTTCTAGATCTTGGAGAAAACCATTTCACGGGTGAATTACCAATTTTCATGGGATATCAACAACTCAAGGTGTTAAGTCTG…
ESM_Unigene_00092	ATGGTTTCTTCTAAGCTTCTCTTTTCTCTTCTCATCCTTCAAACAATCTTCATCCCTTTCACAGTCATTCAAGCATCCCCAACTGAACCCAATGACCTCTTCAGAGAGTACATTGGAGCAGAATTCAACAATGTCAAGTTCACTGACGTACCCATCAACCCTAACGTCGACTTCCACTTCATCCTTTCTTTTGCCATCGACTACACCACTTCTTCATCTCCTTCCCCCACTGACGGAAACTTCAACGTCTTCTGGGACTCTGACAACCTCAGTCCTTCACAAGTCAGTTCTATCAAGAATTCCCACTCCAATGTCAAAGTCGCTTTGAGTCTAGGAGGAGACAGTGTTGGCAACGGCTACGCCTATTTCAGTCCGTCCTCCATCGATTCCTGGGTCCAA…
ESM_Unigene_00093	AAAGTGTCTATTGCTCGGACTGCTGGTGGTGCTATTCAACATTCTCCAAACAATACTTGTAGTGTATATATTACTTACTCAAAAGAGGAGGAAGCAGTTCGATGTATTCAATTGGTGCACGGCTATGTTTTAGAAGGAAAGCCTTTGAGAGCATGCTTTGGAACCACAAAATATTGCCATGCTTGGTTGAGAAATATGACCTGCAGCAATCCTGATTGTTTATATTTGCATGATATTGGCACCCAAGAAGATAGTTTTACTAAAGATGAGATAATTTCAGCATATACAAGGAGTAGGGTCCAACAAATTACCGGCGCTATAAATAATTTGCAACGGCGTTCGGGAAATATGTTGCCACCTCCTATGGATGATTTTTATATCAACAGCTCTGTTTCTACA…
ESM_Unigene_00094	ATGTTGGATCGGTGTTTAGGAGCTCGGCGAGTCCGACAGATCCAGAGGGGTTTACGACAAGGGAAAATCACAATCCTCTGTCTAGTAATGACTGTGGTTGTTCTTCGTGGAACAATCGGAGCTGGTAAATTCGGAACTCCGGAACAAGATTTCGAAGAAATCCGTAATCATCTTTACTCTCGTAAACGATCTGAACCTCATCGTGTTCTGGAAGAAGCTCAAACAGAAACAGCAACCGAATCAACAGACGATACGCCATCCAAATCGTCAAACAGCTACGCCGATTTCGATCCGACAAGCTTTATGCGTGATGAAGGAGAAGACGAGAAGCCGGATCCGAACAAGCCGTATACATTGGGACCGGAGATTTCTGATTGGGATGAGCAGAGGAAGGAGTGG…
ESM_Unigene_00095	ATGACAGAGACGTTTGGTTCCGTCGATGCACGTGGCTTCGCATCGGCCGTTTCCGAGCATACGAACCACTTGGGCATATTCCTGTCCGTCTTCCTTGAAGACGAGCTCACGCTTCTCGTCATCAGCTTCGTTCTTTCCTCTCTTGCGATTCTTTCCTCCCTTTCCTTTGTTCTTCGGCATGGTGAGCGGTGGTGGTGGCGGAAAGGGGAAAGCTCTTTGTGTTTGTTTTGTGTTTTGGGGTTTGAGAGGAAACGAGACTGGGTATGTGTGTGCGGTATGTGTGTGCGGATGCTGATAGATAGCGTTGAAGCTACGAGAGTCGTGGGTTTGGAATTTTGTCGACGAGGCGGTTATGCCCTTTGGTCTGAGTTACAACCTTTCCCCTTTGTAACACCGCCA…
ESM_Unigene_00096	GTCAACTCAGATCCACTACCAACTAAACCAACTCAGCCTCCAGCCCAAACTTGCAGCCACCCGACACCACTATCACAAAGAGCTTTCCCCTTTCCGCCACCACCACCGCTCACCATGCCGAAGAACAAAGGAAAGGGAGGAAAGAATCGCAAGAGAGGAAAGAACGAAGCTGATGACGAGAAGCGTGAGCTCGTCTTCAAGGAAGACGGACAGGAATATGCCCAAGTGGTTCGTATGCTCGGAAACGGCCGATGCGAAGCCACGTGCATCGACGGAACCAAACGTCTCTGTCATATCCGTGGAAAAATGCACAAAAAGGTCTGGATTGCTTCCGGCGACATCATCCTCGTTGGTCTCAGGGATTATCAAGATGAGAAAGCTGACGTGATCCTCAAATAC…
ESM_Unigene_00097	ATGGCTACTGTTACTCATCAATCTTACTTGACATCGCCATCTCTGAAAAAACCCCATCATCTATCCTCATATCAAAACCGAAGCCTATCTTTCCCTCAACATCCTTCATCATGTTCCTTACGCAGCAGCTTCCTCCATTCGGACGGAACCAGAGCCTCATTTAGCATCTCCTCTACAAAGAAAGGAAAGGGCAACGCGACCAACACCAACACCAACGAGGACGCCACCAAGAAGAAGAGATCATCTGCATCTGTTGAACAAAAATTCACCTATGAAGGTTCAATTACGGAATCACTCCCAAATGGTATGTTTTATGTTCGTTTAGATAACGAAGATGTGATTTTAGGTTATATTTCTGGTAAAATTCGACGTAATTTTGTACGGGTATTACCTGGTGAT…
ESM_Unigene_00098	ATGTCGAATTTCTCACTTAGACCCCAAAACTGGTACTCATCTTCCCGCCAAAGAAACCCACTAAACTCAATACTAAACACTTACCATCACAAACACACTCGATTACATCTCCGTATCTCAAAACGCCATCATAACCACCTCACTATCCGCTCTACGATCAAGGAAAAAGGCGATGTCGCCAAAGATGAACAAACCACAGTTCTCACCGGTTTACGAGTTGGAGAATCAGAGAAGTTGCTTCTAGCTGATAGTAGTAGCTCCAGCTCCGATGAAGGTTCAAGTTCCAGTTGGCCTCCATGGAAAAACTTACCGGAGCGGTATACTCTTATAGGGACTACTTCACTTGCTTTTGTTATTTGTAATATGGATAAGGTGAATTTGAGTATTGCAATTATACCT…
ESM_Unigene_00099	ATGGGAACCTGTTTATCTGTTTCATCCTCTCATCTTCAAGACACTGAAAAAGGTCATCATGTTGTATTGGTTGGAGAAGAAGAAATTCTCTGCTGTAATAATGGAATTCCAAGCCTCGCCTCTCTTCATTCTCAACAAGGGAACAAAGGCCCTAATCAAGACGCTGCAGTTGTCTGCCAGGGTTTCGGAATGGAACAAGGGGTTTTTTGTGGAGTGTTTGATGGACATGGAAAAAATGGACATGTAGTAAGCAAGTTAGTCAGAAACTTTCTGCCTTCCCTGTTACTAGCCCAACGGAATTCTCTTGCTTCCCTGAATAATACCGATCACAGTGATTCTGAAGAGAAAGTAGACGGTCAAGTGGAGCCTCATGGTGTTGTATCTGATGAATGGAGAAAG…
ESM_Unigene_00100	CTCGGAATTTTACTCAAAAAGAAAGGAGCCAGGGTCACTCTTTTCTCCCTTCGTCAGTCCCCAACAGTCTCCGATCGAAAAGAAACCCTCACAACAACTTTCTCAAACCCCCGACGTGCGGAGATAGGTTTCTACGGCGAGATGGGTGACACGTCGGTGAGTGCGTCGTTACCATCAACAGGAACGGACGGGAAAAAGCGCCGAGTAACATACTTCTACGAACCCACCATCGGTGACTACTACTACGGCCAAGGTCACCCGATGAAACCCCACCGAATTCGCATGGCTCATAACCTAATCGTCCACTACTCTCTTCACAACCTCATGGAAATCAACCGTCCTTTCCCTGCCGCTCCTGAAGATATTCGCCGTTTCCACTCCGACGATTATGTCGACTTT…
ESM_Unigene_00101	ATGGCTCATCTCTTCAGAGATGGAGCTCTAGGAGAATCAAAGAGACACCAAATGGGTCTCACCATCACCCCCACAACTCCAACAACTAATCTCACATCCCCATTTGGTGAATTGGGTTCAAATCTCTCTGATTCAGAGCTGAGAGAAACTGCATATGAGATCTTTGTCTCTGCTTGTAGGTCTTCTGGTGGTGGCAAGCCTTTGACTTACATTTCACAGTCGGAGAAGAATGAAAGGTCACCTTCTTTTTCTTCTACCTCTTTGAATTCTCTTGGTATTTCTCCTTCTCTGCAGAGATCATTGACTTCTACTGCTGCTAGTAAGGTTAAGAAGGCTTTGGGTATGAAATCAAAAAATAGCCCAGGGAGGAATGGTAGTCCTTTGGGTCGGCCCAAAAAG…
ESM_Unigene_00102	ATGGCTCGTCTCTTCAGAGACAGAACTCCATCTCTGGGAGCTTCCAAGAGAGATATGGGTCCAATAACCATCAACCTCAGGCAACCCATACCCGATCTCCCATCCCCATTTGGTGAATTGGGCTGCAATCTCTCTGATTCTGAGCTCAGAGAAACTGCTTACGAGATCTTTGTAGCTTGTTGTAGAACTTCTACTTCTAAACCTTTGACATTCACTTCCCAATCTGAAAAATCCCCTTCTTCTTACTCTTCTTCTTCATCTTTTTCTAATTCCCCATCTTCCAATTCCTCTCCTTCTTTGCAGAAATCATTGACTTCTACTGCTGCTAGTAGGATGAAGAAAGCATTTGGTATGAAGTCTAGTTCTAAGAGTCCAGGGAAAGAGAGTAGCCCTTCTTCT…
ESM_Unigene_00103	ATGAATTTGGCAAAATCCCAACTTGCTTACTCTATCAACCAAATCCAACTCTGCTCACTGAAACCAACCATGAACCTCTCAATCTTAGATACCCATTTGCAGAAACGCCTCAATACCAAACAATTTAACCAAATTCTTTCCCAAATGATAATTTCCGGATTCATCAGCGATGCATTTGCAGCAAGCCGGCTTCTCAAGTTCTCCACTGATTCAAATTCCATCCCTCTCCATTACTCACACCAAATTCTCAACCACATCCAAAACCCCAACCCTTTTACTTGGAACACCATGATGAGAGCGTATTTGCAAAGAAACTCAGATGCTCAATCAACTATTCTTATGTACAAATCCATGTTGGCCAAGGACATCCAACCCGATAACTACACGCACCCAATTCTG…
ESM_Unigene_00104	ATGGCTCTATTAGCTTCATGCTGCTTCAATCCTGACCCCAACCCAATAGGATTACGAGCGTGGAACAAGATCGTTAAGCACCACGTGGTTGAGGGAAATCCATGGCAGGCCATTGAAACCCATAAAAAGATGGTAGAAGCTGGTTTCAATGGTGATAATTTTACCTTCCCTATCCTTCTTAAGGCAGCTTCCTGTCTTTCTTCTCCTCATGTTGGGTTTATGCTCCATGCCCAGACACTGAAAACTGGATTTTGGATGCATAGTTTTGTCCAAACATCTCTGTTGAATTTCTATTCAGCTCTTGGGGATGTTGAGGGTGCTAGTATAGTGTTCAAGGAGATGCCTGAAAGAGATTTAGTCTCTTGGAATTCAATGCTGAATGCTTATGCTTCTGCTGGG…
ESM_Unigene_00105	ATGGTAACCACACCCTTCTGTCACACCTTCTGCAAATCTCAAGCTCCCACCAACTGCTTCTCAAAAAAGAAATCACAAACACATCAAAAGCCCAATCTCTTACCTAACCAAAGACACTACAAACCAAACTCCACTAAAAGAACTAGAACAAGCATAAAAAAATTTCCAACCACACCTTACAATCCATCTCTAACCCATACTCTATCCTCATATATAGATTCCGGATGTTTAGACAAAGCAGAACTTTTGTTTAAGAACATAAACAAGCCAAACACTTATTTGTGGAATGTTATGATCAGAGGTTTGACAAATGCCGGATTTTACGAAAAGGCGATTGAATTCTACAATTTGATGGAGGTTTATGGAGTGAAATCGGATAAATTCACATACCCATTTGTG…
ESM_Unigene_00106	ATGATGAATAGGAATACAGCTCCATTTTTCCGGTCATCTCCTTGTTTGTGTTACTACGTTTCCAATTTATCCAACTCACGTTTACATAATTTCGTTGTAAGACGAACCATTTTCTGTTTTATCCCCCCTCCACACCTCCCCAACTGGAGCCCCAAACCGCTTTTCTTTGATACTTATACTTGTTCTTCAATCTCAGACTGCAAGGTAATTCACACCCATATTATCAAAAATGGAAGCTATGGCGATGCTTTCATTGGGGATAGGCTAGTTGGTTGCTATGCCAAATTTGGTAGTCTAAGTAATGCACTGAAATTGTTTGATAAAATTCCTCACAAGGATTTAGTCTCATGGAACTCCATAATTTCAGTCTTATCACGAAGTGGAGATGTAAATGAGACC…
ESM_Unigene_00107	ATGTCCTTAAGGCCAAACCGGCTTCTAAGGCGAACAAGAGACCTAGACGAAAATTTGGGGACAGACTTAATCTGCTGGAGCTATTTTTCGGAGTTTATATCTTCTTCTGTGCCTGCTACGATGTCGCCTTTGGGAAGAACAACTTCTTCATATACCTGTTCCTACAGGCATTGGCATTCTTCATCATGGGCTTCGGATACGTTGGAACTTTCGTCCCAAACTCTTAATCACGGGATCCAGTGTGAGTTACATAGAAATTTCTCTACAACGTTCCTTCCTCCCTCCCATGTCTATATCTTTGTTCAAACAACATATATAAGACATTTTCTTGCAAGTATTATTGTGTTAGCTCATAAGAACAAAAGGGCTGGTCATTCTTTTATGCTGATGAGAGGAATT…
ESM_Unigene_00108	ATGCAACCGTGTCAGAGTGTGCAGTCGCGGATCAATTTAAGTGACATGAAGGCTCAGATAGTGAAAAAGCTTGGGCCAGAGCAGTCGAGGCGGTATTTTTATTATTTGAATCGACTGTTAAGTCGGAAGTTAAGCAAAAGTGAGTTTGATAAGTTATGCATTCGTACTGTTGGAAGAGAGAATTTGAAGCTTCACAATCAGTTAATACGGTCAATTTTGAAAAATGTTTGTAATGCTAAAGTTCCACCACCTATCCATGAGAAGGAAGCTCTATCAAAGTCGAGAGTAAGTGTAGAGAATGGGTGTCAGCAAAGTGGGACTTCAGTCACTTCAACTCTTGGGCCTACTCGGTCAAATGGGGAAGTTTTACCAATGTCACCTCGTAAGAGCAGATCTGTT…
ESM_Unigene_00109	ATGCTGAAATCGATTGGCATGATTGGCGTCCAAGGACGTTCTCGTCTCCTCTCTTTGCTGCATCAGAAAGGAAAAAGAGATGCTATGGTTGCTTCTGTTGAGACTGCAGGGATGCACGTCCTTTCATTTTCTTCTTCTTCGTCAGCTGACACCATAGTGGAATATGAATATGATGAAATCCATGATACACGTAAAGCAACGGAAAGAGATACTGCACTTCGGTTGGCTATCTCTCAAGTTGCTAGTGAATTTGGGAAAGAGTCTATGTTATCTGTGAAACGTTTTTTCGGTTCAAGATATGCACCAATCGTATCGACAGGCTCTCTGAATCTTGATCTAGCTCTTGGAATTGGAGGGCTACCAAAGGGAAGAATCGTTGAAATTTATGGGTCAGAGGCA…
ESM_Unigene_00110	ATGGAAATTCTCCTCTCGGGTGGCATTGCAGGCGCAGGCTTCCAACCTCTTCTCCTCACTCGCGCATCTCCCATACTCCCTCCCATACCCAAAAACACCCGTTGCCATGCCACCTCAACTGATTCCAAACCCCCTAACCTATCTTCTCTTTCCACTTCTAAATCCTCCACGAGCACCACGCGCCCGCGCCCCCTTCCCTGGCAGACCAGAAACATAGCCGTCGACGACATCAAACATGCTCCCGATTTGGATGCTGCACTGACAAGATACGGAGAGAAATTGCACGTGCAGGATTTTAATGTTATTATGCGTTATTTTGGGAAGCTACGCAGGTGGAAAGATGTTTCTCAGCTCTTTGATTGGATGAGAGAGCACGGCAACACTAACTTTGCATCATAT…
ESM_Unigene_00111	ATGGATTCCCAATATCAATTGTTATCAAGTAGTACTACAGTCGAAGGACATGAGGTTGCGTATACCAAAACCAGATCGGTGTTGAACGAATCATGGTCGGAGTCAAAGAAGCTATGGTACATAGCAGGGCCAGCCATCCTCACCAGTGTGTTCCAGTACTCTCTCATGGCCATCACACAGACTTTTGCAGGACACATCGGTTCTATAGAACTTGCCGCTGTTTCTATCCAAAACTTAGCCATCTCTGGTATCGGCTTTGGTGCCATGACCGGAATGGGATGTGCCTTGGAGACGTTGTGTGGACAAGCATTTGGAGCAGGGCAACTGTTCATGTTAGGCGTATACATGCAGAGATCATGGATCATTCTGATATGCACTGCTATCGTCATGAGCCTCATC…
ESM_Unigene_00112	ATGCTATTGAGGACAATTGAAGCTCCAAGAAGACTCGAGAGCTTTGTGACTTCAGCCCTCACCCTGTTGTCATCCGTGAAAAGTACCGGGTACACCTTACTCGTCGCCACAATGACAATCATTACCACAATTCCAACTGTTAGTGATGTTAACACAGCAATCAGCACGGCGAACTTTGCAGCTTTTGGCTGCCCTGCACCAAGCTCATTAGCTACCCTCACGCTGATAGCCACCATGAATCCTATAGTCACCATGAAAAACCATCCATCCAAATTCAAGCAGATAGAGGCAGCATCGAGAGGTATCTCAGGGTTTTTGAGAGCCCCAATCAGAACTAGCAGTATCATTATAAACCAATATTCCAACCATAACATAATAGCTGAAGCCATGGAAAGCCTT…
ESM_Unigene_00113	ATGATACTTTGGACCGTAGTAATAGTACTCATTCCTTCTCAGCTCCATGGTTTCCACCTTCTCTTCCTCTGTTTTTTCCTCTGGTTTTGCTTCTTCTCCTTTCTTCTCACCCTCTCCTCCTTCACCTTCTTTCTTCTCACCTTCACCACCTTTCTCCTTTTCTTCAGCTTTTTCTTCTTTCTTCTCAGCATTTTCTTCTTTCCCTTTCTCCTCTTCTTTCTTCTCCGGCTCTGCCTTGATGATCACGGCATGCTTTCCAGTTCTCTTGTGTACATATTCAACAAGCTTTGGTGGATCCAGCACTCCTTTCACTGTCACTTGCGAACCCTTCAGATCTGCTTCTGCACTTTGCACTCCTTTCATTTTTTGGATACGTTTCTGGATTTCTTGAGCACAAGC…
ESM_Unigene_00114	ATGCACAGATCGGGAGCTACAATGGCATGGAACGTATTCAAATTCTGCACAGCTCTTCGTAGTCTCGGCTCTGTAATGATCCTTCTCGTCCTCGGTGTCGTCGGTTGTACCTATTACGCTGTTGTAATCACCAATTACGGTCCTTCGATCTACGACGGTGGTCTCGATTCAATCATCGCTCTTGTTGTTCTTCTTCTCTTCCATTCTCTGTTGGTGATGTTGCTATGGAGCTACTTTTCTGTTGTATTGACCGATCCAGGCGGTGTTCCGCCCAATTGGAGACCTGTGATTGATGAGGAACGGGGAGAAACTGATCCTTTGAATGCTTCGTCGGAGTTTTCTGCTACTGGTTTGGGTTCTGATGTGGTGAATAATCCTAGAGTTCGGTACTGTCGGAAG…
ESM_Unigene_00115	ATGAGCTATGGCTTCTTTTGTCTGAGGACGGACTCCGTCATCAGCAGCCACCACTATAATGACAATGTCAGTCACCCTTGCTCCACGTGCCCTCATTGCACCAAATGCCTCGTGGCCAGGCGTATCAATGAAAACACACGGTTCAAGTTTGTTATCAAAAGGAACAAGCACTTGATAGGCCCCGATTCCTTGTGTTATCCCACCAGCTTCAGATGCAGTCACCTTGCTCTTGCGAATATAATCCAGAAGGGTAGTTTTACCATGATCCACGTGACCCATTATAGTAAGAACAGGAGGCCTACTTTCGAGCTTTCCTATGTCTTCCTCGTCAATAACTTTGTTCTTTTTTGCCATTTGTTCCACTCCAACATGGACAGCGTCCACTACTTCCACCTCATA…
ESM_Unigene_00116	ATGTCTTCTATGGCCTCCCTAGCGAGCTTGGGAAGTGTGAGGGTGAGTCCATGTGGTTACATAGAAGCGTCTTCATCGCGAAATTTGGTAGTAAAGCCAAGTAATTTGGTTTATGGTTTCAGCAGGCATAGATGGAATTGTGTGAATGTGTGTAAATGTATGGCTACCACAGATTTGATTACCGAGAGTGGGAATTCAGTTTCCGTTGATATGACATTGAGGGGGAGCTTAGATGATGAATCTGATCTTGTCCTTAAGCCTGCTCCGAGGCCTGTTTTGAAACCACCTCAACCTCCACCCCAGCTTAAAGTAGAATCAGTTATTGGTTTGAGTACAGGGGGTCCGAATGTATGGACGCCCAGTAAAAAGCCAAATGGGAATGTAGAGAGTTCAGAGAAT…
ESM_Unigene_00117	ATGGCTGGTGGGGCCCGCAGTGGCCGTCCGATCATCGGAGGAGGAGCAAGCGGCATACGCAACTTCTTCTCGTACAGGATCTTCGTCTCCGCCATGTTCAGCCTCCTCTTCCTCGCCACTCTCACCGTTCTCTTCACCACAAATCCGTCCACTGCCATCCCCAACTCTCACGATTCAGTACTTCTTCCTTCTTCAACAAACCCTGAGGTTCAAACCTCCCTCCGCCGAACATTTCTCGCATTGAAATCAGATCCATTAAAAGCACGTCTAGATCTGATCCAGAAACAGGCAAATGACCATATTGCCCTCGTCAACGCCTACGCTGCTTACGCTCGTAAGCTCAAACTCGAAAACTCTAAACAGCTTCGAGTTTTTGAGGATCTTGTTAGGAATTTCTCC…
ESM_Unigene_00118	ATGATGATGACCATGTTTGAAGAGATGGGTTTTACTGGGAACCTCGATTTTCTTGCTGCTCAGCCAGGGGAGATTGATCTAGCACGTGAGAATGAGCCTGAGGCCACGGTTGAGGAAGATTATTCTGATGAAGAGATGGATGAGGACGAGCTTGAGAGGAAGATGTGGAGGTGTCGTATGCTTTTGAGGCGAAAAAAGGAACAGAACAAGGGGAGAGAAGGGGTTGATAATGCAAAGCAGCGTCAATCACAGGAGCAGGCTCGAAGGAAGAAGATGTCTCGTGCACAAGACGGCATCCTCAAGTACATGCTGAAGATGATGGAGGTCTGCAAAGCTCAGGGATTTGTGTATGGGATCATCCCCGAGAAGGGTAAGCCAGTGAGCGGCGCCTCTGACAAC…
ESM_Unigene_00119	ATGATTGAGCAATTCATTAATTTCGTTATTCGGCCTCCTCGGGCAGAGTATAATCCAGATCAGTATTTGTGGGAAGAAAATTTCACTCTTGCAGGCAGGAAATACAGGAGACAAGATTTGGAGCTTACAAATGGAAGGGGCCATACTTTGCAGTGCAGTCATTACATGCCCTCATCTTTTCCAGACGATACTCCTCTTCCTTGTGTGATTTACTGCCATGGAAACAGTGGATGTAGAGCTGATGCCAATGAAGCTGCAGTAATTCTTTTACCTTCAAATATCACCGTCTTCACTCTTGATTTTTCTGGTTCAGGTTTGTCTGGTGGTGATTATGTCAGCCTGGGTTGGCATGAGAAAGATGACCTCAAAATTGTGGTATCTTATCTAAGGAGCAACAAA…
ESM_Unigene_00120	ATGATGGAGCAAAATTTCATAATGAATGAGTATGATTATTGTGTGTACTTTATGAAACTTCAAGATGGATCTTTTATTTATCTTCTATTCTATGTTGATGACATGCTCATTGTTGCCAAGCGCATGGAAGAGATTGACTTGTTGAAGTTTTTGTTAAGCATAGAGTTTGAGAATAATAACCTAGGTTGTTCTAAGAAGATATTTGGAATGGAGATACAACGTGACAGAAAGAGTGGAAGGTTGAGTCTTACCCAGAGACAATACTTAGAGATGGTTGTTACCCGTTTTGGCATGTTTAATGCTAAGTCGGTTAGTACACCATTGGGTGCTCACATGAAGCTTTCAGGGTTGGGATCTCCTACTATATATGCAGATAAGGAAGACATATCACATGTTCCA…
ESM_Unigene_00121	ATGACAGTTCTTGCACTCAGCTTCAAAGGAGGGGGTGAAGGTGCTGGTGCAGGTACATCTGGAGCACCTAGACCGAGTAGATCATCAATGGCCAAACTAGAGTGTCCACTAAATGTTGGCAATGTTGAGCTTGGATATGTCGGCTCTAATTCCGTCAGTGAAGCAGTGTGGGAAACCGAAGAAGAATCATATGCCGGCGCATTGTATACAGAACCATTATTGCTAGGACCTTTAATTTCTTCCTTCTCCGAAGTACTAAGCAGGAGATCATTATCGCTTGCTTCAACTCTCTGGACTGATATTACACTATCTGCAGATTCTACTCCCACCGTTAAATTTCCGCCTTCTTCAGAAAATTCAAACGGTCCTCGGTGTTCCTTATCGATGAACATGTATGAA…
ESM_Unigene_00122	ATGGCACCTTCAGCACCCCACAAATCACAGTCTCCATCACAGCCATCCGGCAAAGGAGAAGTATCAGATCTGAAAACCCAACTCCGTCAGCTCGCCGGAAGCCGAGCACCAGGCACAGATGACTCAAAGCGAGAGCTCTTCAAGAAAGTCATCTCTTATCAAACAGTTGGAATCGATGTTTCTTCTCTCTTCAGCGAGATGGTCATGTGCTCCGTTACAACCGATATTGTGTTGAAGAAGATGTGTTATCTCTACGTTGCGAATTATGCCAAGGGCAATCCCGATCTGGCTCTACTTACCATCAATTTTCTGCAGAAGGATTGCCGGGATGAGGATCCGATGATTCGAGGGCTTGCTTTGAGGAGTTTGTGTTCGTTGAGAGTGACGAATTTGGTTGAG…
ESM_Unigene_00123	ATGGAGACCAACAAATGTCCACGTCTGCTCACGATTATACCCATTCTCAATAATCTCAACTTGCTCCTGAATTTCAAACAAGGCCTTCATTTGGATACACCATTGTTGCGGCTAATCGACCCGTTCATTCTTACCATGTTTTGTCCTCAACGGAGATCTATTCTCCATCTCGATCCCCGTTCAATTCTAAGGCCAAAACATCAACTGAAAAATGCCACTTTCCATTGCCCAAACTCCATAGTTATATCCTCCTTTAGTGCATCATCCTGGGCCACTTCCCACCGAATAACACTCACTATTAATCTGATCAATCTGCCATCTACCAGAACACAACTCCATAACCAGATGAAACAACTCAGCCAATATACACTGAATTATGTGACACTACACCTGGATGCC…
ESM_Unigene_00124	AACTATTTAAGTGGGGACTGTGGAACTGAAGAACACAACCAGCAGAAAATGGTTTGGTGCGTTGTAAGATCGTTTTCTGCGCCGGCGGTCGATTTCGGCTCTTTGCGCACTCGTGCTCCCCTCGTCGCAAGCATAGGTTGCGCTTCTGTTGCTGGCTCGGGTTTATGGCGCTCTTCATCCAATCGATCCAAGACATTCGCTTCTTTGAGCGTTTCTGCCGATACAGGTATAAAGGAAGCTGTTCACACAGAAAAAGCACCGGCAGCATTAGGACCATATTCTCAGGCCATTAAAGCCAATAACATGCTTTTTGTATCCGGTTGTCTGGGTCTTGTTCCAGAGACTGGGAAGTTTGTCGCTGATGGCGTAGAGGAACAGACAGATCAGGTAATGAAGAAT…
ESM_Unigene_00125	ATGGCAGGTGGGGTTCGAGGCGGTCGATCCATCCCACCATCAGGAGGCACCTTCGGCGGTAACCTCTTCTCATATAGGATGTTCGTCTCCGCTATGTTCGCTCTCCTCTTCCTCGCTACGCTCACTGTTATCTTCACTGCCAACAATCAAGATGCCTCTGGACTACCGACAACGAGTAGAACTGGAACAACCACCGTACATTCCTACGTCCACCGGACATTTCTAACCTTGAAATCGGATCCACTCAAGACCAGACTTGATTTGATCCACAAACAGGCTAATGACCATATTGCCCTTATCCATGCTTATTCCTCTTACTCCCGCAAGCTCAAGATTGACAACTCCAAACAGCTTCTGCTGTTTCAAGATCTCGTCCGGAATTTCTCCGATCTTGCTACC…
ESM_Unigene_00126	ATGGCTAAACCGGTTTTGCTCTTGTTGCTTCTCTGTTTTCTTTCTCCCGTTCTTCTCTATACACATATCTTTGCTAACTACGAATTTGTGGAAGAGTCTTCATTTCTTATTTCTAGTGGAAGCAAGATCCGAAAGTTGAAGATAGTGAAATTGGAGACTTCAAATAGCTTGCAAGAACAAGTTGGAACTGTTTATTTGGACAATTCAAGCAAATATGTTACAGATTTTAGCCAATTTGGTTTATCAGGCAAAGATTATACAAAGTCGGGTTTTAAGGAACGTAGGACCAGAGAGTTAGCATCCACTGATAATGGGAGTGAACTAGAAACGGAAAATGGCGGCATTCACCAGGTTGTGGATGGTAATGTTGGACGAGACACGAGCGATAATTTGCAGCAA…
ESM_Unigene_00127	ATGTTTAGATTAGGGTGTTGGAATGTGAGAGGCATGAATAACTCCCTAAGACGAAGGGAAATTAGAGATTTTGTTTTCTCCAATAACATCTCTGTGATGGGTCTTTTAGAAACCAAGGTTGAGTACAAAAATCACCTCTCTATCAAAGGTCACCTCATGCAAGGTTGGGATTATCTTGACAATAGCGCTTTCTCTCCTGGTGGGAGGATTTGGTTAGCCTGGAACCCCAATCATGTTATCTCCCTTTTATCAAATTCTAGTCAAAGCTTGTTTGTCTCTGTCCAATTTCCCAACTCAGTTCTCTTCAACCTTGGAGCGATCTATGGATCCAATGACACCAATGCGAGGGTTTCCCTGTGGTCTGAAATCACCTCTTTCTCTAATCACTTTCCTGGCCCC…
ESM_Unigene_00128	AATGACGACTTACTGGGCTTGTTGATGGAATCAAATTTTAAAGAAATTAAAAATAACGGGAACAGTAAGAATGTAGGGATGAGTGTTGACGATGTTATTGAGGAGTGCAAACTGTTTTACTTTGCGGGACAGGAGACTACTTCGACTTTGCTTGTATGGACAATGATTACGTTGTGTATGCAGCCGGAATGGCAAGTGAAAGCAAGGGAAGAGATCTTGGAAGTGTTCAGGAAAGAAAAACCAGATTTTGATGGACTAAACCGATTGAAAATAGTAACCATGATCTTGTATGAAGTTCTTAGGTTATACCCACCTGTGGTAATGCTAATGCGAGATAACTACAAGACGATGAATCTAGGAGAAGTGTCTCTTCCGCCTGGTGTACATATTTCAATACCA…
ESM_Unigene_00129	ATGGCTGATTTCTTGATCATCTCTGTGATAGTGTCTTCCTTATTGCTACTCTATTCTGCAGTAAAAGTAGTGTATTTTGTTTGGTGGAAACCCACAAGCATAGAGAGACAATTGAAGAAACAAGGAATCAGTGGTACTCCATACAAGCTCTGGCATGGCGACATGAAAGAGTATGCAACTTCTTTGAAGGAAGCCTGGTCCAGACCCATGAATCTCAATCACGATATCGTGTCACGTGTCATTCCTTTGGCCAACAAAACTGTGCAAACCCATGGAGAAGTATCTTTCTTCTGGCTTGGGAGAACTCCTGCTCTAATCATCTTGGATCCACAAGTGATGAAGGAGGTCCTGAACGATAAGTACGGTCACATTCAAAAGCCACCAGAGAATCCTCACATT…
ESM_Unigene_00130	ATGGAACGCGCTCCTCACTCTCTCGCTCGTAGAAAACGCAAACTCCCCCCTTCACCTCCTCCTCTCGACAACCAAATCGTCCACAAGAGGCAACGAACGATCTCCACATCAACCACTCTAATTCAAACATCCAAACACACACGTTTTACTGATCTTCCCACAAATCACACAGACAAGAAGAAAAAGTCGAAGAAGCAAAGGAGACCAATAGAAATCAAAGAAAAACCTCTTCGCCCATGGGTTTTTTCTTCACAGGATTCCTCTAATTTGAAAGATAAGGTTGTTATTGTCTCCTATAACATATTAGGCGTCCAAAATGCCTCGAACCATTCTGATTTATATTCTCCCATTGCAAGACGATTTTTGAACTGGGAGAGGAGGAAATCACTTATTTGTCAC…
ESM_Unigene_00131	ATGGGAGAGCTTGTGCCCATCCTGCTTGCAATATCTGCTGTTGTGGTCATCTCATGGGTCTGGAAAGTTTTTGATTGGGTATGGTGGAAACCCCTGAAGCTGCAGAGGAACCTGAGGAAGCAAGGCATCAGGGGACCTCCTTACAGATTGTTGTATGGAGACATCAAGGATAACATCAGTGCAACCAAGGATGCAATATCAAAGCCTATGGAGCTCTCACATCGTATTCTCCCGCGAATCTATCCTTTCATTCATCAAACAGTTCAGAAATATGGAAGGCTGTCAATCAATTGGTATGGACCAACTCCAAGGATCACAGTTACAGACCCGGATTACGTAAGGGATATTCTAGCTAACAAGTCTGGCGACTTCGCTAAGAAAAAAATAACACCTGTAGGC…
ESM_Unigene_00132	ATGGCGGTAGCAGGTCTTTACAGGCGAGTTCTTCCATCTCCGCCTGCTATCGAGTTTGCTTCATCAGAAGGAAAGCAACTATTCACTGAAGCCCTTAGAAGTGGAACCATGGAAGGGTTTTTCAGGTTAATTTCTTATTTCCAAACGCAATCAGAGCCTGCTTATTGTGGACTGGCCAGCCTCTCCATGGTGTTGAACGCACTTGCTATTGATCCTGGAAGAAAGTGGAAAGGACCTTGGAGGTGGTTTGATGAATCTATGCTAGACTGCTGTGAACCTTTGGAAAAGGTTAAGGCTGAAGGGATAACCATTGGCAAAGTTGCTTGTTTGGCCCATTGTGCTGGAGCCAACGTGGAAGCGTTTCGAGCGAACCAGAGCACCATTGATGATTTTCGTAAA…
ESM_Unigene_00133	GAGAACTTCTTCTTGAATCAATCGATCGCTTCCCCGTTCCTCACTATCTCGGCAGCACCGATTTCGTCTTCACCGGTCTTCTTCGTCATCATACCTTATCATTGTTTTTCTTTCGATCGAAAGAGATCTAGAAGAACGAACGAGATCTTCTTCTTCAACCAATCGAACCAAGCAGAAGTAAATCGACGACGAGTACTTCTTCTTGAATCAATCATTCACTTCCACTACCAAAAGCGATTCATCAGTTCTCCATTTTCACTCTTAGAACAACTCTACCAAAAGTCATTGGTTTTACTTCAAATCAAATTCTTTTCAATTCCATTTCATTCAAACGATGATATATCCTCCAAGTTTCTGAAAGCTCCATGTCAAATTCTCTTCCAAGTACATCATATGATC…
ESM_Unigene_00134	ATGGGGTTCTTCTTCGGGTTTGATAGACCAGTAAAGATATCACTTCACATGCTCTCTTTGTACTTGCGCCTTCCCGCTTTCTACATCATGGAGAAAGGACTTCCTCCTCCACCTACCCCAGATTCAGACAACGAGAAACCTTTATCTCGTTCTCCTGTCAAAAATTACCTCTATCTCCTGTTGGGGGCGGAGAAGTCTGTTGTTAGTGGTAGCAACAGAAGGAATTCTGCTAGTGTGATGGGTGTAGCAACCGTGATGTGGATCCTTTTCCTAGTTCTTAAGTGCCAGTATCTCTACTATATTTCGGCATCTTTAATGATCTGTTTCGAGGTATTTGGGGGATGGGCACTTTTTTGCTCTTGGGAAGACATGAGAATGGAGGTCAAGGGGATATATGCA…
ESM_Unigene_00135	ATGGAAGCAGCAGCACTTTTTCAATCACCTTCTGGATTCAGCAAACCATCTGTCGTCGTTAAATCAAGTCTTCAACCGACAAGTCGACCGGATTTTGTGTGCTTCGGTGCGAAATTCGATTTCTCAAATGGATCAGTTAAGAAGAAGAATTATGGTGGGATTTCTTATTCAAAGCAAGGGCAGAGGAGATTAGGGTTTAGTAGAAGAAACTGTGTTGTGAGGGCATCCTCATCTTCATCTGAATCTCCAATTGCTCCTCTTCAGTTAGAGTCTCCAGTTGGACAGTTTTTGTCTCAGATTTTAAGAAGCCATCCTCATCTTGTCCCTGCTGCTGTTGATCAACAGCTTGAACAGCTTTTAACTGACCGTGATGCTGAGGAAGAGAAGCCCAAAGAAGAA…
ESM_Unigene_00136	ATGGACTCTTGTTCGATTATTTTGTTAGCGTGTTTGATCTTATCATCGAGTTTGTTGAGTTGCCATGGCTTCGGAACCTTCGGCTTCGACATCCACCATCGCTTCTCCGATCCTGTCACTGGAGTATTACCTGTCGACGATTTACCGGAAAAAGGAAGTCTGGAGTACTACAAAAAGATGGTCCATCACGATCGGCTAATTAGAGGCCGTGGCCGTGGCTTGGTTGGTACTCGAGATGAAACGCTCACTTTTGCTGATGGTAATGAAACCGAGAGCATCGGCCTTTTTGGATATTTATACTATGCCAATGTTTCTTTGGGAACACCAGGCAAGTCGTTTCTGGTGGCACTCGACACAGGAAGCAATTTGTTGTGGGTTCCATGCGATTGCCAGAGCTGT…
ESM_Unigene_00137	ATGCCTCACCAAGGTTCTGATAAACGGCTCCGCAACATCAAATGCATATACCTCCATGGCAAAACTTTCCCTGGCTACTTAAACCTTGGTGGATGTTCCCTTTCAGAACCTCCTGGGTTGAACACGGGAAACTGGCTCGAAGAAGTAGCATTTCCTTCTCTAGCTTCCCGAGGAAAGTTAACCACCCCTCTCCTATTATCGTGTCTCAGGCCTGTATTGACCTCACTTTTGACTGGGACACTCATAAGAGGGCCACCAAAGAAAATACTTTCTCCGGTATACATCACCTTCTCAGGTTGTTGTGATGACGCTTTTGTAACCGAAGAATATTGTGGTGGTGGTGGTGGAACAGTACCCATTCTACTGAAGTTACCTATTTCTGATCGAGGGTCAGTTACT…
ESM_Unigene_00138	ATGGCGAGACACCATGGATGGCAACTACCTGCTCACCCTTTCCAGGTTGTTGCTATTTCTGTATTTTTCTTGTTGGTTATAGTATTCTATCCCTTCTTTGCCCCTTTTCTTGGAAGCCGGATCTTGGAATATGCTTCAGTCACCGTTTACACTACTGTGGCACTGCTGGTGCTAATTCTTTATATACGGTCTACGGCTATTAACCCTGCCGATCCTGGAATCTTTTCAAAATTTGATGATACACCCAACAGAAAGCTTAACATGCCTTGTAATATTGGTGGAGTTGAAACTGGGGCACATTCTTCACCTTCCTCAGCTTGTAGAAGTTCCAGAGCAAATTCCAGTAGGAATGGAGCAGTTTTTGAAGCTGGCAGAGTAGACGTTCTGCCAGGCTCTCAG…
ESM_Unigene_00139	ATGATACTTTCTGTTTTGTCGAGCCTTGCTTTGGTCTCTGGTTTGATGGTTGTACGTGCTAAAAATCCGGTACATTCCGTTTCGTTTCCCATCCCAGTCTTTCGCGACACTTCAGGTTTACTTCTTTTGTTAGGTCTTGACTTCTCTGCTATGATCTCCCCAGTAGTCCATATAGGAGCTATTGCCGTTTTATTCCTATTCGTTGTTATGATGTTCCATATTCAAATAGCGGAGATTCACGAAGAAGTATTGCGCTATTTACCAGTGAGTGGTATTATTGGACTGATCTTTTGGTGGGAAATGTTCTTCATTTTAGATAATGAAACCATTCCATTACTACCAACCCACAGAAATACGACCTCTCTGAGATATACGGTTTATGCTGGAAAGGTACGAAGT…
ESM_Unigene_00140	ATGGGTCCTCCACCCTTTGGAAATACCTTCTCACCGAACCCTTCTGTCGCTTTCCCCTTTGTCGCGGTCTTGGTGGAGGAGCCTTGGGCTCCACCACTAGTAAACAATGGATTGTTAACTAGTGGTGGTAATCTCAAGACTTCCCTCAAATCTCGTCTTCCGTCTTCATCACTTGCACAATCTTCTTCAACCAATACCCGTTATGGGGCTAAGATCTGCTTCATCTTCCTACTAGAACCATGGATCTGCTTCGATTCTGCCTCTGCATCTACTGCTTTCTTCAACAAACTATTCAGATTGCTCATAGATTCAATTAATCCACACAAACCTGCTAAGTTGATAGTCAGGTTATCAAAATTGTGTGCATGCATCTTCAAGACCTCACTCTGGTCTTCGACA…
ESM_Unigene_00141	ATGAGATTTTCGCCTAGAATTAGAAACAGTTCAGATCCAACCATTGGTCAGTTCATGGGAGAAGCCTTCGAAATACCTTTAGACTTCCCCCATTGGCGAATCAAACCTTTGTCACCAACCCCTTATATGATCTGGGGGGTGATCAAGGCAAGCAGGCGGGTGGTGGAGGGATCGACAACAACAAGGGGAATCTCCAAGGAGGGGGATTGGCGACAAGACCAACAAATAGGGAAAAATACCTTATGGGATGCGACGAACAACAAATGGGAAAACCCCTTTCGGAATATGACGAACAAAAAAAGGGAAACTCCCTTTCGGGAGTCAGATGGCAATGAGGTCACGAAGGACCTTTCTCGCGTGGCGTTGAACAACAAAAATCCCCCACGAGTTTGTCCCACA…
ESM_Unigene_00142	CTTTCTTTCCTTGGTCTTTTGTTCCGTCATATTCCAAATAACTTATCAAATTACAACGTATTAACTCCTTCGGACCCTTTCTTTTATCAAATCTCAGGGACATGGTCTAATCATGAGGGTAGTATTTTATTATGGTGTTGGATCCTAAGTTATTATGGATTCCTTCTTTGTTACTGGGGTCGACCCCAAAGCCATAATGTCTCAAAACGAGGAGGCCATAGAGAAACTCTTTTTTGTTCCTTTGTCTTGAACTTTGTGAAGAACTCCATTCTATCTCTCCCTCGTTACGAACAAAAAACTGGGGCTGCACCCCAGTTGTACACTCCCTTCGTTCTACGAACCCTTGTTGATTCTGAACTTCGTTCGCGAAGGAACCGGACTTTTGACGGGCCAGCCCTT…
ESM_Unigene_00143	ATGAGAGAGCTACAATTGTCACTAAGTAAAACACAAAAGGTCAGATTAGACGATGCTATTACCAAGCTTTCCACTATCAACTCATCCGCAAATGCTTCTGTAACCGTTGCGGACACCATACCTGTTCACAATGAGGACAGCATTCTCAAGGGGCATGGAACCTCTGAGCTTGACGGGGAAGTGGTGGCTACTGTTTGTGGAGTAGTTGAACGCGTTGACAAACTCATTTATGTTCGTTCTTTGAGGGCAAGGTACAAGCCTGAGACTGGAGATATAGTTGTGGGGCGTGTGGTTGAGGTAGCACAAAAGCGTTGGAGAGTTGAGATAAATTTTAGTCAAGACGCAATATTCATGCTCTCCTCGATAAACATAGACGATACTCAGAGACGACAAAATGCT…
ESM_Unigene_00144	ATGCGCTCAACAATAGCCATGCCGGAATCAAACCTCCGATCTCCTCCAAATGCTCGTCGCCCTTACAATAACATCCCTAACCATCAGATGGACGAAGACGACGACGGAGCAGAAGCAGAATCCATCGATAACCCTAACCTCCGTTTTGACGATGATGGCATGGATGGTTGCGATGATGTTCCTTCCGACTCTGTTTTCGCCGGTGCTAATCATTCCTTAGCTTTGCAGAGAGAGAATTCCGATCAGCTCACTCTCTCGTTTCATGGTCAGGTTTACGTCTTCGACTCCGTTTCCCCTGAAAAGGTGCAGGCAGTGTTGTTACTGTTAGGCGGATATGAGATACCCCATGGAGCGGCCGAAATGGGAATACCTACACAGACCCAAAGGACTGCGACTGAC…
ESM_Unigene_00145	ATGGAGAAGCGAATTGCCATCATCGGAGCCGGTGTCAGTGGCCTACTTGCTTGTAAGTACGTTCTAAAGAAAGGTTTCCATCCAATTGTTTTAGAAGCAGAATGCGTTATCGGAGGAGTATGGACACACACAGTAGAAACTACTAAGCTTCAGACTCATAAAGAAGCTTACCAGTTCTCTGACTTCCCATGGCCTTCTTCAGTGAAGGAAGATTTTCCTGATCACCATCAGGTCTTGGAGTATGTGGAATCATATGCTCAACACTTCGACTTACTTCCGTACATCAGATTCAACTCTAAAGTCCTCAATATTCACTACGAAGTTGAATCAGATGAAGAGACTTCATGGAGTGGCACTAGTCCTAGAGGGAAATGGACCATTACAGTACAGAATGTCAAG…
ESM_Unigene_00146	ATGCCGCCTCGATCTGCAAAGAAGGTTGTGGCGAAGAAGGGAACGCCTAAACCTAAGCAAGAGCCGGTGACTCCATCGGTCGAAACCAAGGTTTCTCCTTCGAACTCAACCGAAGCTAAGAGGGTCATAGAAGCAGTGATTCCGAGCAAGGAGAAAACTCCAGAAACTGTGGTGTCTCCTAAGGAGAGCGCCGTGGTGAAAATGGAGGTGACGCGTACAGTGGTCGAGGAGACGAAGGTTGTCGAAGAGACGGTAGAGGAGAAGCAAGAGATCGATGTTGAGATGACCGGAACTGTATCGGACGACGAGGAGCTAGGAGAGACTGAAGACGCTGAGCCGGAAGAGATTGAGGACGCTGGAAGCGACGAAGAGCAAGATGTTGCCCAAGATGATGAAGCA…
ESM_Unigene_00147	ATGGAAGAAGCCTTGATGCTGGTTCAAGTGGAAGGCCTTCAAAGAAATCACGTGGCAATTCACGTGGTGGGCCAAGTGGTGGTTCTGGCAATCGCACGAGGAACGCCCATCCTGGACATTCAAGACAGAGCTATGCAATGGCTCCTAGGTATGCAGACCCGTATAGGCAAGGGTATGCACCTGGGCCGGTTTACCCTGCTTATGGAGCAGCTCCTGGTTCTTCACGCAGCTACTCTGATATGGAACCCCACGCTGGGTACCTCAGATCTTCCTCCAGGAAACAAGACCGTGAAACATACGCTTATGGGCCAAGAAGTGGATATGGTGCCCAAGGGAGCAGTGGCGCTGCCTATGGCCCAGGAGCACCCCCACCCCCACCCCCACCTGCATATGCCCCTG…
ESM_Unigene_00148	ATGCCGCCTCGATCTGCAAAGAAGGTTGTGGCGAAGAAGGGAACGCCTAAACCTAAGCAAGAGCCGGTGACTCCATCGGTCGAAACCAAGGTTTCTCCTTCGAACTCAACCGAAGCTAAGAGGGTCATAGAAGCAGTGATTCCGAGCAAGGAGAAAACTCCAGAAACTGTGGTGTCTCCTAAGGAGAGCGCCGTGGTGAAAATGGAGGTGACGCGTACAGTGGTCGAGGAGACGAAGGTTGTCGAAGAGACGGTAGAGGAGAAGCAAGAGATCGATGTTGAGATGACCGGAACTGTATCGGACGACGAGGAGCTAGGAGAGACTGAAGACGCTGAGCCGGAAGAGATTGAGGACGCTGGAAGCGACGAAGAGCAAGATGTTGCCCAAGATGATGAAGCA…
ESM_Unigene_00149	ACCGTTGTCAACAACTCCCACATCTTTATATACGCTTCTCTACTCTCTCTTCTATCAGAAACAATCTCCTCTTTACAAATCTTTTTCAATCTCCCAACCACCCCATCATTGAAATCACAGAGTTTGTTCGACCCAAATCCCACACACCCTATTGCCAGAAATTTTTTAACACTCTCTCAGATTTCTCAAATTCCAGCAATGGGGTTGTCTGTGATGAAATCATCCGATGATCAATCCCATCAGCACACACACAAAGTCTTCCTATTATGCAATTACATCCTTCTAGGTGCCGCATCGAGTTGTATTTTCCTTACGCTCTCTCTCCGCCTCTTCCCTTCCCTCTGTGGTTTCTTCCTAATCCTTCTCCACATACTCACAATTGGGGGTGCCATCTCTGGT…
ESM_Unigene_00150	ATGAACATAGATATGGATGAGATGGACTTGGACGAAGATGCTATTGAAAGTGAGGTTCATGATGATAGTAATGATGAACAGATAGAAAAACCAAAAAAGAGGAAAAAAATAAGCTCTTCTTGGACCGCAAGCGTGGGTCACAAATCGGGTCATAAATCTTATAACAATTTGCGATGGCAACATAGTGAAAGACTGAAACATTTACTAGATTTGCTCATGAGACAACATAATTGGAAGCAAGCAAGTGGGGTTTTGAGTGTGCTAATGAAGGGGACGTGTAGGGAGAGGTTTCCGATTGAGAATCCCAACAAGTACCGGGATGCGTTCCTACTACTAAATAAGATGTCCGGTGGTGAATATAATCGAGAAAAGACCAAGAGCTTTTTCAAGGGTTGGCTG…
ESM_Unigene_00151	ATGATGTCTGGGAGAAAAATTATCGCTATTTGTCAGCTGGGGGGCGAGTTTGTGACAAACAAAGATGGTTCCTTGACGTACAATGGTGGCGATGCACATGCAATAGACATTGATGACCAGACTAAGTTTGAAGAATTTAAGGCAGAAATTGCTGAAATGTGGAACTGCAATGGTGCAATGTCCATCAAATACTTCATCCCAGGAAACAGAAAAACTCTCATCACAGTTTCTAATGACAAAGACCTAAAGCGTATGATCACTTTTCATGGGAATTCAGTTACTGCAGATGTCTTTGTCATACCGGGTGAAGTTGTAGCTGCTCATGGTGTCTCAAACATGCTTGCCAGTAGGTCAAGCAGGACGACAGCATCAGAAGCTGTGGTTCCAGTCGATCTTCCC…
ESM_Unigene_00152	AAAGAGGAGGCTAGGGTGAAGAAGGTGGAAGCCAATGAGAAGCAAGTCAACCTTACTAGCAATTTGAAGCTCAAAGATATCCCTTCTGGTTCTGCTCAAGGTGAGTCCAAGCCTAAACATCTGAAGTGGAACAATGCTGAAAGGTTTGTGGACTTGAGGTTTTCGGTTTATGTTAATATATGGGAGGAGGTGGAGTCTTGGGATACCTTTGGCATCTTGTTTGCTGAAGAAGCCAATGTCCCCAAGGGCTTGACTATTTTGGTATATCCCATACACCAATTTGGGTGTATTGTGACAACTTTTTCTAAGGCTGCTAGGAACTCCTGGGCAGAGAGAGGTCTTGTCAAAATTGGTGAATTATCCATGGAGATCTTCAAACCTCTAATTGAGGATCCAGTT…
ESM_Unigene_00153	AGGCCTTTGGGCGTGTCAAGGTCTGCTCGGAGAACAAACTGGAAATGTCTCTGTCCTATCGGCGCTATTCCTTATGGTGGAAGTCTTCCTTCACCTACGACATGCCCAGTAGCGTTCAAGTCTATGGCCTTTTATCCAATACATGGTCTGACTCGTCTTTTAACTGCGGGAGACAACGTGAATTGGGATATCTCTGTTGCTGCTGATATGGTGATGTCTTGCATTCTTCCTAAGGACATCGAACATGTTAAAAGAGACATATCTCATGACCATGTAAGCATGTACGCTTTCTTGAGTTTAGAGAAACATGCAACTAGTTTTTATCACATGATTAAGTTGGATGCGAATCACCGTCTGATTGCCAAGCAAGACCAATTGCAAGAGAGTATTGATGCACCT…
ESM_Unigene_00154	GCGAAAGGAAAGGTTGATTGCATTCCGATGGAAGCAAAGGTTGGGAGAAGACCGCAGAAGGGATTGGAAGGGAAGGTGGTTATGGTGACTGGTGCGTCGTCGGGGCTTGGAAGGGAGTTTGCATTGAGCTTCGCCAGGCGCGGATGCCACATTGTGGCCACTGCTCGAAGAACCCAACTCTTGATTTCTTTGTGCGAGGAGATTGAGAAGCTCAATAATTCATCACCTGCCTCGACGCAGGGGGATTCCAACTGCAGACCACCCATTAGAGCCATGGCGGTGGAGCTTGATATCAGCCAGAGCGATGCGGCTGTTGATGCGGCCGTGGGAGTTGCTTGGCAGTGTTTCGGCAGAATCGATGTGCTTATTAATAACGCTGGCTTTAGAGGTAATGTTAAT…
ESM_Unigene_00155	TGGCCCCCGTCAATAATAATTACATTTCCTGTTGTATATGCAGAGCTGTCACTAGCTAATAGATGGAGGGTAGAAGTCAATGTTGGCTCTATGTCTCCCCATGTTTGTAGAGGGACAATCTTTCTTGCCACGGTGTTCAACCAATCTTTCTCCATCAAGCCGGCAGTAATTTCAGATCTAAAGAGTCCTGGTGCTACAGCATTAACACGAATATTGTACATCCCAAGCTCCAACGCCATAACCTTTGTCATCGCATTTATTCCTGCCTTAGAGGCTGAATATGCAAGTCCTCCAGGTACTTCCCCACGCCAGAGGCCGCCAATGGATGAAATATTAATGATTGACCCACCCCGTTTTGCTTCACGCATGCGCTTGCCAACTGCCTTGGACACTAACCAA…
ESM_Unigene_00156	ATGGACCAAGAGAAAGGAGATGTGGACTGTAATAGGTTGGAAGCGGCTCAATATAAAGAGATGGCAGAAAAGATGATAATTAGTGAAGCATACATGGGTGCCAGAGATAAATTAGTCCAAGCACAAAAGCTTTTTCCTTCACTTGAAAACATCAATTCAATGTTGTCTGTCTGTGACATTCTGTGTGCCGTCGCCATCAAATTTCCAGGCTCCTCTGAAGTGGATTTATACTGTGTTCTTCAGCTTCTACCGTCAGTCAATGATTCTGATTTGAAATCACAGTATAAAAAGCTTGTTTCCCTTTTAGAACCTCTAGAAAACAAATTCTCTGGCACAGAAATTGCTCTTAAACTGGTACATGATGCATTCTCTGTTCTTTCAGATAAAGATAAAAGGTCT…
ESM_Unigene_00157	ACTAAGGACTTATCAGATTACCTATGGTACACGGTCAGTATTGATGTTGGCAACGATGAACCATTTTTGAGAAGTAATGTTCGACCAGTGCTTCACATCGAATCGCGAGGTCATGCTATTTGCATATTCATCAACGGTGTATTTGTGGGAAATGGAAACGGAAATAGCAGAAATCCTATGTTCAAGCATCGACAATATATCTCCTTACAGTCCGGGAGAAACAATATAGCTCTATTAAGCACGACAATGGGATTGCCGAACTCGGGAGCACTTTTTGAGAGAAGGGGTGCAGGAATCACCAAGGTTGCAATTGAAGGCTTCAAAGATGGAACTCGAGACTTGTCGAACGAATTATGGACATATCAGGTTGGCTTTAGTGGAGAGAAAAAGCAAATATAC…
ESM_Unigene_00158	ACAGGCTTAGGCAAGGGTGAGGCGTGGGTGAACGGACAGAGCATTGGTCGGTATTGGCCAACTTATATTGCACCCCAGAGTGGTTGCACCGATACTTGCGACTATAGAGGCAGTTACAGTTCAAGCAAATGCAAAAAGAATTGTGGCAAGCCGTCTCAGAAAATGTATCATGTTCCGCGCTCATGGGTCAAACCAAGCGACAACATTCTGGTCCTGTTTGAGGAAACTGGTGGGGATCCAACAAAGCTATCATTCGCTACTAGACAGGCGGAAAAGTTGTGTTCGCGCGTGTCAGAATCACACCCGTCTCCTGTTGATACATGGGACTCTGACATCAAGACAGGAACGAAATCAGGACCTGTTCTTCAATTAGAATGTCCGCCGAATAAAGTAATCTCG…
ESM_Unigene_00159	ATGACATTCGTAAAAGAACTGGAAACACTAATTAATGTGTTAACGGATCCTTCTGGTCGACAAGACGCGATTGAGGTTCTACTTCAGGTTAGCGATAATTATCCAGATTTGGGTTGGTTATTGTGGCAATCACCTGGTGCTATTGCCGCACTTCTTCAGGATATAATATCAATCTACCCTGTTCTATCATCACCAAATCTTAGTGAGGAAGCATCAAAGCGAGCGTGCAATGCACTTTCTCTCCTTCAGTGTGTAGCTTCTCATCCGGTCACCAAGATGCTCTTCTTGGATGCTTTTATACATGAGTACTTGTACCTTATCTTGAACACAACAATAGTGACAAGGCCATTTCCTGACCTGCGACTTTCTTGCTTACGTGTTCTTGGTGCTCTTGTAAAG…
ESM_Unigene_00160	ATGGCAAATGAGATGCAGATGAGCGCTCAGTTGGAGCAGATCGACGGTGAAATTCATGATAATTTCAGAGCTCTTGCAAATGGCTTTCAGAAGCTCGATAAAGTTAAAGACCCGAATAGACAAAGTAAACAGTTGGAGGAACTCACAGGAAAGATGAGGGAGTGTAAGAGGTTGATCAAAGAATTTGATCGTGAGATTAAAGATGAAGAGAATGGGAATCCTCCTGAGGTCAATAAGCAACTGAATGACAGAAAACAGTCCCTGATCAAAGAGCTGAATTCTTATGTGGCTTTGCGAAAAACTTATATGAGTAGCCTTGGCAATAAAAGAGTAGAACTCTTTGATATGGGTGCAGGGGGTAGCGATCCTACAGCTGAAGACCATGTTCAGTTGGCGTCA…
ESM_Unigene_00161	CTTTATGCCTATATGTTCTTTTACTCTTATGATGTTGCATTAGCATGTTTCACTTATAAAATTTGTTTTGTGTGTATATTAGGTATATTTATTATAAATTCTAGACCCGCGAGGATACTTTTTGACTGTGGAGCATCCCACTCTTTTATATCCTCCTTGTTTGTCACAAGCATGCATTTATTACCAGAGAAGATGGATATACCTATAGCAGTTTCCTTACCGGATGGAATGTCACTTCCTTTATATGGGATATGTAGGCGTTGTTCTGTGGTTATTGTTGACCTCAAATTCGAGGTGGGTTTGATTGTCTTTAACTTGAAGAATTATGATGTAATCCTTGGGATGGACTGGTTGGCTTCAACTCATGCCAATCTGGATTGTCATGCGAAGACCATTAGA…
ESM_Unigene_00162	ATGTCACTTCCTTTATATGGGATATGTAGGCGTTGTTCTGTGGTTATTGTTGACCTCAAATTCGAGGTGGGTTTGATTGTCTTTAACTTGAAGAATTATGATGTAATCCTTGGGATGGACTGGTTGGCTTCAACTCATGCCAATCTGGATTGTCATGCGAAGACCATTAGATTTGCATGTCCCGGACAACCACAGTGGGTGATAGCGACGGTGAAAGGAAACAGGCTAGCCGAAACCTATCTTGCTCACATAGAGCACATTAATAACAGGGTGGAAGTGTTGCAGATGGGACAAATACCTATTGTAGCAAAATTTCCTGATGTATTCCAAGAGATTCCAGGGTTGCCCCCAGTCAGAGAAATTGACTTCACAATCCAGCTAGTGCCAGGCACTATGCCA…
ESM_Unigene_00163	ATGAGTACGAAACTTTTAGAGGTTGATCCCGGCGAGCTGAGGTTTTCGTTTGAAATGAAGAAGGAAAACTTGTGCTCACTGCATCTTGTGAACGAATCTGATCATTATGTTGCTTTCAAGGTAAAAACTACTTCTCCGAAAAAATATTCAGTGCGACCAAACATGAGCATTATTCAGCCAAAACTAGCATGTGATGTTATAGTTACAATGGAAGCTCTATGGGGTGCTCCACCTGATACACCATGCAAAGATAAATTTCTCATTCAAAGCACAATTGTCCCATTTGGAAGCTCTGATAGTACAGTTACACCTAGCATGTTCACCAAGGACGATGGGAAATTCATTGAAGAGCACAAGTTGAGAGTGGTACTCATGAGGCCATCCCGTTCTTCAGTATCA…
ESM_Unigene_00164	TCAGTAGTGTATTTGAGAGAAGAAAGAACTATGAAAGTGTGTATAATTAAAATAGCTCTTTTGTGCCTTGTTTCCTTAACTATGGTGTATACCATCCATGCACAAAATTCCCCACAAGACTTTCTCCTCCCCCACAACGCTGCTCGAGCCGAAGTTGGTGTTGGTCCCCTGCAATGGGACGATGGAGTAGCAGGATATGCTCAAAACTACGCAAATCAGATAGCTGCAACGTGCAACATGGTGCACTCAGGTGGTCCTTATGGCGAGAACATTGCCATGAGTACCGGTGACATGACTGCTGCAACAGCCGTCAACTTGTGGGTTGGGGAGAAAGCGGATTATGATTACAATTCTAACACCTGCAATGGAGACCAGTGCGGGCACTATACTCAGGTGGTG…
ESM_Unigene_00165	ATGAACATGGAAAAGCCTCCTTTACATATTGCTATGTTTCCATGGTTTGCCGTGGGCAATCTGCTTACCTTTCTCCGCCTTTCAAACATCTTAGCGGAGAGAGGGCTCAAAATCTCCTTTCTTATACCAACAAAAACGCAGTTCAAGTTAAACCATCTCAACCGTCATCCCAATCTCATCAAATTCATTCCCCTTGTTATTCCTAATGTACAAGGCCTTCCACTTGGATCCGAAACCATGTCGGATATCTCAATCGAAATTGAACCCCTCCTTGTCACTGCGTTAGACCTTATGCAACAACAGGTTGAGAAAATTCTACAAGGTCTCAAACCCCAATTTGTTTTCTACGACTTTGCCTATTGGATACCAAAAATTGCTCGTCCCCTTGGGATTAAGTCC…
ESM_Unigene_00166	ATGAACATGGAAAAGCCTCCTTTACATATTGCTATGTTTCCATGGTTTGCCGTGGGCAATCTGCTTACCTTTCTCCGCCTTTCAAACATCTTAGCGGAGAGAGGGCTCAAAATCTCCTTTCTTATACCAACAAAAACGCAGTTCAAGTTAAACCATCTCAACCGTCATCCCAATCTCATCAAATTCATTCCCCTTGTTATTCCTAATGTACAAGGCCTTCCACTTGGATCCGAAACCATGTCGGATATCTCAATCGAAATTGAACCCCTCCTTGTCACTGCGTTAGACCTTATGCAACAACAGGTTGAGAAAATTCTACAAGGTCTCAAACCCCAATTTGTTTTCTACGACTTTGCCTATTGGATACCAAAAATTGCTCGTCCCCTTGGGATTAAGTCC…
ESM_Unigene_00167	ATGAGGACATTAGACGAGAAAGAAACAACTGCAGTATTCGAAAAGCTTTACAAATTCACCGGCAACAATTTGAAATCCATAGTCGAAAAGCCCTCTTTCGAAGGCCCTGATTCCAACGCCGGCCGCTATTGTTTCCGTCTCCAGAAGAACAAAGTGTACTACGTCTCCGACGCTTTAGTCAAACGTGCTACCAACATCTCTCGCGAGAAGCTCATCTCCCTCGGCACCTGCGTCGGCAAGTTCACCAAAGGTGGAAGCTTTCATCTCACTGTCCAGAGTTTGAACTTGTTAGCTGAGAACGCCAAGCATAAGGTTTGGCTGAAACCCACTTCGGAGATGTCGTTTTTGTATGGAAACCATGTTTTGAAAGGTGGGTTAGGGAGGATTACTGAGAATACC…
ESM_Unigene_00168	ATGGACTTAGACTCAGTGAAGAAACTATTGGAAGGATCTTCACCATCTTCATCTACAATCGATGGGTTGCCTCACAAATTCTTCGACCCTTTCATCATGCAAGGCGTCAAAGTCGATCTCATCGAACCAGGCCGTATCATCTGCTCCATGAAAGTCCCATCTCGTCTCCTCAACACTGGGAATTTCATGCATGGAGGAGCTACTGTGTCTCTCGTTGACTTGATTGGTTCAGCTGTAATTTACACCGTTGGAGCTTCCACCGTTGGTGTTTCTGTTGAGATCAATGTTTCTTACCTCGATGCTGCTTTTCTCGATGAAGAAATTGAGATCGAAGCCAAGGTTCTACGTGTTGGAAAAGCAATTGGTGTTGTCACTGTCGAGCTGAGGAAGAAAAAGACG…
ESM_Unigene_00169	ATGCGGATATTCTGTAGAGTTGCAACCGTTGTGGTTACTTGTTCTGTACTGATTTCACTTGCTGCTGTATATGAATTGCTGAAGCCTGTTCCAAATGGTTGTGAGATGACTTATATGTATCCGACTTATGTTCCGATTCCGCCACCGGATAATGTTACTAGTGAGAAATATGGATTATTCTTGTACCGTGAAGGATGGAGTGAGATCAGTTTCGAAGAGCATCGGAAGCGGCTCAATGGTGTTCCTGTTCTATTTATTCCTGGCAATGGTGGTAGCTATAAACAGGTACGATCCTTGGGAAAAGAATCTAATAGAGCATATCAAGCAGGTCCACTTGAGCGTCAATTTTATGAAGTTTATCCATCTTCTGAAGAAGGGATTGGGAGTACAGACGTTGAT…
ESM_Unigene_00170	ATGGCGACGCTTCAGCTCACTGATCCTCATCCTGTAATCCTCCATAAATTTTTATCAAACTCCTCCCTCTTCCTCAAAAAAACAAACACCTCTCTTTATAAAACCAATCAATCTCGCTTCCTCACCAAAGCTTCTCTCAACAACCAAACTCCTCCCAATCGGCGGCAATTCATCACAGACACAGCTGCTGCAGCCGCAGTTTCTCTCTCACTAGCTCCACTTATCGGATTCCAATCACCTGCAAAGTCCGAAGAAGCTACTCTTGCTGATTGGGAACGAGTCTTCCTTCCAATTGATCCCGGCGTCGTTCTTCTTGACATCGCTTTTGTTCCTGACGACTTGAATCACGGTTTTCTTCTGGGAACGAGGCAGACTCTATTAGAGACGAAGGATGGAGGG…
ESM_Unigene_00171	GAGCACCAAAACATGGTGAAGAAGACTACTGTTGGATTGTTTCTGTTTGGTTTGCTAGTTTCTTTATTCACAGCTTCGACTGTTGAAGCTGGAATCCGTCGCTACAAATGGGAAGCTAAATATGAATACAAGGCTCAAGATTGTTTCAAGAAACTGGTAATTGCAATCAATGGAAGAACACCAGGACCAACGATCCGAGCCCAACAAGGTGATACAGTCATTGTTGAGCTCAAGAACAGTTTACTAACGGAGAATCTCGCTATCCACTGGCATGGTATTCGGCAGATCGGAACTCCTTGGAGTGATGGAACCGAAGGAGTGACTCAGTGTCCTATTCTTCCTGGTGACACTTTCACATACAAATTTGTTGTAGACAGGCCGGGAACCTATTTGTACCAT…
ESM_Unigene_00172	ATGGCGACCAGACTTCAGTTTGAAAACAATTGTGAAGTTGGGGTGTTTTCTAAGCTCACCAATGAATACTGCTTGATTGCAATTGGAGGTTCAGAGAACTTCTATAGTGTGTTTGAGTCTGAGTTAACTGGAGTTATCCCTGTGGTGAAGACCTCTATTGCTGGAACTAGGATAATTGGGAGGCTATGTGCAGGGAACAAGAATGGGCTTCTCGTTCCACATAATACTACTGATCAAGAGCTTCAACACTTGAGGAACAGTTTACCAGATCGGGTAGTGGTCCAACGTATTGAAGAGAGATTGTCTGCTTTGGGAAATTGTATTGCTTGCAACGACTATGTCGCTCTCACACATACTGATCTTGATAGGGAAACGGAGGAGATGATTGCCGATGTTCTC…
ESM_Unigene_00173	TCTTCAATATTGGCAGATTGGAGTGGAGTTGATACTAGAATTTCCTCCACTTCTTTCTGCAGAGCAATATTCTCATCAAGCTCTTCTAGACAAACTTGGACTTCTTCAATATTGGCAGATTGGAGTGGAGTTGATACTAGAATTTCCTCCACTTCTTTCTGCAGAGCAATATTCTCATCAAGCTCTTCTAGACAAACTTGGACTTCTTCAATGCTAATTCCATTTTCCTTAATTGCACGAGCTCCAATTTTAATGGCTTCCGAAACCTTTTTGGTAGATTCAGCAGTTGTAATGACATTAAGAACTTCCTCAACTCGGTTCAACATAGATGTACATTTTTCTCTGCTCTCAGATGTCAATTTCAATTTCCTTGCATGTCTAAGTGCAATTTGTTTGTTT…
ESM_Unigene_00174	ATGTATCTTGGGAAAGAACCAGTTCCAAGAACTATTGTCGGGTTGGAGCTTTCCGGCTTACCTTTCTTGGTGGCACTGAAGCCTCCCTATGGAACTGAGACTGTGGAAGCGGCGTTGCCAGAGGGGTTCAAGGATAGAGTGAAAGGAAGAGGAGTGGTTCATGGGGGTTGGGTACAACAACAATTGATCTTAAAGCACCCTTCAGTTGGATGTTTCGTGAGCCATTGTGGGTTTGGATCAATGTGGGAGTCATTGGTGAGCGATTGCCAAACTGTTTTTGTACCACAGGCCACAGACCAGTTTATAAACACAAGACTAATGAGCCGAGTTCTGAAGGTAGCAGTCGAGGTGGAGAGGAGGGAAGAGGATGGATGGTTTAGTAGAACAGACATATGTGAG…
ESM_Unigene_00175	ATGGATCCTCGTCTGTTTGTGAATGATGGTTCCTTTATGGAAAGGTTTAAACAGCTTCAACAACAAGAAAAGGGCGTCTCCTCTCCTCAAACGCCTTCAAATTCATCTTCATCTGCCAACTCCAAGCTTAATTCAATCTCTACGAAATCAACCTCGTCTGATACAAGAAAAGGAGCTTTGCCATCTACTGGCAAACTGGCTTTCAGTTTGAAGCAGAAGTCTAAGCTTGCTGCTGCCTCTATTAAATTAGGTGCAGATGAAGACGAAGATGATAGTCAAGCCCCTTCTGAAAATGATGGATCAGCCAAACGTCAGAAATTGACTCAACTAGAGGCATCTGATCAGCCAAGCCAACACGGGGACGTTGCCCCAGCTTCTCCGAGCGATCCTGCAGTAAAG…
ESM_Unigene_00176	ATGATGTCCAGCATGTCAGAGAATCTAATTGCCCAGAGTTTTTGCCCAAGGGAAAATCCTACTGGCTTGAACACGGAAAATAGGTTCAAGCACCAAACTCTTACACATAGAGTGGGCGACTTTGTGGTAAATGGAGACTGGACTCAAACAGGTAAGCAGGGTGTAGATCAGGAGAGGGTAGGTCAGCCATGTGGGACAGCGGGCATCTGCACTGGAAACTTAGATCCTGAGAGTAGGAAAGACATGCAACTTAGCCTCTGTGATTCTCAACATGGTTGCTTGAGTGCACAAAAGCAAGACGTTGATCATTGCACAGGCTCTGAGGAGCTTTATGGTAGTGTAAATAATGTTGAAGACAAGCTTCCATGTGACAATATCAATGAAGAAGCTCATGATCCA…
ESM_Unigene_00177	ATGGCGCTCTCGGCAGCGGACGTGCCGGCGATGTATACCTTGCTTTCGAATTCTTTAAGCGGCGATCAGGCTGTGCGGAAACCGGCTGAAGCTGCTTTATCTCAGTCGGAGAATCGGCCTGGTTTCTGTTCTTGTCTCATGGAAGTGATCACGGCGAAAGATCTAGCTTTGCAGTCGGATGTGAGGTTAATGGCCTCGGTTTATTTCAAGAACAGCATTAATCGGTATTGGAGGAATAGATGTGATTCAGGAATAAGCAAAGAGGAGAAAACGCATTTGAGACACAAGCTCTTGTCATACTTGAGAGAGGAGAATTATCAGATTGCTTTACAGTTGGCTGTGCTAATCTCAAAAATTGCTCGCATCGATTATCCAAAAGAATGGCCAGAGCTCTTTTCT…
ESM_Unigene_00178	ATGGCAAAACCCCATTTCTCTTCACAGCTTCTTTGTCTCTTCCTCCTCCTTTCAACCTCTATTTCGGTGGTGGAATCAGCCATAGGTGTCAACTGGGGAACCATATCTTCCCACAGGCTTTCTCCTCCCATAGTTGTAGATCTCTTGAAACTCAACAAAATACAGAAAGTTAAGCTCTTTGATGCAGACTCAGGTGCTCTTACTGCTCTAATGGGGAGTGGGATTCAAGTTATGATAGGAATCCCAAATGAAATGTTGGGGTTGCTTAGTTCTTCTCCAGCTGCTGCTGATAATTTTGTGAGGCAGAATGTTTCTAGATATGTTGGTAAAGGAGGTGCTGACATCAGGTATATAGCTGTTGGGAATGAGCCTTTCCTTTCGAGTTACGCGGGTCAATTC…
ESM_Unigene_00179	ATGAACAAACTGAATCCTATGCCTCGTTCCGTTATAAATACCGGTATCTTTTTTCTATCTTGTTCCCCACAAGTAGAAGAATCTTTTTCTTGTTTCCAACCAGTGGCCGGAAACATGGCTCGATACATCGCCGGTGTTCTCCTCTTCCTAATGCTCTCAATCTTAACCGTCCACTGTCGGAACATGGTGGATGATGATCCAATCAAGCTGCCTTCTGATTTCAAGTCATTCTTTCGCCCAAACCAGGTTGAGGAAGAGGAGGAGGAGGATAAGGTTGGGACCAGATGGGCTGTTCTTCTTGCTGGATCCAGTGGGTATTGGAATTATAGGCATCAGGCCGATGTTTGTCACGCTTATCAACTCTTGAAGAAAGGCGGATTAAAAGACGAAAACATCATT…
ESM_Unigene_00180	TCTGTTCTATCTTTTCCATCGGAGCTCGTCTTCTCATCCGGCTTGTCTTCCTTATCAGGGGCTGACGTCTCAGAGTCTCGGAGATCGCCATTGCTATTCTATTTCAGTGTCCTTCTCTCAAGTTTCATGGATCCAGAAGGCTCAAATCTTGAGGAGAGATTGAAATTTCTCATTGATCAGCTCCAGATAGAATCACAGATTCTTGATAGGATTATCTATAAAAATAAAAACCAGCATCGACGTTGTTCCTACTTCCAATATCTTATGAAGGTAAAAAGGGATGTAAGACTTCTGATTTCAGCTAACTTGGAAGAGAGTTTAAGTTTCCTATTTCAAATTATTAACGGGAGAAAACCTGTGAAAACAGTTCATCTTCTAGAAAGTATGAAGAAGAGAAAA…
ESM_Unigene_00181	ATGAACAAACTGAATCCTATGCCTCGTTCCGTTATAAATACCGGTATCTTTTTTCTATCTTGTTCCCCACAAGTAGAAGAATCTTTTTCTTGTTTCCAACCAGTGGCCGGAAACATGGCTCGATACATCGCCGGTGTTCTCCTCTTCCTAATGCTCTCAATCTTAACCGTCCACTGTCGGAACATGGTGGATGATGATCCAATCAAGCTGCCTTCTGATTTCAAGTCATTCTTTCGCCCAAACCAGGTTGAGGAAGAGGAGGAGGAGGATAAGGTTGGGACCAGATGGGCTGTTCTTCTTGCTGGATCCAGTGGGTATTGGAATTATAGGCATCAGGTTTACATTTTCATTATCCACCTCTTCATTTGCTTCAATTTCATGTTTTTCATCTTGTTTGAC…
ESM_Unigene_00182	ATGAAGGACGAGATTAAGAGTGCGATGTATCCTCCGGCTTCAGAAGCTCTTTCTCTGCTTGTAGAGATGATTGTTGATATTACAAAAGCTGCTAATAATGTTTTGATTGAGAAGAAGAGTTTCGAGGAGTTGTCAAATTACTTGAAAAGGATAGTTCCAGTTCTGCAAGAGTTGAGTAAGCAAAGGGTTCATAACTTCGATAGCTTAAACAATGCAATTGAGATTCTTTCGCGGGAGATAACTGTGGCGAAACAGCTTGTTCAGGAATGTAGTAAGAGAAATAGGTTTTATCTTTTGGTTAACTGTAAGAAGATTGTTAATGGGTTAGAGGAAATGACAAAAAAGATTAGTAGGGCATTGAGTCTCCTTCCTTTGGCTGCACTGGACATCTCATCGGGG…
ESM_Unigene_00183	AAGGCTCCTGAAGGTGAGGAAATCGTTCCTATACCCTTGTGTTTGACAAACGAGGGTAAGGGAGCACCAAATCCGCAAAAACAAGTGGATTTTGAGGCAGATGAAGACCAGATCTGTGAAGAACAGCAGCAGCAGCAGCAGTTTTGTGAATTCCAGCAGTCCATGCGAAGGAGAGAAGGCCTGGAATTGCCTTTGGGGATGCCCAGAGACTTGTGGAACCCTAAAGAGGGTGGCATAGATGATCTAGAGGGGTTGGGAAGCGGCGGCTACAACCCTAACCACCTCCCCTACCATGCGCATGAAGAAAGGAGTCGCGAGAGAGGAATCGCACGGAAGAGAGGGGATCTTGCGATTTCCAGAAAGCTGGAAATCCCCCTATTTCCACCTTTGGGGGCCCTA…
ESM_Unigene_00184	ATGGCAGCTCCCAGCAGCGCAATCGTCCCAGTCCCAGCCCCCCACTCCCATCCGCTTGGACAACAACCGACCCAGACATTGTTCGCCCCACCACCACATGTCAGTCAACAACACCAACCTGCCCTTCAACAATTCATCCCCCAACCACAAGTAACCCATCAACCTGCTGCACTGCAGCAATTTCTCCCCCCACCACAAGTAATTCAACCCACAGGACAACACTTCGCCGCCCCAGTCAAAAGTCATCCTGTCTCACAAATGTTACGCGGTGAGCGCCATCTGTTCTCAACATCGGACGACAATGTTATGATGAAACAAATTCACGCCACCCATGCTCCTGACGGTCGCATTGTTGACGTCAAACCACTCCTCCATATCATTGAGGATATACTCCAACGT…
ESM_Unigene_00185	CCAGACATTGTTTACCCCTCAAACGTCCCACTCACACACTCCCATTCGCTTGGGCAGCAACCGGCCCAGACATTGTTTACCCCTCAACCAGTGTCACAACAATTTGTCGCCCCATTACAACAAACAAGTCATCAACCTGCATTACAGCATTTCACCGCCCCACAGAAAGGGTATCCTGTCCAACAAATGATACATGGTGAACGCCATTTGTTTACAACAGCTGACAATGCTATACTGAAACAAATTCAAGAAACCCATGCTCCAGATGGTCGTGAAGTTGACGTTAAGCCACTCCTCAATGTCATTGAGCACATACTCCAACATCCGATCCCTACTAGCACCGAAGATCTTTTACAGCCATCAAGGCAAGCACACATTGATGCCATTGAAGACAAGATT…
ESM_Unigene_00186	ATGGTGGTACATAGTTCAATCATGTTCCGAGACTTCTTCCCGTCAATGGTGGAGAAATTGGGTTTTAAAGGATTTGTAGCTGAGCTTTGTAATGGGTTTCGTTTGTTGATGGATGGCGAGAAAGGCAGGATCACTTTTGAGAGTTTGAAGAGAAATTCGGCACTATTGGGGTTGCAAGACTTGAAGGATGATGAGCTTTTGTGTATGTTGAGAGAAGGAGACTTGGATGGAGATGGTGCTTTGAATCAGATGGAGTTTTGCATTCTTATGTTTAGGCTGAGTCCAGATTTGATGAATGTTTCAAGAGAATGGTCAGATAATGCTGTTTTAGATGATGAGCTTTTGTGTATGTTGAGAGAAGGAGACTTGGATGGAGATGGTGCTTTGAATCAGATGGAG…
ESM_Unigene_00187	TCTCTCCGAGACAGTGCCCAGATCGTTACGCCTTTCGTGCGGGTCGGAACTTACCCGACAAGGAATTTCGCTACCTTAGGACCGTTATTGTTACGGCCGCCGTTCACCGGGGCTTCGGTCGCCGGCTCCCCTGTCATCAGGTCACCAACTTCCTTAACCTTCCGGCACTGGGCAGGCGTCAGCCCCCATACATGGTCTTACGACTTTGCGGAGACCTGTGTTTTTGGTAAACAGTCGCCCGGGCCTGGTCACTGCGACCCCCTTTGTGAGGGGGCACCCCTTCTCCCGAAGTTACGGGGCTATTTTGCCGAGTTCCTTAGAGAGAGTTGTCTCGCGCCCCTAGGTATTCTCTACCTACCCACCTGTGTCGGTTTCGGGTACAGGTACCCTTTTGTTGAA…
ESM_Unigene_00188	ATGCATGCTTCTCCTCTAGTTGATTCTCCATGGTATCCGGTTCATGTAAGGCACGTCTTGAGGCATTTTTTGCACTCTACGCCTCGTACAAAAAGGGGTAGTACAGGAATATTCACCTGTTGTCCATCGACTACGCCTTTCGGCCTGGTCTTAGGCCCTGACTCACCCTCCGTGGACGAACCTTGCGGAGGACCCCTTGGGTTTTCGGGGCATTGGATTCTCACCAATGTTTGCGTTACTCAAGCCGACATTCTCGCTTCCGCTTCGTCCACACCCGCTCGCGCGAGTGCTTCCATCTCAGGCGGAACGCTCCCCTACCGATGCATTTTTACATCCCACAGCTTCGGCAGATCGCTTAGCCCCGTTCATCTTCGGCGCAAGAGCGCTCGATCAGTGAGC…
ESM_Unigene_00189	ATGACTTCTCCTTTGGAGCATGATTACATAGGTTTATCTGAAGTTTCCTCAATGGAAAACTCTGACAAGATCTCTTCTTCCTCTTCCACTCTTTCCTCAGAGGAAGAAACCAAAACCAAAACCAAAACCCATACGAAAACCAACAGCAACAACACCACTTCTCTTAACCTCAAAGAGACTGAGCTCAGGCTTGGATTACCTGGTTCTATGTCACCTCAAAGGGGTGTGGGTGCTGGTCTTTCTCTTCAGATTAAAGGGGTTGAAGAGAAAAATGGGTATCAACTTGGGGTTCTAAAGAATTTTGTTTCTGGTGCCAAGAGGGGCTTCTCTGATGCCATTGATGCTAATGGTAAATGGGGCTTTTCTGGAAATGGAGGATCAGAAGCTGATTTGGGGAAA…
ESM_Unigene_00190	TTGACCGCCCGAGAACCCCCCTCACACATCACTCTTGTTGCAAGTCTGCAACTCCTTCCTCCCTCATCAGTCATCGTCCTCACCCCCACACAACCAAGCATGTTCGGCGTACTATTTCCGAACCGAAGCTTCCCGATGGACATCTCAACCTTCACCCAAATCGACACCACCCACTGGATCCTCGACATGAACACCTTCGTCGGCGAAGCGTACGACCAAATCCGAGAAATGTGCATCTTCCTCCTTAACGGCTTAACTCTCCCACCCGACAAAGCCCTAGCCGTCTACATCCAATCTCCCGGTTCCGCCTTCTTCTTCTGTGGCGCTGTTACCATCGGTCGCCCTTCCGCCGTCCTCACACTCCCATGGCCTGAACCTGGCGGTCAGAACCAACTAACA…
ESM_Unigene_00191	ATGGTCGCAGAGGTAGGAGATATAGAGGATTCGAAAGAGGAGGAGAAGAAGAATATCCTCATGGCATCAGAACCGGTTAGCAACGAACCTCATACGGAGAAGATCGCAGCACGATCTTCCCTCTACGATTCCATTAAGGGATGCGGAATCGGTGTTCGTACAAGGAAGCAGGAGCTCGCGACGAAGATTGTGATCCCTCAGTATCTCCGTCGTGCGATGCTAGATGCGGTTGAAAGGAAGAATCCAGATGTGGGTGATCGGTTTCCGCGTGATGAGTTTAGCAAGGCTCCTCAAACTCCGATTGTCGTGTTTGTGAATTCCAGGAGCGGTGGTCGACATGGTCCGATGCTGAAAAGGAGGCTCCAGGACTTGATTGGCGAAGAACAGGTTTTTGATCTT…
ESM_Unigene_00192	ATGAGGATATTCTTCTTCTCCTCCTCTTTCGAATCCTCTATATCTCCTACCTCTGCGACCATTTTGAGATGCAGAGGTAGGTTGTATATATGTGAAAATGCAAAGGAAAATAACAATGAGGAAAATAATTGCAACTGTTATTTTTTCCAATTGGAATTAAATGAGAGAGGTGGAAAGAGGGTGACTGAAAGAAAGGTTTGGTGGGGCATACGACGACCGGCCTGTACTTTTCTTCAGGCGGTACCATCTTCCCGCAGAAGTTCATGTTTCAATTCTTCTATTGCTACCATAACCATACCACGATCACTACAACCTACAGTTACCACCACCACCACCCACACAGCCGCTACCACCACGACAGCCATCACCACCACCTCCCCTTTCACCTTCATTATCACC…
ESM_Unigene_00193	ATGGCTACTGCTGCGGCTTCCGGACTGACTACCAGACCTTCTTCCATCTCTTCCTCTTCTCGGAGGATTTCAAAGTCAACTTCTGCAGTCGTGGGATTTGATCTCAAAGGGGTGTCATGTGCTAAGCTTTCAAGCTCTTCCCAACCTTTCTTGGCTTCCCCTTGTTTGAAATCTTCGAGATTTGTCAATGTTCGGGCAATGGCTTCTGCAAGTGACGACAAGCCCCTTTCTGGCTTACCCGTTGATCTCAGAGGTAAAAAAGCATTTATTGCTGGAGTAGCCGACGACAATGGATATGGTTGGGCAATAGCAAAGGCTCTTGCTGCTGCAGGTGCCAAAATCCTCGTTGGTACATGGGTGCCTGCTCTGAATATTTTTGAGAATAGTCTGCGTCGAGGG…
ESM_Unigene_00194	ATGATGTTTCATGCTCAAGCCGCTTCTTCAAAACAAACGTGTAATCTGCTTGCAGTTCTTTGTGGAAAAGTTGGGGGACAGGAAGCTGGGTTAACGGATGGGTCTGGATACCCATTTCCACAACTCAATTCTTGTGGCCGTCTAGAGGTTCAGACACTGATAAATCCTACTACCGATGAGTTCCGGCGAGTTATAGAAACTTCAGAACCGGGTATTGTGTATTTGCAAGGTGAACGCTTTGAGAACAGTGAAGAAATTGGCTCCTTGGTTTGGGGAGGTGTTGACTTGTCTACTACTGAAGCTGTAACGGGGATCTTCTCTTCCAAATTGCCAACTACTGTATATCTGGAAATCCCCAATGGTGAAAATTTGGCTGAAGCACTTCACTCTAAGGGTGTT…
ESM_Unigene_00195	ATGGGTGCGGTTTGTTGCTGCTTGCATATTGAGGACCTGGAAGAATTTGCAAATCCTAATAGTTCTACCCACGGGAACTGTATCTGTTTCCGATGTTTCGTTCGGGGCTGCCTAAGTGCGTACACAGCATTATTCCAGAGAGGACAAGTGCATGCCATTACTTCTTCTGCTCAAGGAGCAGCATCTTTGACCCCAACAGCATCACATGATAATTCTCTATCTGGCATGTATAACTCCCCTCCAAGGCCTTTGCCTTATGATGCGGATCCCAGGTGCTTCCGCTTGCAGCGGGGAGGACTAGTTTCAAGGCGTGAGAAGGGCTCAAGTCATTTGCATGAGGAATCTGAACCACTTAGGGGAAGTGATATGGATACTGGTGCAGAGTCTTTAAATGCAGAT…
ESM_Unigene_00196	AAGAGAGAAAGGGTCGAAAACAAATTAAAAACGTCCAAACTCAAACTGCAACAAATCTTGCGCAATTATTCGTCTTCGGCCGAAGAAGAAGAAGAAACAAGTAGACGGAGAATAATGGCTCATAGTCCTTCAGCGAACGGTGTCGAAGGAGACGACGAGAGAGACGAAGAAGAAGAAGAAGACGACGAAGAAGACGAAGAAGAAGAAGAATTGGAAGAAGAAGACGAGCCGAGACTCAAGTACCAGAGGATGGGCGGCAGCATACCTTCTCTTTTATCAAGCGATGCCGCCTCTTGCATCGCTGTAGCTGAAAGGATGATCGCTCTGGGCACCCATGATGGCACCGTTCACATCCTTGATTTTCTCGGTAATCAGGTTAAGGAATTTGCTGCTCACACT…
ESM_Unigene_00197	ATGGAAACGGATGGAAGAAAAGAGAGTGGTGCATGTAGAGACCATCTTCTTCTAGAGTGGAGCCAGTGGCAGCTGCTTGATTCCATATTGCCAACAGGTGGATTTGCTCACTCTTTTGGTCTTGAGGCTGCTATGCAAACTCAAATTATATCAGGCCCTGAAGATTTAAAAACATATGTAATCCATGTGTTAGAGAACACCGCAAGCTTGCTTCTTCCTTTTGTTTACGCAGCAAACATGTCTCCGAATATGGAGATATGGTCAACACTTGATACAACTTTGAATGCAATGCTGACAAACGAAGTAAGCAGGAAGGCATCTCTTTCTCAAGGATCAGCGCTCCTCAGGATAGCTTCATCTGTTTTTGTAGAAATTCCATCTCTCAAAAGTATGAGAGAT…
ESM_Unigene_00198	ACCACCACCATGAGGATGCTCCACTGGATTCATAGCAACACCACGAACCTTGGGCCAGCAGTTCCTCTTAACTCTGTACTTGTGATAGGCATTTCCTGCTTTCAGCATAGGCTTCTCAGTTCTTCCTCCACCTGCGACTTGGCCAATCATGGCACGACAACCACTTGGTACAATCTTCTTGGCTCCAGAAGGGAGTTTAATCCTGCTGGTTCCATTGTCAGGATTATGACTGATAACAATAGCATAATCCCCAGAAGCTCTAGCCAAAGTTCCACGATCACCAACATGATGTTCAACGTTGCACACAACAGCTCCTTCAGGAATCGAATTGAGAGGAAGAACATTTCCCACCATCAGATTCGCCTTCTTTCCACAATACACAAACTGACCCGTATACAT…
ESM_Unigene_00199	ATCCCTCCTTTACTGCCTCCTCGCCTCTCCCCTTCCCCCCTCCCCCAATCCCAAACCAGAGTTCCCATGGGTCGCGTAATCAGAGCCCAGAGGAAGGGAGCAGGCTCTGTCTTCAAATCCCACACTCACCACCGGAAAGGTCCGGCCAGATTTCGAAGTCTCGATTTCGGTGAACGAAACGGCTACCTCAAAGGAGTCGTCACCGAAATTATCCATGATCCCGGTCGTGGTGCCCCACTTGCACGAGTCACCTTCCGTCACCCTTTCCGGTACAAGCACCAGAAGGAGCTGTTCGTTGCTGCTGAAGGGATGTATACAGGTCAGTTCCTGTATTGCGGGAAGAAAGCAAATTTGATGGTGGGTAATGTTCTTCCTCTTCAGTCGATTCCTGAAGGAGCT…
ESM_Unigene_00200	ATGATGTCGAATGCTTCTTCTAGTGATGGAAATGCAACTGCCGTAATCCCAGAGTTTGCAACAAATTTCACTGGTGCTGGGAATTTAAATGAACCATTGGTCTCTAGTATCTGGGAAAATCTCATTGATGGTGTGGGTCAAATATTTTCATCCGCTAGTGATTTTCGTGTTGCATTGGAAAAGTATGCAGTAGCACACAAATTTAGCTACAAGTTTGAGAAGAATGATCGTTCATATGTGAAAGTAAAGTGTGCAGTTGATGGGTGTCCATGGATGCTGAGAGCATCAAAAGTAAGTAATACGACAGAATTTTATATCTACAAATATGATCCAAAACACTTGCATGTTGCCGGAGATGATTTTGTTTCAAAGTTTAGGACATCAAAAAATTTTGTTTCA…
ESM_Unigene_00201	ATGGATTTCGACGCTTATGATTATTTGGAGAAATCAGTGGAAGAGGCAGAAAGTCGGAAGAGAGATGGAGTTGAAAAGAGTCATCGTCGGAGGAGGAACGACAAGGATGATGAAGATGAAATTGGAGATATTAAGAGTAAAAGATCGAAATTGGAAGTCCAGAATGGTGATGAGAATGGTTCAGACAAGAGGTCTTCTCGTCCTGAAAGGGAAAGGCGTGACAAGGATCGTCATAAGAGCAGCAGGGATTCAGTGAGGGACGATTCTAGGAGGAGTAAAGACGCACGAGTCCGAGATAAAGAGGACAGTAAGAGGGACAAACACAAAGACAAGGAAGTGGAGAGATTGAGAGAAAAAGATAGGGAGAGAAAAGAGGAAAAAGAGAAAGATAGAGAGACG…
ESM_Unigene_00202	ATGGCGAATCGGGTGAAGGAAGATGAGAGGAACGAAAAGATCATTCGAGGTCTTCTGAAGCTTCAAGAGAATCGGAGATGCATCAATTGTAACAGCCTGGGGCCACAGTATGTTTGCACGAGTTTCTGGACTTTTGTGTGCACAAACTGTAGCGGGATACACCGTGAGTTCACACATCGAGTTAAATCAGTGTCGATGGCGAAATTTACTTCACAAGAAGTTGGTGCTCTTCAAGGTGGTGGCAATGAGCGTGCAAGGGAAATTTATTTCAAGGAGTGGGACCCACAGCGTAATTCTGTACCTGATAGCAGTAATATTATAAAACTCCGGGACTTCATTAAGCATGTCTACGTGGACAGAAGATATACTGGTGAGAGGGTTGTTGACAAGCCTCCAAGG…
ESM_Unigene_00203	ATGAGGATCAGCGGTATGGTGAGAGATCTAGCCCTGGAGGACGAAATGATGATAAAATTTACAGATATAGTTACGATGAAAGAAGAAGCCCTGGTTATGAACGGGAAACTCGTCCTGGTGAGTTTAGGAAAAGTCCTGTTCGTTTTGAAGTTGTTGATGACAGGCGGAGAGATGATAGATTTGGAAATGGGAGGAAATTCGAAGAACGCAGGTTTTCTGATGGGGAATCTAAATTTGGGGGTATTTCACCAAACCGACAAAAGGATCTCGATATGTCATTTCCTCCTGTGGTGCGTCCTGTTAGAGAGATTCTGGGTGAGGACGCTCCTCCTCTTCGTGTTGGTGATCCTCCTAAAGCGAATGGTGGAAAGGCAATTGAGGGTTCAGCTAATACACAGA…
ESM_Unigene_00204	GGAATTTGGTCCCTTTTTTTCTCCTTTTGTCTCTTACCCAATTCCCTTATACCCTTTTCTTTTTTCTTATTCTCGTTCATTCAGCACCAAGAACAACATCAGAGAGAGAGAAAGAAAAAAAAAAAGAGAGGAAATCACATCTCGCGATTGATCTCCATCTCCGACGGAATTCCGGCGATCCTCTTTCTCCACCACCAGCGATTCAACACCGACACTAAACCTCCGCGGATCCTTCTTCTTCTCCTTCGGTCGGCACCTCCTCTAACACCATCGCGATCTCCTTGTTGCGTCTCTTTTCTTCGGCCAACCACAGCACCAATTCATCTTCATCTTCTCTTTCTCTTTTTTGATTGGACGACAACCACAGAACCACCCAATCATCATCACCGTACCACCACT…
ESM_Unigene_00205	ATGTCAGATGCTTTGATCAATGGATTGGCTGGTGCTGGAGGAGGCATCATCGCTCAAATCATCACTTATCCTCTTCAAACTGTAAACACTCGTCAACAAACAGATAGAGATCCGAAGAAGACTAAGAAGCAAGGTGGAACCATTGAACAAATGTGTCAGGTAGTTAAACATGAAGGATGGGGACGATTGTATGGAGGATTAACGCCGTCATTGGTTGGTACAGCTGCATCTCAGGGTGTTTACTATTATTTCTATCAAGTATTTAGAAACAAGGCTGAAGCTGCTGCTCTAATTCGATTTAAGAAAGGGAGGGGTGATGGAACTGTTGGAATGCTCTCGTCGCTTTTGGTGGCTGCTTTCTCTGGGTGTGTGAACGTGCTGTTGACTAATCCTATATGG…
ESM_Unigene_00206	CTTCTTGGCTCAGAACTTCAGATAAGGTTGTCTTCAATTCATGACATAACAAAACACTCCAATCCATCTCTCCGCACTCACCAGAAACCCTTCAAACTCAAATCCATGGGTTCCAAAATACTCTCTCAGACATTTCTCCCCATCCCCAAAACCCTCCTTCCCCAATCCACAGACAAATTTGGGTTCTCAACCGTCCTCTCTTCTCGTCCTTCTTCCTTCAATTCCACCCCGATTACTATTTCTAGGGTTTCATCCACCAAATTCCACGTACTCCCACAAACCAAACGGTCTCTTGTTGTAAGAGCAGAGTCCAATTCAGAAGGAGAAGTAGAAGCAACTGCCGATGGAGAAACCGAAGTTGTAGCTCTAGCTGTAGCTGATGCTGAAGCAAAACCTCCA…
ESM_Unigene_00207	ATGTCGTCTATGTCTCGAGCACCCAAGTCAAAACGAACAATCCTTTCGTTCTTTGGCCCAAAGGTTGATGTACGCCCTTCTAAGTCGCAAAGAGTTGAGGTTGAGGAATGTAATACTACTCCCCCAGAAATGGTGGAGCTTAGGGAAGGTAATACCATTTCCCCTAATATAGTCGAGATTAGGGAAGGTAATGCTACTTCTCTTACAATAGTGGAGCTTGGGGAAGGTAATACTTCTTCCCTTGAGCGTGATCCAGGGCTACGTCGGCAAATTTCACAATATCCGCTTGCTAAGCAAGATGAAGTTCGGCGGGCCTACATCAATTTGGGTCCTAATCATCATTATGAAGCTGAGTATCCACGCACTTTAGTTGGAAATCAGTATCGCCGATTCCAATAT…
ESM_Unigene_00208	ATGGAATCGGTCTTTCTTCTTCCTCAACGTAATATCATCCATTCTGTTGGTCTGGTTACAAGAAGAAAAGTGGGGTGTCCACTGACAGGTAGATTATGTTTCCATGGTGGACCTGTGATCTCGAAGTTTCACAAACTCATCTGCAACACCAGACTCTTTTCGACACCTATCAATAATGATGGCCATGCTGGCTCAGTGTGTATTTCTGAAGAAAATACTAACCACCAGGTACCTAAACCCGAATATGAACCTGTGAATTTTCTTAGTAAATGGAATCCTCCAAGATCACTCTGGAGAGGTCTTTCAGTTTTCATACTGGCAGGGCAGGTGATTAGTAGAACTCTGAAAGGTAAAGTCCATAAAAGGAACACCCTCCAACAATTGGAGAGAGTTGGGCCA…
ESM_Unigene_00209	ATGTCGAAACAGGAACAGCCACTGTCAGAATCACTAAAAGGTGTGTCCTCTATGACTATCTTGTCTGCTTTATTTTTCAGCTTCATTACCCAGTTGTTATCAATACACTTGAGCTTAAGAAGACCACACCCACAACCACCTAGTTCGCTTGGAGGACAAGGAACGGTACCGTTTTCATTAGCCTTCCACTCAGATACTAGCTCTGAAATTCTCTCCAAACTAGGCCCATTAGTTGATTCTGAAGAACGTGTCAACACAGAAGACTTGAGAACCGGAGCCGGGTATTTTCCGTGCAGATACTCTGGCCCTCTGTCTTTGATATCCCAAGTTACTGTCTCAGTTCCTTGTAGACAACCGTTGCGAACTTCTCTACAACAAGTGAGGCAGAGATCGTATGAA…
ESM_Unigene_00210	ATGGCGGAGAGGAATCTGGAAGAGAAAGAAAATGGGGTTCTTTTATACTACAAATACACGTCCGTTACAGATGTCAAACAGCTCTCAGATTTTTATGAATCAAACTGCAAATCTCTAGACCTTCTTGGACGAGTTCGTATTGCTCCTGATGGTGTCAATGTCACTGTTGGTGGGAAGTTATCCTCATTGAAGAAACACATTGCGGCGGTCGAGTCAAATGACTTATTTGAAGATACTGATTTCAAGCTTGCATCTTGCAGTAGCCCATCAAATGACCGGATTGCAAAGGAATGCGGATTTGAATCTCTCTCCATTCGAGTTGTCAAGGAATTAGTTACTTTTAGCTCTCACCCTTTATCAAAATCACCAGCTATTTCTAATGCTGGGAGGCATCTCTCG…
ESM_Unigene_00211	ATGGGATGTACATCGCCACCTTCAAAAGGAACATCGCTGGATGATGGTTGCACCATCTCCGGCTTAACAACTTCTAGTTCTAAAATGGAATTATCAGCATTCAAATTATCCTTTAGTTTATTCTTTTCATTAATTGACAGAGATTCAGTAGAAATAGATTCAGAGTTTACTGGAAACCCTAAAACAGGGCTGACCTCAGATACCTGGTTGTCGGAATTTGACACATTGAGCACTGCATCTTCTTTGGGAAGCTTTGGATCTTCGCTATCTAGCCCGGGTTCTGTGTTCTGTAATCCCTGCCCATTAGGTGATGCATGGATTACAACAGTTTCGGTGATTGTAGTTTTAGTCTCCACTGAAACAGCAATCTCCGCTGTCCGACCAGCCAGATTTATATTA…
ESM_Unigene_00212	ATGTCAAGTCCATATCCAGTACTTGACAATCGGCCAATTGATCAATGGAAGGTGACTGAGTTGAAGGAGGAGCTAAAAAGACGGAAACTCACTACAAAGGGTTTGAAAGATGACTTGATCCGACGGTTGGATGAAGCGCTACGTGAGGAGATCGACTCAACTGTTGTTGAAGAAGCAATGGTCATTGAGAAGGAATCCGAAATGAATGAAGAAGTAAATGAAAAGGAGATAGATTCTGATAGGGCCGAAGAAGCTGTTCAGAATGAGGAATTTGTGAAGGAAGAAGTTGCTAATGGCCTCAACGGAAGACAAGAACCTCAATGTATGTATGAAGAGATGGAAGCTAAGTCAAGCAAGACCGAAGCTGTGGAAGATATTAGGGTTGGTGTTGAGGATCAA…
ESM_Unigene_00213	TCATTCCAATTCAGAAAAAAATCACAAAAATCTCCAATGGCTGAAACCACCCAACCACCGATGACGCAAGAGGAATTGAAGTATTTGGAATTCGTCCAAGTTGCGGCGCTCCATATGGTGGGGTATTTGGCTAGCGTGTACGATTACGCGAAGAATAATTCCGGTCCTTTGAAGCCTGGCGTTCAGTCAGTCGAAGGCACCGTTAAGACTGTAATCGGCCCGGTTTATGAGAAGTTCCATGACGTTCCCTTTGAGGTTCTCAAATTCGTTGATGGCAAGGTGAATGTGTCTGTTAACGAGGTGGAACGCCACGTACCAGCTGTGGTAAAGCACGCTCCAGAAGTGGCACGAGCAGTGGCTACTGAAGTTCAGCGGACAGGTGTGGTGGGAACTGCCACA…
ESM_Unigene_00214	TTTGTCACTTCCCTATTCATAGAAACTTCCCTTTTCAAATCAACTGTCAAACACGGAACCAACATCTTCATTACAAGAAACCAAAAACATGAGAAAAACACCGGGAGATTCAGAGTCATGAAACCACTCCAGCAACCCACCTCAAACACAACCCGTTCCCGTCGCCGCCCCGACCTAACCCTCCCACTTCCCCCACGCGACCCATCTCTCGCCGTTCCATTACCACTCCCACTTCCATCCACCACCTCCGCTCAACAAACCCCACTTTCCGTCACAGAACTCGACAAAGAGTGCCCAATCGGGTCCGGAACGGGCGGAATCGTTTACAAAGTTCGGCACCGAACAACCGCAAAATTCTATGCTCTCAAAGTAATCCACGGGAATCACGAGGAAAACACC…
ESM_Unigene_00215	ATGTTGAGGAGGAGGTGGTGGATGAAACAGGGGAGGAGGGAGAATCGGATGCTGGTGGCTTTGCTGAACAAGAAGATGATGATGATGATTGTTAACAATACTACTACCAGCAGCACCAGGAGGGTTCATTGGGTGAAGATGAGGATGATTCTGAGTAATAAACGGATGCTGCAAAAGCTGAGTAGCCGTCCACCTTTTGGCCGGCTCTCTCTGCAAACAACAAGCAATAAAATACCGAAACTCTTTCGAGGCCGAAGCAGGTGCTTCCGGTGGTGCGGAAATGCAAATTGCACACATCAAACTAGCCCAATCTCCTCCTCTTCCAACTGCAAATGGAAACCGACCAAGATAAAATTCCAGTATACTAACCCCCAAACTCCAAATATCTCCGGCATAACC…
ESM_Unigene_00216	GCCCTCACCTCAAAAGAACCTATCGCACGCGAAGCGTGCGGTGGGGGGCTAGTTCACAGTAAATCCACCCCTTCACCATTTCTTCCCTCTCTCTCTCTCTTACACACACACACACACACACACCAAAGCTTGATCAGAACAATGGAGGGTCATTTTACACAGGGAGAAGAAGTAGAAGTAGCTAACCAGGAAGAAGCTTTTGCTGGATCATGGTATGTTGCAACCATCATTCACCCTTCAAAGAGGAAGAAAACCCTCTTCTACATTGTTGAATACAAGACTTTGACAGAAGAAACGGAGTCAAAACCATTGAGGGAATTCATCCCAGGTTCAAATATTAGACCTCGCCCACCTCCAGAGGATTTTCCAATTTTTGAGCCAAATGATGATGTTGATGCT…
ESM_Unigene_00217	GCCCTCACCTCAAAAGAACCTATCGCACGCGAAGCGTGCGGTGGGGGGCTAGTTCACAGTAAATCCACCCCTTCACCATTTCTTCCCTCTCTCTCTCTCTTACACACACACACACACACACACCAAAGCTTGATCAGAACAATGGAGGGTCATTTTACACAGGGAGAAGAAGTAGAAGTAGCTAACCAGGAAGAAGCTTTTGCTGGATCATGGTATGTTGCAACCATCATTCACCCTTCAAAGAGGAAGAAAACCCTCTTCTACATTGTTGAATACAAGACTTTGACAGAAGAAACGGAGTCAAAACCATTGAGGGAATTCATCCCAGGTTCAAATATTAGACCTCGCCCACCTCCAGAGGATTTTCCAATTTTTGAGCCAAATGATGATGTTGATGCT…
ESM_Unigene_00218	GCCCTCACCTCAAAAGAACCTATCGCACGCGAAGCGTGCGGTGGGGGGCTAGTTCACAGTAAATCCACCCCTTCACCATTTCTTCCCTCTCTCTCTCTCTTACACACACACACACACACACACCAAAGCTTGATCAGAACAATGGAGGGTCGTCTCTCACAGTCACCAAAGCTGATCAGAACATTGGCGGGTCGTTTTACAGAGGGGGAAGAAGTCGAAGTAGCTACCAAGGAAGAAGCTTTTGCTGGATCATGGTATGTTGCAACCATCATTCACCCTTCAAAGAGGAAGAAAACCCTCTTCTACATTGTTGAGTACAAGACTTTGACAGAGCAAACAGAGGCAAAACCATTGAGGGAATTCATCCCAGGTTCAAACATTAGACCTCTGCCACCTTCG…
ESM_Unigene_00219	ATGGAGCTTTGCAGAGCTACAACACTTACTTGGACTAACTCCATCTCTTCCTCTCTCCCCATCTCAAAACCATCCCTACCTGTGGCTGTGAGTAAGAGATTTAGGGTTTTGTGCGTCAGCAGCAACACTGGGTCTAATGAATCTAAGGAAAATCAGATGACTGTGTCAATAACTGGGGCTACAGGTTTCATAGGTCAAAGATTGGTTAAAAAGCTGTATTCAGATAATCACAGTGTTCGTGTTTTGACACGGTCCAAGTCAAAGGCTCAGCTAGTTTTTCCCGATAAGGAATTTCCTGGAATTTTAATTGCGGACGAATCAGAATGGAAGAACTACATACAAGGTTCAGATGCTGTTGTTAATTTAGCCGGATTGCCAATAAGTACAAGATGGTCTCCC…
ESM_Unigene_00220	ATGAATAATATGAAAGCAATTGTCAGGTTCATTCAGTTTTTTTCTGCAACAACAGCCTTCAGCGCATCCTTCACAAATGGGTACTTAAATGAAAACCCCAACTCCTTGGCTCTTACAGGAAGTACTCTTTGTCCTTCCAAAACAACAGAAGCACCTTCGCCAAGAACTGCTTTGATTGCGAAATCAGGTACAGGCAGCCAGGAGGGTCGCCCCATCACCTTCCCCAGATGTTCACACAACTCGGTTAGCCGAACTGGGTTTGGTGCAGTCCCATTTATAACACCTTTATATGATGGATTTGACAAAGCTTCAGAAATAAGGTTCACTATGTCATCCAAATGTATCCAAGAAAACCATTGCTTTCCTGTGCCCAAAGGTCCCCCAGCAAATATCATGAAT…
ESM_Unigene_00221	ATGGGGAGACAGAAAGGAGAAGGTGCCAGAAGCAAATCTCGTCCATCTAGCAGCAGCTTAGCGGCATCTCTGTTACCTGCCGGAGCAGCCACAATTGGATTCGGGGGTTATGTGGGAAATTCGCGTCTTGATTCTACTCTTCCCATTGAAAACGTTTCCGTCTCTCCCAAACTGGATGTGGACGGTGAAGTGGCACAGCACCTAAAGAGGCTTGGTAGGAAGGATCCAACGACGAAGCTGAAAGCTTTGGCATCTTTATCTGAAATTTTCAAGGAAAAATCTAAAGAGGACATCATCCAGATCATTCCACAATGGGCATTTGAATACAAGAGGCTTTTGCAAGACTACAATAGAGAGGTTCGCCGAGCTGCTCATGACACAATGACTAATCTTGTCATC…
ESM_Unigene_00222	ATGAAGCCAACCAGAGACAACCTTCATGCTCCTCTCCTGCCGGAGCTCCGGCGAGACGATGAGAAGGCGACTTCTTCTTCTTCTTCTTCCTTCTCTTCTGCCGATACTGCATCTGTTTCCGGTGCGGTGTTTAATGTCTCCACAAGCATTATCGGTGCAGGAATCATGTCCATTCCAGCCACAGTTAAAGTCTTAGGTGTCATCCCTGCGTTTGCTTTGATAATCATCGTAGCTTTCTTAGCGGAGGTATCGTCAGATTTTCTTCTGAGGTATACTAAATCCGGCGAGTCACGGACTTACGCCGGAGTCATGGGCGAGTCGTTTGGACGAGTGGGATCGGTGTTGTTGCAATTGGGAATCATGTCCACCACTCTTGGGACTTTAATCATTTATCTCATC…
ESM_Unigene_00223	AGCATCCACTGCAGATGGTGGGCCCATTGTCGCCTTGTTAAGTTTCTCGGTTGCCTCCTCTTTATTCTCAGAGACCAGAGCCCCTTCCGCACCGTTTCGGATCAAATGGAGGCCAAGTTCTTCAAATCCACCTCTCCTGCTACTCCAGCAATCCCTTTTATGTTCAAATCCTCAAAACCCATATCGTTTTTCTCCACCAAAACCAACTCAAATTACAGCTTCAAATTGACGCAATCTAGAAAAGGATCTCAAAGCTTTCATGTTTCTGCAGCTTCTTCTACATCACTAGAGAAGAAAAGGGTGGACGAGAGTAAAAGTTTGACTCTGGACAGTATACGGCAATCTTTGATTCGCCAGGAGGACAGCATCATATATAGCCTTATAGAGAGGGCTCAATAT…
ESM_Unigene_00224	ATGAAGCTCTTTGATCAATTTCTGTCTTGTGTGTTTTGCCCCAAAACAAAGAAGGGCGGGACTGATGGCTCTAGCTCCCATGGCTTGATGTTGCCTGCAAGGGATCTTAGCATAACCTGGGGAGATGACAAGCGTTACTGGCAATGGAATTTTGTACAAGACACGCGCACTGACGTGCGTGTTGAGGTTGCCGAACTTATAGGTGTATGTTGGTTTGCGGTACATGCCAAGTTTGACACCTTAAAACTTTCTCCTGGAACCACATACCAAGTCTTCTTTGTAGTGATGTTAAAGCAAGAAGCAAATGGGTGGCAAGTTCCGGTGAACTTGAGACTTGATCTCTCAAATGGACAAACGCAAGAACGTAAGGAGACTTTGTTGAACATGCAGAAAGATGAA…
ESM_Unigene_00225	ATGAAGGACAGGAGGATTGTTAATGGTCTTCTAGGATCAACTTTATCCTTAACCAACAACAATAACATCAATCTCAATGAGGTGAGAGTGGTAATGATACGCAAGAACGGCATCGCAGATGTCCTTCTTCGACGTCTCCGTGAACGTCTCCTCTTATACAAGCTTCAATCTCTCTTGCCACCCCATCCTCCTCAGAAAAACAGGCCTGCGGAAATGGTTGGTGCAACAGAGATGGACTTACAACCCCATGAGACACCAGAGAGTGATTCTGATGAAGAGAGTGCTACCTGTCCCACCGCTACTCAACTGTCAACAAGAGAAGATGAAGAAGAAGAAGTGGTGTTTGAAAGTGACCATGAAGACAAAGAAGAGGAACCAAAACCATTCATTCCAACCATC…
ESM_Unigene_00226	ATGGAAGGAGCGCAGAACTTGGAAGATTTCAAAGTTGGCTCTCTACCAACATTGTTTTACGTTCCAAATTTCATCTCAGATTCTGAACAAACCCATGTTGTTAATCAAATATATCAGTCTCCCATATCCAAATGGAAATCTTTGAAGAACAGAAGATTACAGAACTGGGGAGGTGTTGTTCATGAAAAGGGTCTTCTGCCACAAAAATTGCCGCCTTGGCTGACAAAGATCACAGAACGAATATGTGAAAAGACGGGGTTGTTTCCTTCGGCAATCAATCATGTCCTAATCAATGAATACCTCCCTGATCAAGGCATCATGCCCCACCAGGATGGACCTCTATATTTTCCAGTTGTAGCCATCATATCACTTGGAGGAGCTGCTGTGATGAACTTCATC…
ESM_Unigene_00227	GCTGATATTGAAGGTGGTTACTTAAGCGGTGTAACGGGTGAATTTTATAATAGGTTTAACCTATTAACATCTCGCGATTATAATCATTTCTATATAAAGTTGCATAAAGCAGAAAAACTGTGCAATGTTTTGAATAAACTTCAGTCTCAAGTCTTTACAATAAATAAGAAATTCTTATCCTTCATTAAGGATAACCGTAAAACCTTAGAGAATGAGGGCCTTCTTATAAATCCAATTTTAGCTTATGTGAGCCTAAAATTAGCATCAGACTTATTTAGGTACTGTTATGTCAAATTAGAAGAAGCTGGTAAAAAGCCTTTGATGAGTTTCAAAGATTTATTATATGGATTATTGATAAAAGTTCAGGGTGCTCGGTATGAGAAATTTATAATAGATCTA…
ESM_Unigene_00228	ATGGGGTTGATGGAAGTACCATTGATTGGGTTTGGCCCCATTGAATGGAACAAGGAATCGTACCCAGTTTCCACTGATTTCTTCGCCATTCCCTTGTTCGCTCTTCTCTTCCCTTCCGTTCGATTTTTTCTTGACAGATATGTTTTTGAGAAAGTTGCGAGGAGATTCATTTTCGGATCTGGACACCAACTTGTGGATTTCAAGGAACCTGACACAAGGAAAAAGATCAATAAATTTAAGGAATCGGCTTGGAAATGCATTTATTATCTTTCAGCAGAGATTCTGGCTTTGTCTGTCTCCTATGATGAACCCTGGTTTACTGACACCAAATATTTTTGGGTAGGACCTGGAAATCAGATTTGGCCTGATCAAAAGATCAAATTGAAGTTGAAGGCATTG…
ESM_Unigene_00229	ATGGATGTTCCTTCATGGGTGTTGTACGCTGTTGCATGGCTTGCAGCTGTGATCTTCCTCCTGAAAGGCTTCCACCTCCGCCGTGGCCAAAAATTAAACCTTCCACCTGGTCCAAAACCTTGGCCTATCATAGGCAATCTCAACCTAATCGGCACCCTCCCTCATCGATCTATTCACAGCCTCTGCCAAAAATACGGGCCCTTAATGCAACTCCAGTTTGGATCATTCCCAGTTGTGGTTGCCTCGTCAGTGGACATGGCCAAACAGTTCCTCAAAACTCATGATGTTGTCTTTTCAGGTAGACCCAAAACTGCAGCTGGTAAATACACCACCTACAACTACTCAGACATCACATGGTCCCCTTACGGCCCATACTGGCGACAAGCACGTAAGATGTGT…
ESM_Unigene_00230	GAAAGGATGACAGTCAGTCATCTAGGAGATCAAAGTGGTTTTCACAGCATGTCAAGCAGAGTTGATTTCAATACCATTTCAGAAGCACAAGGGGAGCAATTGAGAAACAAAGATAGCTCTGGAATTAAATCCACTCTCCACCAAGATCCTCGATTGGATGGAGACAACTCACGTGCAGGATATGCGTTCGACCTCAACCGTACCATGACTCAGGAGTTAGAAGACTACATATCAAGGCCTGAGAAACCAGCCCCTAGCACCCCAGCCCCAATGGTTGAAGGAGATCACAGGCCATTAAAGAGAGCACATTCCCATACTTATGGGGCACATGTCATGAACCTGATTGAGACCTCTGAACACCACAGGGAAAGCAGCTACCTTAACTCGCAAATTCAAGAG…
ESM_Unigene_00231	ATGGCTCCGGATTTGGATGAACGAGTCGAAGCTGTTGAGGTTTCTAAGGTGGTTGAGATTGATGGGAAAAACGATATGAATTTGAGCTGTTATAAGGATCCACCGACTGTCGGTGGTGATTGCAATGGCATTGTGCATGAAGGTGTGAAGGACGATGGTGACAGTTCATATGTTTTTGTTGATGGTGACGAGACGGTTTCTGATGATCCAGTTGAAAAGGATCCCGTAACCGTAGCGGATCCTAGTGGGGAATTGGAATTGGGAGGAGAAAAGAATATAACGTCTTCTCCAACGGAGGAGAAACAGGTTGAAATTGATCAATCTGACGTTGTTTCCTTGTTGGAAAATGATGTCGCTGTTGATGGTCCGGAGACGAATCAGGGTGAAGTAGAGAAGGAT…
ESM_Unigene_00232	ATGGCGACTCCACCAAAGCCATGGAGGGCGGAATACGCCAAGTCTTCGAGGGCATCTTGCAAAACCTGCAAGAATTCCATAGAAAAGGAAACTTTTCGATTAGGGAAGATGGTACAATCCTCTCACTTCGACGGTTTCATTCCGATGTGGAATCATGCCAGTTGCGTATTGAAAAAAGTAAACCAGATCAAAGCTACTGATGATGTTGAAGGCATAGACGCTCTTCGTTGGGAAGATCAGCAAAAGATAAGGAAATACGTAGAGGGTGGTGTGTCTACTTCAAATACGACCAAGGCCGTTGTTAATGAATGCAGCGTTGAGGTTTCACAAACTTCTCGTGCTACTTGCAAAAATTGCAATCAGAAAATTATGAAAGGAATGGTACGGATATCGGCGAAG…
ESM_Unigene_00233	ATGCTGTCGTCAACAAACCTAGGGATCCGTATCAAGAAACGAAATGGCCTTCTTATAACCTCATCATCCACCCTCTGGACCTCCAAAACATCATTAGCAGCTTCTTTAGGAGAAGCAGGTAGACCTCCATTGCTTTCAATGGCTTCATGGACTGCAACTTCTTCAGCAATAGGTGCACTGGTGTTACCACATTTGGCTGATTTATCTCCTTCGTTAGTAGCATCTAGTACCTCATTGTCAGAGTTAGGCATGCTTCGATCCTTCAAACCATTGGTATCAGACAGATCCCCTTTGTTTGAAACAGAACTAGCGGTAGCTTCCGATTCTAAATGTGCATCATCAACTGCACCATCAGCCAAGTTACTGCAACCATCTGGAGCTTCAGATTCAATCTCCAAA…
ESM_Unigene_00234	ATGGCTCCGGATTTGGATGAACGAGTCGAAGCTGTTGAGGTTTCTAAGGTGGTTGAGATTGATGGGAAAAACGATATGAATTTGAGCTGTTATAAGGATCCACCGACTGTCGGTGGTGATTGCAATGGCATTGTGCATGAAGGTGTGAAGGACGATGGTGACAGTTCATATGTTTTTGTTGATGGTGACGAGACGGTTTCTGATGATCCAGTTGAAAAGGATCCCGTAACCGTAGCGGATCCTAGTGGGGAATTGGAATTGGGAGGAGAAAAGAATATAACGTCTTCTCCAACGGAGGAGAAACAGGTTGAAATTGATCAATCTGACGTTGTTTCCTTGTTGGAAAATGATGTCGCTGTTGATGGTCCGGAGACGAATCAGGGTGAAGTAGAGAAGGAT…
ESM_Unigene_00235	ATGGGCTGTACAACGTCGAAGCTCGACGACCTGCCGGCGGTGGCTTTGTGCCGAGAACGGTGCAGCTATCTGAACGATGCGATCCGGCAACGATATGCTTTAGCAGAAGCGCACGTGGCTTACATCCATTCACTCAAGGAAATCGGATTCTCTCTAGATAGATTTTTTGACACAGATCTCGATGGTTCAGCGTCTCCGGTTCTTCCTCTTCCTCCTCATAGAAAAGGTGATCTTGATTCTGTTCCTGTTGTAGCTGCTGTTTCAGCTGCTTCTGCTACTGCAACTGCGGCTTTATCTTCTCCGCCTCGTCACTCCTCTCACTCTAATTCCAATTCTAATTCCGGTTCTCATTTACATTTCCATTCTTCTGATGAGGAAGATGATGATGATGATGGATCT…
ESM_Unigene_00236	ATGTCAATGAAAGCACAGGCTGCTAGGGCCATCCGTGCAATGACGGACATAGGGATTCCTGTAATAAGAGTGAGAAAAGTGCTAAAGGAACTCCTAAAGGTTTATGACAACAACTGGGAATTGATAGAAGATGAGAACTATAGAGTTCTGGCAGATGCCATATTTGATAACCAAGATGATGAGGCGGAAAAGGAGGTGAAGGAGAGCAAAGCCGATCACCTGAATGACGAGTCTACTACAGAACGCCCATTGAAAAGGTTGCGTCTAAGATATCAGGACGATCAGGGTTCGTCTGGTAAAAAAACATTAGAGGAGAATGGTCTTCCTGAGGATTGTCATGAAGAAGAAAGAAAAGAATCGTTTCAGAGGGTCACTAGAAGCAGATGTGCTGCATATGAG…
ESM_Unigene_00237	ATGAACCGAGTTAGTATTCTCTGTGTTGTTTTCACTATTTTAGTTGCGACCGAAGGATCTGACGCTGCTTGGCTTAGGAATAGTCGAAAATTGGTAGAAGGATCAGCAGAAGTAAAATCACCAGGAGTTAAACACATTTCGCCTTTGGCTGAGTCCAAATTGAATAATAGTCAATTAGATTCTGGAAAACCTAAGGTTGTCGAACCAAAGGTCGAGGAAAATGGATCACATGTGAAGACTCCGGAAGAACAAGGATCAGGTGTTAATGTTCCAGGTACAAAGGTGGACGAAAAAGGATCAGTTGATAAGGTTCCAGAAACGGAAGTGGAAGAAAAAGGATCAGGAGTTAAGGTTCCGGATACAAATGTGGATGTAAAAGGATCAGTTGTTAAGACTCCG…
ESM_Unigene_00238	ATGTCAGAACTTTCCCCAACATTTACAGAAGCATCAATCTTTTTGACTTCGTGTTTAGATAGTTCTAACTGCTTTGAAGAAAGTTTCACAGAATCTGGGGCAGAAACATCTACTTGCAGAGGTGTATCTCCTACATTTTGCACGATAATGACCAGTTTGTTTGACCCATTCTCACCGCTTCGAAGACACGTAGTCAACTTCTGCTTCGTGCACCTGTTTGACACCCCTGTACAATCCTCGGCCTTATCTACGATGCCTCCTGTCTTTGGTTGTGTAACCTTAGCCTCCGGAACCTTAACTTCTGCTCCTTTTTCATTCACTTTTGTATCGGGAGACTTAACCTCTACTCCTTTTGCATCCACTTTCGTATCGGGAGACTTAACCTCTGCTCCTTTTTCA…
ESM_Unigene_00239	ATGGTGAGGAAATTGTCAACCTCGCAGTCGTATCCCTATTCAAAACATAAACCAACTTCTGCTTCTCACAAGCACCAATCATCACCGCCCTCCCCTTCGGGTCAACCGCCAAATACTGGCCCGGCACAATCCGCCTACACCCGGACTTCCCAAAAGTCTCTTGATGAATTTTGTCAAACACATTTTTCTCTTTATTATATTCCAAAATTACAATTCTACCAGAATCTGAACCTACTACTATGTAATCCTTTTGTGAACCGGTTAAACGAAATTGAGCTAAGGAACGAATTGCACCGAAAACTTCAACGGAGTGGAGAGTTTGGAGCTTACCGTTGTCGTCGGGACGAAGGAGGTCGAGGACCTTGCCGCGGGCTACAACGATTTCTTGGGATTTGGAGC…
ESM_Unigene_00240	ATGGTGTTTAAAACGCCAAATGCTCCCGGTTATTACCTTTGTACAATAGTTGCATTAGACGTATTTGTTTTCATTCTCTCACTTTCTCTCTCTCGTCTCTCTCTTTCTACCTTTCTGCTTTCCGTCAAAGCTGCCAAGCTCCCAACAAAACCACTCCAAATCACACACACCAAACCCTCAAAATGCAAGACCTCCAAAACAACCAAAACCCTCCGATTCAAGTCCAGTCTTTCGATCACACAAATTCCGACGATTTCCTTGATCAAATGCTCTGTAACTTACCTTCCTGGTCTGAGCTTCCAACAAACCCTAAATCTCCTTGGGATCTCAATTCCCAAAATCCTAACCTGTTCAACAACAGAGCAAGAGATTTGTTGGAAAGCCAGTCACTTTCTCATC…
ESM_Unigene_00241	ATGGAGAGATCATTAGGGTTTGTAGCTTTGCTGGTTTTTGGTTTGATTTCTGGTTCGATGGCGAGATTCGTTGTGGAGAAGAACAGCTTAACTGTGACATCTCCAGATAGCATTAAAGGAACTCACGATAGCGCGATTGGGAACTTTGGTATTCCTCAATATGGAGGTAGCATGGCTGGAACGGTTGTGTATCCCAAGGAGAATCAGAAAGGTTGTAAGGGTTTTGACGACTTTGGGATTTCGTTTAAGACCAAACCCGGCGGGCTCCCAGCATTTGTTCTGGTTGATCGAGGAGATTGCCTTTTCGCTTTAAAGGTTTGGAATGCCCAAAACGCCGGGGCTTCTGCTTTGCTTGTTGCTGACAATATTGATGAAGCATTAATTACCATGGATTCACCT…
ESM_Unigene_00242	ATGATCTTTCATGTACAAGAGGTCTCCGCTACATGTACATTCGTATTCACCCCACGTATTCTTGCACTTGCATGCAGAACATTGACATGCTTTCTTCTCCTTGCATTCGTCAATATCTTGGCAACTCTTGATACCATCACCCTTGAATCCTGGGGGACACTGACATTTGTTTTCTCCAACATCCCTACACGCAGAGTAGGTCTTTCCATCTCTAGTTTCTTGCCAGCAGCCTCCATGATTAATTTTGCATCTACCAGGTCCACTTGCTTCACAAGAGCTGTAGCCATCACCCTTAAACTGTACACCATCAACCAGGGGACATTCACATACTCTCCCACGGAATGTATCCTTGCAAGCAGTGACCTTAGACACTTTATCTTGCCAGCAACCACCATTGTT…
ESM_Unigene_00243	ATGGCTTCCTGTAAAATCCCTCATCAGATTCGGTTGGAGTTTCTTAACAGATTGCTGCTTTCTTCTGTGTTCAGATCAACGTCCCTGTTTTATTCAAACACAACACAACCGAGCAATCCAACACTGCAATCCTCTTCGTATCCTTTCTCAAAAAAATATGTCTTTGAGAATCTTCTTACTATGGTTTCTAAAAAGTATTACGGACCTTCCTCCTGCGATAAAGCCCTTATGTTTCAAGGGCTATTTTACTCTACAAATTATACTTTACCAAGAGACTACAGCATTATTGATTCTGTTAACGGATTAATTTGCTTGGAGCCAGACCGTAGGTCTAATCTCCCTTATTATATATACAATCCAATTACAGGAGATCAGGTTACTCTTCCTATGTATACGTTG…
ESM_Unigene_00244	ATGAACACTGAGAAACAAAACATTCATTTCATTTTAGTTCATGGAGCTTGTCATGGAGCTTGGTGTTGGTACAAATTAGCAACACTACTCGACTCTGCGGGTTACAGAGTGACAACTCCGGATCTGGCAGCTTCTGGAATCGACCCAAGGCAAGCTGAGGATGTCAAAACTTTCAGCGAGTACTGTACTCCATTGATGGAACTATTGGCATCTCTTCAGCCAGAGAAGAGTGTCGTCCTTGTAGGACACAGCTTGGGTGGGGCTGTGATATCACTAGCCATGGAGAAGTTTCCAAAAAAGATTGCTGTTGCCGTTTTCCTCACGGCATTCAGGTTTGGGCCGGATATCCCTTTTGTTTCTTACTGGAAGGAGGGTGTCCGGAGAACGGGTTATGAAATG…
ESM_Unigene_00245	ATGGCGATCGCAGCAGCAGCAGTGGTGGTTCCTTTAGGTCTTCTTTTCCTTGTTTCTGGTTTCATCGTTAATGTCATTCAGGCGTTTTTTTACGTGCTTATTCGCCCGTTTTCCAAGAACACTTATAGGAAAATGAATAGAGTAGTAGCTCAATTGCTATGGTTACAGCTGGTTTGGCTCATCGATTGGTGGGCTAACGTTAAGGTCCAATTGTATACAGATTCTGAAACCTTCAGACAAATGGGTAAAGAACATGCACTTCTCATATGTAACCATAGAAGTGATATTGATTGGCTCGTCGGATGGGTTTTAGCTCAGCGATCAGGTTGCCTTGGTAGTACACTGGCTGTAATGAAGAAATCATCTAAGTTCCTCCCGGTCATTGGTTGGTCCATGTGG…
ESM_Unigene_00246	ATGCCTGAGCTTCCCGAAGTAGAGGCAGCGAGGAGAGCGATTCACGATCATTGTATAGGAAAGAGAATCAAAAGCTCGATCATCGCAGATGACTCTAAGGTTATAGATGGCGTCTCTCCGTCAGATTTCCAAGCCTCTCTTCTTGGAAAAACAATTGTCGCTGCTCATCGAAAGGGAAAGAACATGTGGATCGAGCTCGACTCTCCTCCATTCCCCTCTTTCCAGTTCGGAATGGCGGGTGCAGTGTACATTAAGGGAGTAGCTGTGACCAAATATAAAAGGTCCGCGGTGAGTGATACTGATGAATGGCCTTCCAAATATTCCAAGTTATTTATAGAACTAGATGATGGTTTAGAGTTATCTTTCACTGACAAGCGGCGATTCGCAAAAGTTCGCTTG…
ESM_Unigene_00247	ATGGCTTCTTCTTCAATGGCTTCCATGTCTAGATTTCTCCAAAAAGATAGTAACTTGAAGGGTTTTAGTGGTCTTTGTAGAAGACCCAGTTCATGTTTTTCTGCATCAAGGCTTATTTCCAATCTGGATGGAAGGAGTGAGTTTTCGATACCAAAAGTTGGAAGAAACGTTTTGGAATGCAGTGCTCAGAGTCCAATTATTGCTATCTCATCTAATTCCAATAAAATCGTTGGAGCTTCAAGGGGGCGCCAAGTTTTGTGTAAAGCAGAGGCAGATTTTTCTGGAAATGTCCCTAGCAGCACTCCCAGTGCGTATGAAAATATAATTGAGTTGTTAACTACTCTTTTTCCTGTGTGGGTTATATTGGGTACGATTATCGGTATATACAAGCCATCTGCG…
ESM_Unigene_00248	ATGGAAAATGAGTCTGAGATACTCACCAAAGCCATGGAGCTAATAGGTATTGGAGTTCTCCCAATGGCCCTAAAGACTATAATAGAGCTCAATGTCTTAGAAATCCTATCAAAATCAGGCCCAGACTCTAAGCTTTCTGCATCCCAAATCGTCACCCAACTCCCCACCACAAATCCGAACGCCGCCGTAACCCTCGATCGGATTCTCCGACTACTAGCAAGCTACTCAGTTCTAACTAGCACAACAACCCCAACAGGAGAAAGACTCTACGGCATGTCCTCTATGTGCAAGCACCTTCTCACAGACCAAAACGGAGTGCCCTCGTTCGCAGCGTTGATCGTTATGCTCCACGACAAGATACTAATGGAGACTTGGCATTATCTTAAAGATGCAGTGTTG…
ESM_Unigene_00249	ATGGGTTCAACCAAAAATCAAATTAAAATCACAGACGCAGAAGAAGATGAAGCATGTAACCATGCTATGCAACTAGCAAGCGCATCGGTTCTTCCCATGGTTTTAAAAGCAGCAATAGAACTAGATGTTCTTGAAATTATTGCCAAGGCAGGGCCTGGTGCGTTTGTTAGCCCAACTGAAATAGCTTCACATCTCCCCACTAGTAACGTAGAGGCGCCGGTTATGCTTGATCGTATGCTAAGGCTACTTGCTAGTTACAAGGTTGTGAGTAGCAGCCTGAGTACTTCAGTGGATGGCAAGGTTGAGAGGCTCTATGGTTTGGCACCTGTATGTAAGTTCTTGACCAAGAATGAAGATGGGGTTTCTATTGCTCCCTTGGTTCTCATGAATCAAGATAAG…
ESM_Unigene_00250	AATAATCCAGATTTCAGAGTGATAGAAAAAATGGCCGTGTCTCCCCCTCTTTGGGTTCCCAACAATTTCAGACTTTTTTCGCATTCTCCTTATCCTTTATCCTCCTTTCCATTTCCAATTCTTCAAACCAGAAGAAAATCCTTGGCGAATTTCAAACTCAATACCTCTTGTCATCAGATAATCGAAACTGAAGACCCAAAACCCCGTCAAACCCCAAAGAAGAAGCAAAAGCTCAAGCCCAGTTTCTACGATCAGGTACAAGAAAAATGGTCTCTCAAAACCCCTTCCCAAAGGCTCAAATTTCCATGGCAAGAAGAAGAAGAAGAAGAAGAAGAAGAAAAAGAAGAGCAGCAAGAACATGAAAATTTCAAAAACTCTGGAGATGGCGTAGTTTCACCT…
ESM_Unigene_00251	ATGTCGATCTCTCTACTCTACAGATACAAAGAACAACTGTGCAGTCTTTGTTATCCTTCGGACTGTTCTGCTTGCTTCTCTTTGATCGATCAGATGGATGAGCAGTTCAATCAACAACAATCCAAGCATGATCGTTCAAGGACAAGGTGGACTGCATCCCTTGATAAGCTTTTTGTGGATTTGGTACTCGAGCAAGTTCTACAGGGGAATAGGTCCAACAATGTTTTCAGCAAGAAGGCCTGGCAGCATATACGTGATGAATTTAACCAACAAACAGGTCTGGAATTCAACACAAAGCAGTTAACGAAGCATCTGAATGTTCTGAGAACTCGGTTCAATAATGCGAAGTCACAGTTTGTCCAAAGTGGTTTTGGGGATAATGAGTCTACGCACATGGTA…
ESM_Unigene_00252	ATAGCCATCAAACGTGGAGTTCAAAATACCCATAATGAGAGAATGGCGGAAGAGCTCAAGAAATTAACAGGGGGAACTCTTCTCTCTAGAAACATCGATTACATTGTATTCTATAGGGGTAATGATTTCCTCTCTCCTTCTGTTACGGTGGCATTGCTTGAAAGAGAGAAATTAGCGGAGCTTCAACATGACAAGGAAGAGCAAGCAAGAGACAGAGCTTCAATCTTATTTATTAAAAATGCCCAAGCTTCCAAAAGTCCATATGTGGCTGGTACACTGGCTGAAACTATAGCAGCAAACTCTCGATGGGGAACTCAAAAAAGCAACAAGGACGTAGAGACCAGTGGGGGAACTCTTCTCTCTAGAAACATCGATTACATTGTATTCTATAGGGGTAAT…
ESM_Unigene_00253	ATGGGGTTTGGCCTTCTAGCTATCCGCGCTTCGAGATCCTATTCCTCCTCCGCTTTCAATCGCTTATCTCCAATTTCTAGGGTTTTCGCATCATCGACTCAATCTCAAATCCCTCCACATCGAACCATCGTTTCCACACCAGAGCTTCAAAATCCAGAAGGAGCAGCAGCAGCTGCAACACAACCCGAACCACCTCAAGAAATCCTTCCACCTCGCACTCCCGTTGCTGGAGCTAGAGTTCATTTCCCCAATCCTGATGAAGCAATTGAAGTCTTCGTCGACGGTTTCCCCGTCAAAATCCCCAAAGGGATGACTGTTCTCCAAGCTTGTGAGATCGCCGGTGTCGATATTCCTCGTTTCTGTTACCACAGTCGGCTTTCCATAGCTGGTAATTGCCGT…
ESM_Unigene_00254	ATGTATTCTCACTCAATTCTCAACACTAATCCCAATCTTCACTCTAAATTTGTGTTCACATCATCGCCATGCTCCAAAACACCGATCTCTCCTCTGTTATCTTCAGCCATTCGTAGAAGGTTTTGCACGAATAACAACAGGATTTTGAGTTCTCGTGCCCCTCTCAGTATTCATTCTAATATACTCAGGAAGGAAGTGAAGATGAAATGTTCAATATCTACTGATTATCAAGATTTATTTTGGGACATATTGGTTAGTGTGGAAGCTGAAAAACTCAATAAGCGATTGACTTGGATAGCTGCTCTCTCGTGTGGAGCAATGACATGGTCGAATTCTGCACAAATGGCACAGTCTAGTGAAGGAATCAGAATGAATGCAGTTTTTGAGATTGGTGAACTA…
ESM_Unigene_00255	TTTTTATTTATTTTTTTTGAAAAAAAAAAAGAAAAGAAAAAAAAAGTGAAAACCCTAAACTACCCACCCCGAGACCCTATCTCTCTCTCTCTCTCTCTCTCTCTCTCTCCTTCTCTCTCATCAAACCCTAAACCCATCTCTCATCTCCCCCACCAACCAGAACCGAAAATGCGTGAGATTCTTCACATTCAAGGAGGCCAGTGTGGTAACCAAATCGGTGCTAAGTTCTGGGAAGTCATTTGTCAAGAACACGGCATTGATCCCACCGGCGCTTACCATGGCGAGACTGATATTCAACTTGAGAGGTTGAATGTTTATTACAATGAAGCCAGCGGTGGTCGATTTGTTCCTAGGGCTGTTCTTATGGATCTCGAGCCTGGTACCATGGATAGTCTCAGA…
ESM_Unigene_00256	ATGGATAAACTTCCCAAGTGTAAAGCCAATTATGCTGCCCTTAGTCCCATCACCTTCCTTCACAGAGCTGCTGTGGTCTACTCCAACCGTATCTCCATCATCTACGGTCAAACCAAATTCAACTGGAAGCAGACACATGAGCGCTGCTGCCGGTTAGCTTCCTCTCTTCTGTCCCTGAATATTGTTAAGAACGATGTGGTATCTGTCCTAGCACCAAATGTTCCAGCTCTCTATGAGATGCACTTTGCAGTTCCCATGTCCGGAGCTGTGCTCAATGCTATTAACACCAGGCTCGATGCTAGCAACATTGCAACCATTCTCAAGCACTCTGAAGCCAAAATTTTCTTCATAGACTACCAGTATGTAGCAGTAGCAAGGGAGGCCCTTCGACAACTACCA…
ESM_Unigene_00257	TCCCTGTCTTTTTACTCTTCTGTTTACTCACACTTTCAAGAATCACAGACAATGGACAAGAAGAAGTTCTGTATCTTCACACTCTCTCTTCTCCTCTCCTTCTCCGCCTCTTCTTCCATCTCCGACTTCGATGCCTTGTTGTCCTTCAAACTCTCTGCAGACCCATCGAATTCTCTCTCCTCTTGGTCTAACTCTTCCCATCCATGTTCATGGCTTGGTGTCACCTGCAAAACCCGACACAACAACACAGTCATCAAACTAGTCCTTGAAAACCTCAATCTCATCGGTTCAATCGAACCCTTGACTCATCTCAAACACCTTAGACTCCTAAGCCTAAAGAACAACTCCCTCTCTTCTTCTTCTTTAGACTTTTCAACATGGAAAAGCCTGAAGCTTTTA…
ESM_Unigene_00258	ATGGAATCGTTATGCAGAGGAGATCTCATCCGCGTCTCCTTCATTTCAATCAATCCCAATCGAAAAGCACCATCCCAACTGCCTTCGAATCTCCTCTTCTCGAATTCTAGAACTAGGGTTAGGGCTAGGGTTAAGGTTTCTTCGAGATTGAATGCCGAAAATGAGAAAAACTTTGTGATTCAGAAGATCAAAAACACTGCTGGAACTCTAATTTTGACAGCAGCAGCCGCATTGATGGTCGGAAAACTCTCTGAACTTCCTGCAAGAGCCGAATCACCAGTAGCTGTTGTTGAAGAAGAGGAACAACAGCGAGAAGAGGAACGTCAAGAGGAAGGAGACCAGAAAAAGGAACCGCTGGCGCAGTTGATCGAATATAATTCCGAGGCTATAGAGGCCTTA…
ESM_Unigene_00259	ATGTTAACTAAACATGGCATGACTCCATTCACATTCTTGGATAGGTCGAATATTTACATGTTGACTTCCTCGGCAGTTTTTAGGCGACAACAGTTTCTCATAAGGTCTCTAGGAGTCAGCAAGAATCAAATTTATATGGAAAAAGTGCGAGAAGTTAGATCTGTTAGCGGAGCCAGTTTGGAAGCTGATGGTGTGAGTATTTTGAAAAGTATCACTCCAACTCTTGACCCCAATCGATATAAAGGGCAGGCAGGGAAGGTAGCTGTTGTTGGTGGGTGTCGCGAGTATACAGGGGCTCCATATTTTGCAGCTATATCAGCATTAAAAATTGGTGCAGATTTATCCCATGTTTTCTGTACCAAAGATGCTGCATCAATTATAAAAAGTTACAGCCCCGAG…
ESM_Unigene_00260	ATGGCGATTTCTTCGAATGGGACTCCAAGTTTCTCGACGCAGGCCAATGCTTTGCTTCGGAAGAACCTTACTTACCAGAAACGTAATCTTAAGGTGAATATTTGCCTTGTCTCTACCCCGATCCTCATCTGCTTGATGCTTGTTGGGATCCAGGTCTTGGTAAACAGTGAGTTAGGCAAGTCCAAGTATAAGTGTGGATGCACCTGCATTGACAAAAATGGAGATGGTACATGTGAGACTGTGTGTGGGATCGAGTACTCTACTTCAGATCAAGTGGCGTCTTGCCCAATTCCTAGCCCTCCGGAATGGCCAGCTTTGTTGCAAGTGCCTCGTCCTGAGTACCGTGCTGTGAAAACTGACTTAGTTCCATTTACAGACTTGCCCAACGAGTCATGCAGG…
ESM_Unigene_00261	ATGGGGAGTTTCATGAATCAAGCCAATGCATTGCTTAGGAAGAACCTCACTTTCCAGAAACGCAATCTCAAAACAAATTTGTGTCTTGTTGCTTTCCCAATTCTTATATGCGTGTTGCTTGCTGGCCTTCAAAGTGCGCTGGATAAAGCCTCAGAAAAAGCTAATGCAGACCTCGATTGTACGAATCAAGAGTTTTTTACGGATCCACCTGTTTGTCCTATTCGTAGTCCACCGAAGTGGCCCGCTTTACTGCACCTGCCTTTTAACGAAGATCGTGCGGTCAAAACCCGTTTCACTCCATTTGCAGATCTGCCAGATGATTCATGCAGGAAAAATGGTTCCTGCCCAGTCACAATACTACTGACTGGTGGTAATCAGTCCCTAGGACAAAGCATGGCG…
ESM_Unigene_00262	AGAAAATCGAGCGAAAATTCAGAGAGTATAGAGCCCAAGGGGAAGATGTCGGGAAATGTTGATGGGAAAGTGGTGAATTGGACGGAAGAATTGGTGGGAGAAGAAACGTCGAGAGGAATCACAGTGGTATTGTTTAACGTGACGGTAGACGTGAGGGAAAAACCTGAAGATCAAGAAGAAGTGTATGAGATACCGATCGAGGTACTCAACACCGGATCAACCGAAAAAACATTTGAAGCCAATAAGCGCCGGAATATATTAAATGCTATTCGTGGGATAAGGGTTGCGAAGAAGGATCTTAAACCATCTCCAAGGTTCGAATATGTTGAGGAGGAGTTGAATTCTCAAGGCTCCCACCTATGGAATTTTTACCAGAGGTGGAAGGATTTTCATCGACTT…
ESM_Unigene_00263	ATGTCAAGAGAATCGGAAGTGAAAGTGGAGGATGGTATTGGTGGGAAAATAAACGAGGATGTGGAAGAGACAGTCATTTCTTCAGTGCTGAAGTGGAAGGAAGAAATGGTGGAAGAAAAAACACTGAACGGAATCACAGTGGTATTGTATAAAGTGAAGGTCTACATAAGAGAAAACCCCGGAGATCCGGAACAAGTACACGAGATCCCGATCCATGCAATCAAAACTGGATCAAACGATCAAGTATTTGGAGCAAATAAGCGTCAGAATATATGCAATGCTATTAGAAGGTTTCGGCATGCCATTGCCAAGGAGGATTCCAAACCACGTCCATGTCCAAGGTTCGAACACGATGAGGAGGAGTTGAACTCTCAAGGCTCCAATCTATGGAATTTTTAT…
ESM_Unigene_00264	ATGCGAATTCATTTGTTGGTCTCAACGAAATTGTTTGACCGCTGCCTCCGTGTCTCCATTTTAGGTGCCTTATCGAATCAAGTCGATCCCTCCGTGGGCTCACAGTTTCTACACCACCGCCTGTATGTTGTTTGGATCCTTTCAAATCTATTTGATTATCATCCTCGTATATTTCTTGTGTTAATAATTTTGTTGATGCATCAGAAATGGCGATGTTTCTCTTCAAAGCCAAAACCCATAGTAAATCCTTCTTCTAATGCAAAACTACCACCCCAATCGGGACCGGAACCAGGCACAAGTCATTCCACTAAAGTCATCTTTGGAGGTGTTTTAATTGGTGCTGCTGTCACTGCTGCTTATAAGACCGGATACTTGGATCGATACTTTGATCAGCAAGAT…
ESM_Unigene_00265	ATGAGAGATGCTAGGGTTCGATCTCCATATCCTTCTATACGTTCTCACCCCAGAGACGATGATCGCTCGTTTCTCTCTCGCCGGAGTTTGAGCCCTCCTTATGAATCCCAATCTCATAGAGTTGTGAGGAATCCTCGTCGAAGTAATTCCATTGAAAGGAGAGATTACGAAAGCAGAGACTATGCTCGGCGTCACGAAGATGATCGTGAGGGTTCTCGGATTCCCTCGATCACTCAATCTAAAGATTATGATGATGTTTTTTTGCATCCCGATGAATACAGGCAGAAGTTTGCAATGTCCGGGCGTTCGACTTTGCATAGCGATGTGAACTCAAGTTTGCATCAGTATGGTGGCTTTACATACAGTAGAGAGCATGATTTTGGGAGCAGTTCGTCATCT…
ESM_Unigene_00266	ATGGCCGATCTGAAAGAATGCATAAAAGGAAGTATGTTGCAGACGAGGGAAAGAGTTCACATGATCCCAAAAGTACGTTATCAGGTAGTGATGATATTTCTAGACAGGTGCAAGAGATGCTTGAAAGTGCAGAAAAATGCTCTGCTGAAAATGCAGGTGCTTTATCATCATGTAAAATATCAGCTCTTGCTCGCCTCCAATATAAAAAATATGGAAGGAAAAGTAATGATATGGGATCTAGAATTGATTTTGCATCTCAAGGAAGTTCATTTCATGAGCAAGGGTGTGCATACAAGCACCATCTTTCCGAAGTTTCGAGAGTCAGCATCAAAGAGCGTTTGGAACCTGCTCCTAGAAACTTTGTTGATTCATATGGCTTTGAGAGAAGAGATGCGCTCA…
ESM_Unigene_00267	ATGAGAGATGCTAGGGTTCGATCTCCATATCCTTCTATACGTTCTCACCCCAGAGACGATGATCGCTCGTTTCTCTCTCGCCGGAGTTTGAGCCCTCCTTATGAATCCCAATCTCATAGAGTTGTGAGGAATCCTCGTCGAAGTAATTCCATTGAAAGGAGAGATTACGAAAGCAGAGACTATGCTCGGCGTCACGAAGATGATCGTGAGGGTTCTCGGATTCCCTCGATCACTCAATCTAAAGATTATGATGATGTTTTTTTGCATCCCGATGAATACAGGCAGAAGTTTGCAATGTCCGGGCGTTCGACTTTGCATAGCGATGTGAACTCAAGTTTGCATCAGTATGGTGGCTTTACATACAGTAGAGAGCATGATTTTGGGAGCAGTTCGTCATCT…
ESM_Unigene_00268	ATGTTACATTTGCTACGCAATGTCCATGCCCTGGGACGTCTAAAACCCCATCAAGGATTCGCCCTTTTAACCTCATTTCTGAACCCCAATCACTCCTTTCCTCCAAATCTCTCACCTCTCCTCACCTGCTTGATTGGTTTCGCTTTGTCAACATCCCCAAATCCACCACCAGAAGATTCGATTCGTCGAATCATTCAACAAGAGCGTTGGAACGATTCACGACTAAACGGACTGTTTGATTCGGTTTTTGCTCCAATTAGGATTTCTAGGGTTTTGACTGAGCTGAGAGAGGATCCAATCTTAGCTCTCAAGTTCTTTAATTGGGCAGAGAAGCGAGAGGGGTTTTTCCACACGGCGGAGTCTTATTGTGTTCTTGTTCATATCCTCTTTAAGGGTAGA…
ESM_Unigene_00269	ATGCTCGGGGTATTGTGCGCACGCCACAAGCCTTGGATCGTCTCGGCCTTATCCTTCACCCATCACGGCCGTCTTTCTACCACCACAACAAACTCCTCTACCTTATCCTTCCTCGACGACCAACCCCGGCGGCGGCGCCATCATTCTACAGCTTGTCTTTCCATAGTAACCTCTCCACCGTCTCCGCCTTCTATATGGCATGCGATCTTACCGTCGGCTCGAGATTGTGGTGCTAATCATGGTCGCAGGCTCTCATTTCATCATGAGCAAAAGGGAGAAGGATCCTGGAACGTTGCTTTAGATTCTAGACCCGCTAGATGGTTGCATAACTCTGATTCGGCGTGGTTGTTGTTTGGTGTATGTCCCTGTGCTTGTGTTGTACCCAACGATTGTTGTGGC…
ESM_Unigene_00270	TTTGTAATTCCCGAACAATTTTCGATGGGTAGTAGAGCTATAGGTATAGGTATAGGCATAGGCAGGTTTTCTCTCATAAAATCGCTCCACTCTAATCTTTCTCCTTCCTCACTCAATCACCAACTCATAACATCACATTCAAAACTAACCCATCATCTAATTCCACTCCAATCACTTCCAACCACTCAAAACCCCCCAAACCAACACACTTTTTCCTCTCTTCAAGCCCCAAAGTTCTATAGATCCCCTAATTTGTACTTAAGCAGCTCAATCACTTTCCCTTATTACCCAAATCCTAATCCTACTTCTCGCCACTATTCATCGTTCTTTGGTAGCAATGACAAAGGTATCAAGGACCCACAAGCTTCAGTCACTCCAATTGGGGCCGAATCAAACACT…
ESM_Unigene_00271	ATGGTAATAGCAGGGGCAGTTTTGGAACGGTGGAGATTTGATTTGGATTTGGACCAAAAGACAGGGGAAGAAGGGGAAATGAGAGTGGGAGAAGGATCTAATTGGTGGAGAGAGGAATCTAGGGTTAGGGCATCGAGGGTGGAGGACGTGGAAGGAGGTGAGGATGGACCGAAGATGAGACGGTCTTTGAGTTCTTTGGAAGGAGTTAGAGATGGAGATGGGGTGGAAGGTTGGGGAGGTTGGATTGAGAGAGGGGAAGAAGGGATTGTGATGACGGCTTCGTTTTCAGGGAGAGGGAAAAGGGAGGAAGGAGGAGGAGTGGTAGAGAGATGGGGAGGTTGGAGGGGTTTTCTTCTAGGGTTGTTCAGGTATGGAATCAGAAGTGGCTCTGTTTCCATT…
ESM_Unigene_00272	ATGGAGAAGAAACGGATGTTTGTGCAGTTTGTGTTGCTGTTGTTATTTGCGGTTGCTTTCCAGCTCTCCTTTTCAGATACGGTGTTTTATGATTCGTTTGATGAACCGTTTGAGGGGCGTTGGATTGTCTCCGAGAAGGAGGAGTATAAAGGTGTATGGAAGCACTCAAAGAGTGAAGGGCATGATGATTATGGGCTTTTAGTGAGTGAAAAGGCAAGGAAATATGCCATAGTGAAAGAGCTTGATGAGCCTGTGAGTCTAAAGGATGGGACAGTCGTTCTACAGTTTGAAACTCGCCTACAGAATGGGCTTGAATGTGGTGGGGCGTACCTGAAGTACCTCAGACCCCAGAAAGCTGGGTGGAAATCCAAAGAGTTCAATAACGACTCTCCTTACTCC…
ESM_Unigene_00273	ATGTTGCTTGCAGCAGCCTTGCCTTTAGCCAGTCCAGCAAGATTTGGAGCTGCTTGGCCAAGTGCAAATCCACTGAAGATGGAAGTTATAATTGTCGCGAATGCTTTAGCACCAGTAGTGATTCCACGTCTGACTAGGACGCCCGAGTACCAGAGAAGTAACGCCCAAGCACAAAACAATACTCCATATGTCATACCAACACCGATTCCTTTTACAAACCCACCTTTCTTACCCAACTTCAAGGCTTTCCCGAGTGATTTAGAGTATGATTCAACTGCTTTCTCCTCCCCAACAAATGAGTACACAGTACGGACTTGTGAAATAGCCTCCTCTGCAACCTTGCCAGCTTCAGCACTTGCAGTCTCAGCCTTTTTCGATAAACTAGACATGAATATGGCA…
ESM_Unigene_00274	ATGCGAAAAAGAACATTTTCATCCCTTGCTTCGTTGTCAAAGAAGTTAATATCTCGTTCCAGGACCGACTGGAGATACATCACTCTCAATCGAGCTGTCTGCCTCTCCCCAGTTTGCATCCAACATGCCACCCCCATCCAAGCTGATCCCAAGACAACGAGCCCTAAATATACCATGTACAAGGCATTCTGCAACAAAAGAAGGGATTCGATCAAAGGATTCTTAGAAATTTCAGACGATAACTCCTTAGGATTCTTGGACAAAGACCCCAACGAATTAACTAAATGCCCGAAAAACAAGAAAAACACCGGCAATGCAGCGCCATGTAAACACGCCCCAATGCTCCCAAACATCATCAACAAGACATCAGTCGTGTCCGCAAACGCAAACAACCCCGCA…
ESM_Unigene_00275	ATGGCTATGCTATACCTTCCTCTGGCTTTGACATTTCTAAAGCCCCGTGGAACATTATTCTCATTCCGCTATGCTGGAAAACGAAGCCTTTACCAGTTACGTTATTCAAGGATACGAAGTGTTCATAATGTTTCAGCAATAAGCACTTGTACGGATACCCGAGCTTCGTCATCCGAGAATTCAAACTCTAAGAGCATAGTTTCTGTTCCCTCTTTCCAGCAGGCCATTCAACGTCTTCAGGAGTACTGGGCATCTGTTGGATGTGTTGTAATGCAGTGTAGTAACACAGAGGTTGGGGCTGGAACTATGAATCCTTTGACGTTTTTGAGAGTTCTGGGCCCGGAACCATGGAACGTTGCATATGTGGAGCCTAGTGTCCGGCCAGATGACAGTCGGTAT…
ESM_Unigene_00276	ATGGCAGAAAGGAAGGAGTTTAAGCTGTACCAGGAACTGGCACTGTATTTAGCAAGCGCAGCTTTAAGCGCTTATGTATTGTTCGCCGGGCTTGGACAACTTGACCCAAATCGCGAAACCAGCAAAAAAGCTGTCCAACAGAAGAAAGAAATCGCCAAGCGATTGGGTCGTCCTCTAGTCAGCACCAATCAATATGAGGATGTGATAGCTTGCGATGTGATAAATCCTGATCATATTGATACAGAGTTTGACTCTATCGGAGGGTTGGAAAATATTAAGGAAGCATTATACGAATTAGTTATTCTTCCGCTACAACGACCTCAGTTATTTTCCTATGGGAAGCTTCTCACCCCACAGAAAGGGGTATTGCTGTATGGACCACCTGGAACTGGAAAGACA…
ESM_Unigene_00277	ATGGCACGACGAACCGAGACAACGTTGGTCCAGGAGCTGATTTTATATGCCGCTAGCGCCGCTCTCAGTTGTTTGGTCTTGTTTGCTGGTCTTAGACATCTCGACCCCAACCGAGCTGCCAGCAAAAAGGCCTTAGAGCAGAAGAAAGAAATCTCTAAGCGGTTGGGTCGCCCCCTTATCCATACCAATCCCTACGAGGATGTGATAGCTTGCGATGTTATAAATCCTGACCATATCGATGTAGAGTTTGATTCTATTGGAGGATTGGAAAATATTAAGCAAGCTCTATATGAACTGGTCATTCTTCCACTGCGTAGACCTGAACTTTTCACATATGGAAAGCTTCTCAGTCCACAGAAAGGGGTCTTGTTATACGGACCACCTGGAACTGGAAAGACA…
ESM_Unigene_00278	ATGATCATGGCATGTTATCTGTCCTCGCCTTTCCATATTCAGTTCTTATCAAGGAGTCTTCATTGCTTGAGGAGGAGCTTGTCAAGAAGTCAAACAGCTTGGTACAAAATAGTTCATAACCCTCCTCTGTCTTCAGCCTCTGTTTCTGGAAAGGGATTTTCTATACTTTGTAATGCTCCGGAGGTGGGTTTGTCTAGGATTCCTCATGCAAGAACTTCTCCTGGTACCGCGGGGACGTCTTCTCCATCTGAACAAGCAATGGTCCAAGACATGATACTTGATTTAGTTAAATCTGAAAAGGAAGATGTAAATCTCACGTCTCTGAATGGGCGCGTGATGCTTGTTGATGGGACATCAATCATCTATAGAGCTTATTACAGACTTTTAGCCAAAGTGCAC…
ESM_Unigene_00279	ATGGCCAACAGCTTGAAACCCTCTACCCTTCTTCTACTTGTCTTCACCATCTTACTTGAGTTTGCCCTTGTAACTGTAGCTATTCGTAATGTCCCGGCCACTTCTGACTTGTATAACACTGAAGATGTAGATGTATACATTCCAATCGTTGGAAAGGTTACTATTCCAACTATAGGTGGAGGTTCTTCTGACACTACTCCTGATGGAAGTGGTGGAGATGGGAACCTTGGTGGTGGTGGAGATGAAAACAGTGGAGGGTTTGGAAACAACGTTGGTGGTGGAAATGGTAACATTGGAGGTGTTGGAAGCAACATACCTAGTGGTGGAATCGGCAACATTGGTGGTGTCGGAAGCAACACACCTGGTGGTCTTGTAAACATTGGTGGTGGAAATGGCAAC…
ESM_Unigene_00280	ATGAACGTGTCGTCACCTCCGGGAAGGAAACCGCGACCTGTTCCACCACTTCCAACGTTGGCATCTCCACCACCACCAGAATTGTTGTCTCCAGTGCCACCAATATCAGTTCCGCCACCACCAATGTCGCCGTTTCCACCAGCTGGTGTGTTGCTCCCAATACTTGGTATGTTGCTCCCAATACTACCAATGTTGCCATTTCCACCACCAATGTTTACAAGACCACCAGGTGTGTTGCTTCCGACACCACCAATGTTGCCGATTCCACCACTAGGTATGTTGCTTCCAACACCTCCAATGTTACCATTTCCACCACCAACGTTGTTTCCAAACCCTCCACTGTTTTCATCTCCACCACCACCAAGGTTCCCATCTCCACCACTTCCATCAGGAGTAGTG…
ESM_Unigene_00281	ATGCTACATAGGAAAAAGGAACACTATAGGACTTTAGGGAATAGGGTTTGGAAGCTCAAACCCAGGATTGGGCATGAACGTGTCGTCACCTCCGGGAAGGAAACCGCGACCTGTTCCACCACTTCCAACGTTGGCATCTCCACCACCACCAGAATTGTTGTCTCCAGTGCCACCAATATCAGTTCCGCCACCACCAATGTCGCCGTTTCCACCAGCTGGTGTGTTGCTCCCAATACTTGGTATGTTGCTCCCAATACTACCAATGTTGCCATTTCCACCACCAATGTTTACAAGACCACCAGGTGTGTTGCTTCCGACACCACCAATGTTGCCGATTCCACCACTAGGTATGTTGCTTCCAACACCTCCAATGTTACCATTTCCACCACCAACGTTGTT…
ESM_Unigene_00282	ATGCACTTCCTTTCTGGCCTTCGATCTGGTGGACATTCGGCGGAGAAGTTTAGCACTCCTTCTCCTAAAATTCGTTTCAGTGAAGTTGGCAATGAAGCGATTCTTAGTACATTGTGGAAAAGACACGAGGCTGCCATTGATAAGGTGGAAAAGAAAAAGGCATTTCATGTTTTCCTGAAGCAGTTCCTGCTTGTATACAATAACTGGGAGCCTGTACATTCTGGCCAATTTCCGGACACTGCTTCTTGCACCTCATCAGCTGCTGGCTCTCCATCAAGTTCTGGTGGTGTAATTGTCGGCTGTTCGGCTGGACATCCTGCTGAAATAATTCTTCATCTTACTCAAGAAATATCAGAATTAACATCTCTTCTTACTGAATTAAACATCAATACAACAAAA…
ESM_Unigene_00283	ATGCAAACTGTTTTTCAAAGTTTGAGGTACTGGATATATACAAATAGTCCCTCGTCGGACAATACGTACAACCCCTCTTTTCGTACAGGGTTACCAGTCATCAGCTCCCTTTGTTACACCAAGAATTACAGCAAGCGTAGCAAGAACAGCAGCAATGGTGCATGCAATATAACCAGGCTTCTCTCGATAATCTACTCGTGCACAAAGAATAATAACTGCTCCAGCATACCACGGAATGGCAGCGAGAAAGAACCCAAGTATAAACAGAAGCCAACCAATGCCGATACCACAGCAAGGAAGACGACGTTGCCTTACAGGTGTTCCTTCAGCAACAATATAACCTGGAACGGCTTGATATCCATGAGCATAGTAAGGAGGTTGAGAAGGATGATGAGGAGC…
ESM_Unigene_00284	ATGTCACGGGATTGTAATGGGAGCAATAAGAGAGAGAGAGAGAGAGAGAGAGACGGAGAGATGAATAATAACACTTTCAGACAAGATCTAGACCCCCAAAGTGACAACAGCTCCGATCACTTCTCTCCCCTCCAATCCCAATCTCAAATCCAACCCCAACCCCAGCAGCGCCGTCCTCGTGGCTTCGCGGCTAGAGCTGCGGCGTCCGGTGGCGGCCCCACCTCACCAAGCAAAGGAAAGAAAGAGAGAGAAAAGGAGAAGGAGAGAACTAAGCTTAGAGAGCGCCACCGCCGTTCCATCACTAGCCGGATGCTCGCCGGACTCCGGCAATATGGTAATTACACACTCCCTGCACGTGCCGATATGAATGATGTCCTTGCCGCACTTGCCCGGGAAGCT…
ESM_Unigene_00285	ATGGAAGACGGCGAGCAACATCAGAGTCAGCCAATTGGTACAGATGGTGACAGTGAAATTGTCGCTGAAAGTGCTTTTGTTCATGGGGAACCTCCTTCGGATCCTGTAGGTCCTCCAAAGGTTGATTCTGATGTAGAAATCCTCCATGAGAAAGTTACGAAGCAAATCATCAAGGAAGGTCGTGGTCAGAAGCCATCAAAGTATTCAACATGCTTCTTGCATTACAGAGGATGGACAGAAAGCACCAGTCACAAATTTGAGGATACATGGCTAGAACAGCGACCGGTTGAAATGATTTTAGGAAAAGAGAAAACTGAGTTAACTGGTCTTGGAATTGGTGTTTCGAGTATGAAGGATGGTGAACGTGCTTTGCTCCATGTTGGTTGGGAGTTGGGATAT…
ESM_Unigene_00286	ATGAGCAGCGAAGGAGGAGAGGAGAAGAAAGCGTACGGAACGTTCCAAGGAGGACCTCAACAGTATCCTCCTCCTCAGCCGTTTGTCGGTTACCCTCAACCGGTCCCACCACCTGGCCTCTCCGGTCCGCCGTCTGCTCCTCATCATCCTTCTCAACCTCCTTACTATGCTCATGGATATCAAGCCGTTCCAGGTTATATTGTTGCTGAAGGAACACCTGTAAGGCAACGTCGTCTTCCTTGCTGTGGTATCGGCATTGGTTGGCTTCTGTTTATACTTGGGTTCTTTCTCGCTGCCATTCCGTGGTATGCTGGAGCAGTTATTATTCTTTGTGCACGAGTAGATTATCGAGAGAAGCCTGGTTATATTGCATGCACCATTGCTGTAAGTATCATTTCA…
ESM_Unigene_00287	ATGCTCCGGTTGATGCTGGCTCAACTCCTGGTTCTATGGTTGATGGCAGTTCCATCCTTGTCCCAAACGAAGCCTGGTTGCAAGCAAAATTGTGGAAAGATTAACATACCATATCCATTTGGTTTAGGCGACGATCCCAACTGCTTCCATGATACCAAGTTTAGGCTTGCCTGCAATACCTCCTATGACCCTCCGTTGCTATCCATCTTTGAAGATGAATCGATACCCTTCTTAAACATATCTTTGCAAGGTCAAGTTAGAGTTACAATATTCGCAGCTGTTGATTGCTATGCGAATGCAACTCGCACTAGTAAAGCCTATTCCATAACTCTCAATCTTAAACATTGGGAAAGGTTTAGATTTTCTGATACTCGGAATAAATTCGTAGCCATTGGGTGT…
ESM_Unigene_00288	CTAGCAATAACCATGCTCTTGGGTGTGTTCGTGGTTTTGAGCTTGATGGCAGTTCCATCATTATCCAAGAACTGCACCCGGGAATGTGGAGGTGTGGTTATACCATACCCATTTGGTCTTGGAAACGAAGATCCCACCTGTTTCCGAGAAGGAACCATATTCAAGCTTCTCTGCAACAAAACCGTTTACCCTCCTATGCTTCACGGTGAAACCGGTCCTGCACAAATTCTGAACATATCCTTGGAAGGCCAAGTGACCATTGCCATGCCGTTGGCTTTCGATTGCTATACCAAAGATGGTGGCATTGACCAAGAGCAGGCAACCATATCAATAGACCTGGATCAAGGATTTACATTTTCTGCTACCAAAAACAAATTGGTGGCCATTGGGTGTGATAGC…
ESM_Unigene_00289	ATGGGTTGGGGATGGTCGATTTACGAAGGAGTAGTGGTTGTCGGATCTCTATCTCTACTTGGATGGACAGGACTTTGGTTTCTCAACCGAAAACTGTATAAAGAGTACGAAGAGAAGACAGCTCTAGTCCAGATCTTATTCAGTGTCGTCTTCGCTTTCTCTTGTAATCTCCTCCAGCTCGTTCTCTTCGAAATCATTCCGGTTCTCTCTAAAGAGGCTAGATGGATAAACTGGAAGGTGGACTTGTTTTGTTTGATAATGTTGCTGGTGTTCATTTTGCCATATTACCATTGCTATTTGATGCTTTGCAATGGCGGTGTTGGAAAGGAAAGAGCTGCACTTGGAGCTATCCTATTCTTGTTAGCCTTTCTCTATGCATTTTGGCGCATGGGCATTCAT…
ESM_Unigene_00290	ATGTTGTCAGTTCAATCACCGTCGAATCGTTTCGAAGAACGAGTGTTGGAGAAGGTAAAGTTATGCCAAGAGCGGAACGAGTCCTCGTTGATATGGGGGATGGAGGTGTCCAAATGCGTACGGGAAGCCGGATTAGGGCTTCCTAGTGCCGAGTTAGGGGAAATATTGGTGTCGTATCTTTGTTTTGACAACAACAACCCATCTCTGTGGAAGTTTATCGACCAAGCCATCTCTTCTGGCATCCTTTCATCACTTCAATTACTTGCACTTCTTACCTCCAGGGTTGTTCCTCATCGACGGACTCAGCCAGAGGCTTACAGACTCTATCTTGAACTTTTAAGTCGTTATGCATTTTCGTCTATTCCGACAGGGGATCTCTGTAAAAAGCAGATCATGAAA…
ESM_Unigene_00291	ATGTCCGGAAGAGAAGTTAGAGAGTATACCAATCTCAGTGACCCAAAAGATAAGAAATTTGGTAAGGGAAAGGACAAAATTGATGACGAAGACATCACTTTTCAACGCATGGTAGCAAAGATGCAAGAAGTTGCAGGTGAGCGTGGAGGTTATCTTCATGGGAGAGGGGCTTTGGATAGCGATGACCTGCTCTATCTCAAGGAGCAGATGGAAGCCGAGGAAGATGCAGAGCGCCTTCTTCGTCGTACAGAGAAACGTGCATTTGCTGCATTTAAAAAAGCTGCAAGTTTAGCCGATTCCGCACCTGCAGCAGTACCATTGCCACTTCGCGTTGAACCCAAGCCTAAAAGTGGGATCAGGCAACAAGATCTTCTAAAAAACATCGTGGAGATCAGACCG…
ESM_Unigene_00292	AAACTGCAACTTCCTTGTGAAGCTCTCTCAAAACTTTCTTCTCTGCTATTTCGGGTGAATATGGGATATGGGGTTCGTTACAGTTGTGCACTTGTTAAAGTTCTCTTGTCAATTATTCATCTTCTTCTTGGCCATGTCAACAGTGAGGACTGGAATGGATGCGATCTTTACAAAGGAAGTTGGGTGTATGATGATGAGTCGTATCCTCTTTACACTTCGACTGAATGTCCGTTCATTGAAATGCCGTTTGACTGTGTTAAGAACGGTAGACCCGACGAAGGATATCTCAAGTACAGATGGAAGCCTTCTTCCTGCAAATTACCAAGGTTTGATGGTCAGGATTTCTTGAGAAGACTCAGAGGGAAGAAAATCATGTTTGTTGGCGACTCTATTAGTCTG…
ESM_Unigene_00293	ATGAATGATTTGATGACAAAGTCGTTTGTGAGCTATGTTGATCTAAAGAAAGAGGCCATGAGAGATCTGGAAGCAGGTCTTGACTCCGACTTGGAGATGACTGGAATCCAGATGGACCCAAAATTAGCCCAATTCTTGGAGGAGGCAGAGAAGGTGAAGGAAGAGATGGGTTCAATTCGGGATATTTTAGGTAGGTTGCAGGAATCCAATGAGCAGAGCAAATCCCTGCACAAACCCGAGGCCCTAAAAGCTCTACGGACCACCATCAATGCTGACATTACCAGTGTTTTGAAGAAGGCCCGAACCATCAGAACACGAATTGATGGAATGGAAGCGAGTCGCAGCAAGAGTGTACCAGGAAGAGAAGTCCCAATTGACCGGGCAATGACTTGTGTCACC…
ESM_Unigene_00294	ATGGAGGAAGAGATTGTTAGAGAAGAAGCTATGTGGGATCTCAATGATTCGCTTGAAACACCTACTTTGGTTGCTTGTGACGATGGTAGGGAAGGAGATGAAGATGATAACAGCAAAGGGAAACGGGTCGGGTCAGTTTCCAATGAGAATTCCAGCTCGTCTGCTGAAGAGGAGGAAGAAAAAGGTGTAATAAGGAAAAGGGGGAGTAAGATTTTTGGGTTTTCAGTACCTGATGATGAGATTGAGCCTATGGTAACTAGACAGTTTTTTCCGGTTGATGAGTCGTCAGAAATGGAGAAACCGGGTTTGGCTATGAGTCAGCTTCCGAGGGCTCAATGGGTAGGTGTGAAATTCTGTCAATCGGGTCCTGTTGGATCATCTCAACCCATGAAGAAGAGT…
ESM_Unigene_00295	CAACCCATGAAGAAGAGTAGACGAGGACCCAGGTCAAGAAGCTCTCAGTATAGAGGGGTTACTTTTTACAGAAGAACAGGCCGTTGGGAGTCTCACATATGGTTGGTTTCTTTCCTTTTTCTTCTTCCTCTTCCTTTCCTAATTTTTATCCATGATTCATGGTGTGTTTCACAACTTTTGCAGGGATTGTGGAAAGCAAGTTTATTTGGGTATGTTTTATTTTATTTTAATTTAATTTGTTTTAGAAAAAAAAAATGGCTTCTTTTGACTTTGGAAAAAAAAAAAAAAACGATTGATTATTTTTTCTTGTTGGAGGGTTTGGTTACTGATGATATTGTGGTATTTCGCTTAGGTGGATTTGATACTGCACATGCTGCTGCTCGCGCGTATGACAGAGCT…
ESM_Unigene_00296	ATGGCAAATGATGAGGTTTATATTGGATCAATTGATCAAGGAACAACAAGCACAAGGTTCATCATCTATGATCAGTTTGCCAAATCTGTTGCTTCTCATCAAGTTGAATTCACTCAAATCTATCCTGAAGCAGGATGGGTGGAGCACGATCCAATGGAGATTCTGGAGAGTGTGAAGATTTGTATTACAAAGACTGTTGAGAAAGCAACTGGCGATGGGTTTAATATTGGTAAAGGATTGAAAGCAATTGGTCTTACCAATCAGAGAGAAACTACTGTTGTTTGGAGTAAATCTTCTGGTCTTCCTCTTTACAATGCTATTGTTTGGATGGATGCAAGGACTACTTCTGTTTGCAGGAGACTAGAGAAAGAATTATCAGGAGGAAGAACCCACTTTGTT…
ESM_Unigene_00297	ATGGCGGACGACAAGAATTTGAAGAAATGGGTCTCAGATAAGTTGATGGCCTTACTAGGGTACTCACAAGCTACGGTTGTCCAATATGTCATTGGATTGACTAAACGTGCCTCTTCCCCTTCTGATGTTATAAATGAGCTCGTGGAGTACGGGTTGGATTCGTCATCTGCAGACGTGAGGTCATTTGCCAATGAGATTTTTTCCAGAGTTCCGCGTAAATCAGCTGGCCCTAGTAGCTATCAAAAAGAAGAAAAAGAAGCTGCTATACTGGTTAAGAAGCAAAGGACTTACGCTATATTGGATGCTGATGATGATGAAGATGGGGCTGCCACGGCCACCATCCAAGTATCTGAAACGAAGAAAGTTGATTCACGAAAGAAGCATTTTAGGAGAAAGACG…
ESM_Unigene_00298	ATGTTTTCGGTTTCAACAACAATAATTAGTGTAGCGACGACGCTTGGAAGAACTGATTCGCTTTATCCATTATGTCTATATAAGTCCCACACAATGCGAATTCCAAAACGCCCAATTAGCTTTTGTCTCTCGATCCTTTCGCCCTCACGTTTCTCTTCCTCCTTCGTTGTCCGATTTAATTCGGGTGCGATCGGAGGTTGTTCGGAGTCAAGTGCGGCCGAAAATCTTCATCACCACCACCATCCGAGACGAAGGAGAGGAGGTCGTCATTTGCATGCAAGCCATACAATGAGTGAAGCTCAGGCACAAGCAGATGGCAGAAAAGCACCGTTTCAGCAGCCTGTTGGTAGTGATGGTGGTCAGAATCAAATATGGTCATCTCCAGGATGGGGCTGCAAA…
ESM_Unigene_00299	ATGCCTTCGAAACGCCAATCTCAAATCGAAGATCCTCCATCTGCTTCTTCAACCGACGATGGTTCAGAAGAACAATCAGGAGAAGAGCAATCAGGATCCGAGGAAGAAGAAGAATCGTCTCCTCCTCATAAAAACGCTGCTCCCCTTCAAACCTCTGCCCAAAAACCTCCCACCAACCCCAAGAGCAACAAACAGGTACCGCTAACACAGCCCTCCTCTGATGAAGACAGCGACGACGAAGACGACGCATCTTCTGATGAAGAAGCTCCTAATAAACAACCTGTCCCGAACCTAAAACCAACCGAGGTCCCAAAATCCAAAAAATCCTCCATGAATGCAACCACTGACACCAATTTCGCCGCTCCTTCCGGTACTAAGACTACCGCCTCCAAATTCAGT…
ESM_Unigene_00300	ATGGAGAGAACACAAAAGATCTCGGAGTATCGAGATAGATTGGACAGAACACTCGCATCTCACGATCTTGTGGATGAGGAATCCGTTAAGAACCTTGTCAAGAATCAGCTCATACGTTCATCCCCTTCTGATGCCCAAGAATTCTCTGAAGAATTTGTGGAAAGAAGATCCAATGAAGTATCAACTATTCTTGACATGTTGAGGAGTACTTCAGAATATTCTAGTGATCTTCCAAAAGCTCACGGGATTGCAAATCGTGATTGGAAGTTAAAACATGATAATGAAGTGTACAGAGTTATGTATCGAGAAGGGCGGGAAGGAACCCCCTACCATACCTTGCTTGTTGAAGGCTATGTAGATGGACCTGTTGATGTGTGTATGTGTCTATCTTGGGAGTCG…
ESM_Unigene_00301	ATGGGTTCTCTCTCCAAATCTCTCTTCTTCTTTGCTCTGTTTTCTCTCTCAGCTTTTGCTCTCAACTCTGTCGTTGCAGAGGAGAACGATGAGAACCCAGGTCTTATGATGAACTTTTACAGAGACTCTTGTCCTCAGGCTGAGGAAATTATCAGGGAACAAGTCAAGCTTCTTTACAAGCGTCATAAGAACACTGCATTCTCATGGCTCAGAAACATCTTCCATGACTGTGCCGTCGAGTCTTGTGATGCTTCTCTTCTACTCGACTCTACAAGGAGGGAATTGTCAGAGAAGGAAACTGATAGGAGCTTTGGACTTAGAAACTTCAGATATCTTGACACCATTAAAGAAGCTGTGGAAAGGGAGTGCCCTGAAGTTGTTTCTTGTGCTGATATCCTT…
ESM_Unigene_00302	ATGTGGAAATCTATGTTAGGTGGAGAAGAAGAAGACGAAGAGAACTTCTTGAGCAATGAAACTGATGGGTTGTGTTCGCTTTCCCCGATGCAGAGAATCTATGCTTTTGGTGCGTCTATGGCTCTTGGGTTGCTTCTAATGTTTCTGTCGTTAGTTGCTTTTGCCAAACCCATCAAGTTCGCGGTCATATTCACCTTCGGGAATGTATCGGCAGTGGGAAGCACAGCTTTCCTTATTGGGCCACAGCAACAAGTAAGAATGATGTTTGATCCTGTCCGAGTTTATGCATCAGCGATATACTTTGGGAGTGTTGTCCTTGCTCTGATTTTCGCTCTTTTGGTTCATAACATGTTGTTGACGGTATTGGCTATTGTAATTGAGATTTGTGCTCTTATTTGG…
ESM_Unigene_00303	ATGACTAAGAAGAATCAAGATAATTTACATAAGGATGTTCGCAGTTCGATGGGACTACCACCATTGGATGTATTACTTGCATTCCCACAGGCAACTCCAGCTTCGGTCTTCCCTCCTAGTGCTTCGGACTATTATCAGTTTGATGATCTATTGACTCCTGAGGAACAGAGCATCAAAAGAAAAGTGAGAGAAGTTATGGAAAAAGAAATTGCACCTATAATGACTGAGTACTGGGAGAAGGCTGAATTTCCTTTTCATGTCATTCCAAAAATTGCTGCCTTGAGGGTTGCTGGTGGCACTATCAAGGGTTATGGCTGTCCTGGGTTCTCTATTATTGGGAGTGCTATTGCGACAGCAGAGCTTGCAAGAGTTGATGCTAGCGTTTGTACATTTGTTTTA…
ESM_Unigene_00304	CGAGGCATCGACCACTCCGATCCAACGGGGGCGACATCTTCAAAGCTTAAACTCACTGAACTCTTCCCACTCCCTTTGTTAACTCCGCCTCCCTCTTCTTTCTTCAACAAACTTTATAAAACAAAAACGCTCTCCCTTGTCTCCGTCCAAACCTTTCTCTCTCTGTCCGTCAGATTCCAGAAAAACTCTCAGATCTCCGGTAAATTCCCTCTCCCATCTACGGCAAGAATGGCGCAAGCCCTACATTTCTTAATTCCAACAACATCTCCATCACCAAATCAATCATTTCTAAAGAGCTCTTCCATAAAACCTGTCTTCCGTCGGATTTCTGTCCGAAAACCAATCTCCGCCGATCTCCAATCCTCTTCCTCTTCCTTATCTAGGGTTCTCAGTTCCGAC…
ESM_Unigene_00305	AGTCCTTCTCCTCATGCACAAAAACATGGTACACCATCAAGTTCTCTTCCCCAGAAAGAATATTTACAGCTGAATAGTTGGCTTCCTTTTGAAGTTTGCAGCATATATATGAAGAGAGGAATCTCAAAATTGTACCCTTGGCAGGTTGACTGCTTGAAGGTGGACGGTGTCTTACAAAAAAGAAATCTTGTTTATTGCGCATCTACAAGTGCTGGTAAGAGTTTTGTCGCTGAGATCTTGATGCTGAGGCGAGTCATATTAACTGGAAAAATAGCAATTCTTGTACTACCATATGTCTCAATTTGTGCAGAAAAGGCGGAACATCTGGAAGTACTACTGGAGCCTCTTGGCAAGCATGTTCGTAGTTTTTTTGGAAATCAAGGAGGTGGAACACTGCCC…
ESM_Unigene_00306	ATGGCGATACATTTATATAAAACTTCTACCCCGAACACGCGAAATGCAACTGTTGGAATTCAAGTGAAATCCAATCCACGAAACAATTTGATCTCTGGACAGCGTCGTTGTGGTAAAGGTCGTAATGCCAGAGGAATCATTACCTCAAGGCATAGAGGGGGAGGTCATAAACGTCTATACCGTAAAATAGATTTTCAACGAAATAAAAAAGACATATCTGGTAGAATCGTAACCATGGAATACGACCCTAATCGAAATGCATACATTTGTCTCATACACTATGGGGATGGTGAGAAGAGATATATTTTACATCCCAGGGGGGCTCTAATTGGGGATACCATTCTTTCTGGTACAGAAGTTCCTATCTCAATGGGAAATGCCCTACCTTTGACCGATATG…
ESM_Unigene_00307	ATGTCCGCAACCGACCAGGCAAACACATCTGCGCTAGACTTTCAAAACTGGATCAACTGTGCTTTCTCTTCTGGTTGCAGCTCAGATCCCGCATACGTAGTCTGGTCCTCACTCAGATTTCCTACGCGTACTTTTTGTTCGACCGCATTCTGTTTCGGCTCGTCGAACACAACAGTCTGGATGACTTCGGCAAATATAAAACATTTGTTGGTGAGCCCTGCGCATTCTTTCCGCGGAGCGGTGAGAGTATGGACTTGTCTCTCCCTTAGGGCTTTGTTAAGATCAGTGAAGTCTATGCAGACTCTGATCGTTCCATTCTTCTTGACTACGACAACCATGTTGGCTATCCAATCTGGGTATTGTGCCTTGCTCCGGATTCCCGCCTCAAGTAGCCTCTGG…
ESM_Unigene_00308	ATGACCGCAATCCCTCCTACGGCTATGACTCACAAGCTTAACGTTTCGGAAACAATGAAACCAGTTAAGCAGAAGATACGAAAATGCCATCCGCGGTACGCTGCTGAAGTACAAGCCGAAATCCAGAGGCTACTTGAGGCGGGAATCCGGAGCAAGGCACAATACCCAGATTGGATAGCCAACATGGTTGTCGTAGTCAAGAAGAATGGAACGATCAGAGTCTGCATAGACTTCACTGATCTTAACAAAGCCCTAAGGGAGAGACAAGTCCATACTCTCACCGCTCCGCGGAAAGAATGCGCAGGGCTCACCAACAAATGTTTTATATTTGCCGAAGTCATCCAGACTGTTGTGTTCGACGAGCCGAAACAGAATGCGGTCGAACAAAAAGTACGCGTA…
ESM_Unigene_00309	ATGAAATTCACAGACTCACCAGTAATCGACCTCCAAGTCAACGACACCCACCTTTCAATTCAACAAGATAACGGCTCAATGCACGTCGGAACCTCCGTCTGGCCCTGCTCTCTCGTCCTAGTCAAATTCCTCGAACGCTGGTCCCTCTCCTCTGCCACCCCAAACCCCTACACCCACCTCCTCAACTTCACCAATAAACGAGCCATCGAACTCGGCTGCGGCTGCGGCCCAGCCGGAATGGGCTTATCCCTCCTCGGCCTCGACACCCTCCTCACCGATATAACCCCCGTCATGCCCGCCCTAAAACGCAATCTCAAACGCAACAAACCCGTCTTAGGCAAAATGTTAAAGATCGCCCAGCTTTATTGGAACAATGACAAACAGATTGAAGCCGTTAAC…
ESM_Unigene_00310	ATGCAACAAAGCAACAAGACGATGAAGAAAAAGAAGAAGGAAACCCAAATCCCTACTCTAACCCTAACCCTAAGAAAGAGAACACGAACACTAGAGGGGAAGGGGAGAGACGATCATCAATTAGAGAAGCTACCACCAGAACTGATACAAGAGATCCTCGCAAGATTACCAATCAACTATGTCTTCCAAACCAGGTATGTAAGTCATCTATGGTATTCTCTTACCAACAATCGTCGTTTCTTTAAAATGCACTACACCAGTTCCTCTCAAAACCCAACCCCTTCCCATCTCCTCATTTTCACAACCAGTTATGTCAGACAACAGAGTCTTCACTACTTATCTGATATGGAGACATGTGAGAAAGCTATCGAACTCACTAACCTTCCTCTCAAGTCCTGG…
ESM_Unigene_00311	CTCGAATGGGGAGATAGTCCTAAAGAAGCAGTAGGGGTTATGAATGAAGAAGTAGAAGAGGAAGAAGAAGCGGAAGCTGAGAATGATTCTCATGTTGCTACTGAGGAGAATTTGATAGTAAGGGAGGGCAGAATTAGATATCCTCCTTATTGGACAACTGATTATGTCTCTGGTGAAGGTTTGTCAGAAGAGGAAGAAGCTAACATGGTGTCATCAGATCCTGCAAACTTCGAAGATGCAATCGTGAACTCCAAGTGGAAGCTAGCAATGGAGGAAGAAATAAAATCCATTGAGAAGAATCAGACCTGGCAGCTAGTGGAACTACCTTCTGACGCAAAGAAAATAGGGGTGAAATGGATATACAAGACAAAGCTAAATGAGCTTGGTGAGGTTGACAAG…
ESM_Unigene_00312	ATGTTTACGACGGGGACGACGGATGTAACGCAGAACGGGAAAGTGAAAGCAATTGATCAGGTGTTCAACGTAATAGGAACAGATGAGTATGATTTTTCAAAGTTAGGTGAGAAGCCGAGGATGCTGAATATAGAGAGGCAGAGATCATGTGATGAAAGGTCTTTGAGTGAATTATCAATCGGTATATCACCGCGTCAGTCTTTGAGGAATGACAACTCTTCTCGTTTGTTGGAGCATCTGGATAGTATATTCTCTCCTGTTACTGGAAGGTCTGTTAGGTCAGGGTTTAATACTCCTACTGCCGGTCATGGTTTTGAGCCACATCCTATGGTTCATGAGGCTTGGGATGCTCTGAGACGGTCGTTGGTGTACTTTAGAGGGCAGCCTGTTGGGACTATT…
ESM_Unigene_00313	TTTCGATGTTCGTCGCTTGCGTCGTCGCTCTCAGGCCTTGTAAACCAGAGACTGGAGACTACACCAGCAGCATGCTTTACATCCGAAATAATGGGTGAAGAGGTTAAGCAGGAGGAAGTGAAGGCAGAAGAGAAACAAGAAGAGAAGAAAGAAGAAAAGGCAGAAGAAAAAGTAGAAGAAAAGAAAGAAGAGCCAAAGCCACCTGCTCCTGTTATACTCTCAGTAGACTTGCATTGTGTTGGATGTGCAAAGAAGATAGAGAGATCTCTTATGAGATTTAGAGGAGTCGAAGGTGTGATGATCGATATGACTCAAAACCAAGTGACAGTGAAAGGGGTGGTAGACCCACAAGCTTTGTGTATGAAAATACAAAAGAAAATCAAGAGGAAAGCTAGCATC…
ESM_Unigene_00314	ATGGGTACCATTGAAACTGTTTGGAAGAGTTATTCTAGCGACGAGCGGAGCGTCATAGCCGATAAAGGTGAAATAGGGTTTATAGACTATGAGGATGATAAGTCTGTATGCAATTATGATCCGATTGCAGAAGGTCCTATTGTTATTTCAATCCCATTCCCTTTTGTCAAAGGGAAACCCCAATCAGTCTTTAAAGGACAAACTGCAGTTGATTGTATTACAATCCAGAATACTACTTCAGAACCAATAGACTTATGGAAAGTGAAGATTTATTCTTCAAATCCTGAAGACTCTTATACTTTGTCCTTGATGGAACCTCCATCAGCTAATTCAGATGTCGAAGCTGTACAAGGATTCTTAGAGTCCTTCTCTTTGGATGATAGAGTGCTTCAGCCTCGC…
ESM_Unigene_00315	CGCATACTTGCTTGCTTGTGGGTCTACCCATCCTGCATGCTTGCTTTGCTGTGGGTCTGCCCATTCTCCTGCATGGTTGCTTTGCTGTGGGCATTCCCATTCTCCTCCTGCTTGGTTGCTTTGCTGTGGGCAGTCCCATTCTCCTCCTGCTTGGTTGCTTTGCTGTGGGCAGTCCCATTCTCCTCCTGCTTGGTTGCTTTGCTGTGGGCAGTCCCATTCTCCACCTTGGTAGCTTTGCTGTCCGCTGTCCCATTCTCCTCCTTGGTAGCTTTGCTTCCCGCTGTCCCATTCTCCTCCTTGGTAGCTTTGCTGTCGGCCGTCCGATCCATGATCCAACCCTGGTTCTTGCCAAGGTTGCTGGTTATGCCAATGTCCTTCGAAGTTCAAGTTCCTCTCCTC…
ESM_Unigene_00316	ATGATTCAAAAACTCCTCTCTGTCCTCCTCCAAACACCTCCTTCCATAACCATCTCTAATCTCCGTCTCCTCCTTCACCTCCATCTTATCCACCGATCTCACACTAAAATACGCCTCCTCATTCTCTTCCTCTTCTTCCACCTCCTCCTCCTCCGCCTCTTCTTCCTCCTCTCGAATGTCTTCGTCCACATCACGAACCTGTCTAGACATGAAATTGATCATCTCATCACCTTCATCGACCTCTCTCTCCAACTTCTCCACACAAATCCTCAACTCGTTCTCCGTCTTCTCCAACTCCTCCACTCTCGCTCTCAAACACGTTATCTCATCCACGTATCTGTCGATCTGTTGTATCAGCTTCTTCTCTTCCATTTGCCAGCCGTTCCGATGACTCGCGAA…
ESM_Unigene_00317	ATGGACCCAATCCAAAGCTTTCTTCTCTCATCATCAATCAAGCCCCCCTTTCCTCTCCATTCTCTCTTGTTGGGGTTTGTTTGGTTGTGTTTGTTTGAGTTTCTTTCAGGTTTATCAAGAATGGCTATGGTTAAGCTCCTCGCTTTCCTGCTCCTTGCAATGTTGGCTCTTTCCGCCATAGCTCAGGCAAGCGAGACTCAAGCAAACACTGACCGGAGAAAGCAACAGCAGAAGAAACGCTCGTATGGAGATAACAGCCTGAAACCTAACCAGTGCCCGTCGGAGTGTGACCGGAGATGCAAGAAGAAAGATCACGACCACGAAGCATGTGTCTACTTCTGTAGAAACTGTTGCAGGAAATGCCTGTGTGTTCCTCCAGGCACATATGGAAACAAGTCA…
ESM_Unigene_00318	ATGGATTTGCATACTACTGTTTCGTTTCTACTATTTGTTTCAGTTCTTTCACTACTGGTTTCGAGTACTTCTGTGCTTGCTGGTGACATAGTTCATCAAGATGATGACGCTCCAAAGAAGCCTGGCTGTAATAATAACTTTGTTCTGGTAAAAATACAGACATGGGTTAATGGCGAAGAAGGCCATGAGTATGTCGGTGTTGGTGCTCGATTTGGCACTACCATGGAGTCAAAGGAGAAACATGCCAATCAAACTAAGCTTGCTCTTTCAGACCCTCCTGATTGTTGCAGCACACCGAAGAACAAGCTTACTGGAGAAGTCATCCTTGCGCGCCGAGGCAATTGCAAATTCACAACAAAAGCCAATGTTGCTCAAGCTGCTGGTGCTTCGGCCATCCTC…
ESM_Unigene_00319	ATGTCTCCCGGAAGAGAAATGGAGAGTCAGGTTAGTGACCAACCACTAGATAAACAAAAGACCCTTAGCAGGTTTCTGAACCAGAAAACATGCTTCCTTTTACTCAACTGCCTAGTTCTGGCCATAGGGACTGCAGGAGGACCACTGCTTATGCGTCTCTACTTCATCCATGGAGGCAAAAGAGTTTGGCTGTCCAGTTCGTTAGAAACTGCAGGCTGGCCAATGATGTTTCCCCTTCTTGCTGCCTCTTACTATCAACGTCGAAAATCCAACAAACAAGCTAAGTCGATCTACATAACTCCAAATCTTTTTGGTGCAAGTATCGTTATTGGTGTTCTAACCGGCTTGGACGACTACCTGTATGCCTACGGTGTTGCTAAACTCCCGGTCTCAACATCA…
ESM_Unigene_00320	ATGCTCGAAGAATCAACTCCTGGTGGAGTATATACACTTCTTAGCAATATAGTTCAACATTTTATTGGAAGACCTACGGATCTATACAGTAAAATACGCGAACAACTCATGAACCATAGGTGTAAAACCCTATCAGACTTTAGTCGGCACAAGGATACATATCTTTCGAAAGTCTACAAAGTTCAAGATGCAAATGCTGACTTCTGGAAAGAGGAATTCATATCAGGACTTACCCCTCTCTTTGTAGAACGTATTCGATATAAAATACGTACAGACTGCTCTCTCGATATTACTCAGTTATCATTTAGTGAATTGATTCAACAAATCAATTTAGTTGGTATTTCTTTATGCAATGATCTAAAGATCATATCCCAAATCACGTCTCAAAGATTATCAGGT…
ESM_Unigene_00321	ATGAAAGCGAATACTGATGGAGCCAAAGGAGAGAATTCACTTCCTCTTATTCTTGACATTGACGACTTCAAGGGTGACTTTTCGTTTGATGCATTGTTTGGGAACTTGGTGAATGACTTACTCCCTTCGTTTCAAGAAGAGGATACAGAATCAACGGAGGGAAGTGCTGTAACTGATGATTTGCCTAAAGGACATTTACGAGTTCCATCTGATATGGCAAAAGCAGCACAAGGAGCATTGAGCCCTTTGTTTCCAGAAGTAGAATCTCTATTATCTTTGTTCAAAGATTCTTCCAGGGAACTGATTGATCTTAGACAGCAGATTGATACAAGACTGCTCAATCTCAAGAAAGAGGTTTCAGCCCAAGATTCCAAGCACCGGAAGACACTTGTCGAGTTG…
ESM_Unigene_00322	ATGAAACCAGTCTTTGCAACCATCACACTGAACCATGAGGTCATCCGGGTTATAAGGCATCTCACACTTGCAATACCTACACATCAAAGCCCAATAACAAGAAACAAAATATCACTTCAACAAACCAAAAAGCCAGTAACAAAAACGCAAAATTGCAAAACCAACTCACACTGCAACTCTATCGGGCGTGAATCCACCGGTAGCAGCCTTGTATTCAAATCGACAAAAGTAATCTTCAGCTCCAACATTCTCAAGCTTGGTATAGTTCTTGAACGAGTGTACAATACACTTTCCTTCAATGGTATTTGCATGCTGCACATCATAGTGATCCGACAGAAACAACTCCTTTGCTCCATGAAACTGCCTTCTCCCTCCTTGAGATTCCTCTGGTCTATAATA…
ESM_Unigene_00323	ATGTCGAAGACCAAACCCGCAAAGAAGGAGCTCGATTCTTACACCATCGAAGGCACTAACAAGGTCGTCAAAGCTGGTGATTGTGTTCTGATGAGGCCTACGGACAATACTAAGCTGCCTTATGTGGCTCGAGTGGAGAAAATTCAGATGGATCAGAAAGGAAGTGTGAAGGTTCGATGTAGGTGGTATTATAGACCAGAGGAATCTCAAGGAGGGAGAAGGCAGTTTCATGGAGCAAAGGAGTTGTTTCTGTCGGATCACTATGATGTGCAGCATGCAAATACCATTGAAGGAAAGTGTATTGTACACTCGTTCAAGAACTATACCAAGCTTGAGAATGTTGGAGCTGAAGATTACTTTTGTCGATTTGAATACAAGGCTGCTACCGGTGGATTCACG…
ESM_Unigene_00324	ATGACGACAATTCGAAGGTTTTGTTGCAACGATCTTCTCAGATTCGCGTCTGTGAATCTCGACCATCTTACTGAAACTTTCAACATGTCGTTCTACATGACGTACTTGGCAAGATGGCCGGATTACTTCCATGTCGCAGAAGCTCCTGGAAATCACATCATGGGTTACATAATGGGAAAAGTTGAAGGACAAGGTGAATCTTGGCATGGCCATGTAACTGCAGTGACTGTTGCTCCAGAGTACAGGAGGCAGCAACTAGCTAAGAAACTCATGAATATGCTGGAGGATATTAGTGACAAGATTGACAAGGCTTATTTTGTGGACCTTTTTGTGCGGGCTTCAAATATACCTGCAATAAAGATGTATGAAAAGCTGGGGTATGTGATTTATAGACGGGTG…
ESM_Unigene_00325	ATGGCCGGATTACTTCCATGTCGCAGAAGCTCCTGGAAATCACATCATGGGTTACAAGTTGGAATTGATATTCCGACGATCGAAGTGCGATTTGAGCATCTACATGTGGGTGCAGAAGCCTATGTGGGGGGCAGAGCTTTACCTACAATCTTTAATTTTTCTGTTAATATGATAGAGGGGTTCTTGAATTATATACATGTTCTTCCTAGTAGAAAGAAACCAATGTCTATTCTTCATGATGTTAGTGGAATCATCAAGCCCAGCAGAATGACACTACTTTTAGGTCCCCCAAGCTCTGGAAAGACAACATTACTGTTGGCTTTGGCAGGAAAGCTTGATAAAGAACTGAAGGTTCAAGGAAAAGTGACTTACAATGGACATGGAATGGATGAGTTTGTT…
ESM_Unigene_00326	GTTGAAAGTAATATTGATGAGCAAGATTCAATTGTGGAGGAGATTCATACAATTGAGAAGTCCAGAGGAATTGCAAGCAAAATAAAAGTTTGTCATTTTACGGCCATGGAAGCAAACAATGAAGATGTCAAGCAACTCCACACATTGATTCCAAAGGTTCAAGGAAATGTGGCTTACAATGGACAGGGAATGGATGAGTTTATTCCACAGAAAACATTCGTGTATATCAGTCAATATGACCTCTATATAGGAGAAATGACAGTGAGGGAAACCTTGTCTTTCTCTGCAAGATGCCAAGGAGTTGGAACTGCATATGAGATGTTGGCAGAGCTATCAAGAAGAGAAAAAGAAGCGAATATCAAACCTGATCCAAACATCGACGTCTTCATGAAGGTTAGG…
ESM_Unigene_00327	ATGGATAGTGGTGATCTTTATAGAGTGAGTAGTTTAAGGAGAAATAGTTGGAGAAACAACACTGCTGACGTCTTTTCAAGATCTTCAAGGGAAGATGATGACGAAGAAGCTCTGAAATGGGCTGCTTTAGAGAAGCTCCCGACTTTTAATCGGATGAAGAAAGGTATATTCACAGAGGAAGCAGGTGTGCCTAGAGAAATTGATATTGGTGCTCTTGGATTTCAAGAGAGGAAAATATTGTTAGAGAGGCTGATTAGAGTTGCAGAGGAGGATAATGAGAAGTTTTTGTTGAAGCTTAAGGATAGGATAGATCGAGTTGGAATTGATATTCCGACGATCGAAGTGCGATTTGAGCATCTACATGTGGGTGCAGAAGCCTATGTGGGGGGCAGAGCTTTA…
ESM_Unigene_00328	ATGAAGTCAAAGCTCAACAATTATATTTGGAAAAAAAAAATGCTTACTAGTGCCAATATTTTTGTAAAAGTAAACCAGTTAAAAGCGGAAAGCGGAAGAAACAACTATAACAAATTCAAGCAATTAGAATGCTTTTTTGTAGAGACCAAAGTGCCTGCAACAACTTATTTCGAAATTCTTGATTTATGTAATCCAGGAGAGATGCTAGTTGGACCAGCAAGGGCATTGTTCATGGATGAAATATCAACAGGACTAGACAGTTCCACGACTTTTCAGATTGTCAATTCACTGAGGCAATCCAACCATATTCTCTATGGGACTGCTGTCATCTCTCTGCTCCAACCCGCACCAGAAACATACGACCTCTTTGATGACATTATTCTTCTCTCAGACAGGCAG…
ESM_Unigene_00329	ATGGCTCGGTTCCGAAATAAGAAGAAGAAAGTGTTTGTCAAGCCAGTTGTGATTAAACCCAGTGTTGACCATGTTACCGGGGATAAGATACCCAAAAGCTTTGTGTTTTCAAGAGGAAAGCTACCTGGCGCTTTGAAGCATTTGCAAACGGATTTGAGGAAATTGATGCTTCCCCATACTGCTCTTAAGCTAAAGGAAAAGAAACGGAATAGCCTTAGGGACTTTCTGAATGTTGCAGGGCCTATGGGTGTCACTCATTTTCTAATGCTATCCAAAACTGATACTGCACCATATCTTAGGGTTGCAAGGACTCCTCAAGGCCCAACTCTAACATTTAAGATTCATGAGTACTCAACAGCATCAGATGTAGCTCAATCCCAGTTGCGTCCTAGATGTCCT…
ESM_Unigene_00330	GAGAATTTGGTAAATGGAGACAGAACCAGAAGCCACCTCTGGCTTGTAGACTTGGCAGGAAGTGAGCGCATCGGCAGAACTGAAGTTGAGGGTGAAAGACTGAAAGAATCTCAGTTCATCAACAAATCCCTCTCGGCACTTGGTGATGTCATTTCTGCTCTAGCATCCAAGACATCTCACATACCTTACAGGAATTCTAAGCTCACTCATCTGCTGCAGAGTTCTTTAGGTGGAGATTGCAAGACTCTGATGTTTGTTCAGATCAGCCCAAGTGCTACAGACTTGGGGGAGACCCTCTGTTCTCTGAACTTTGCTAGTCGAGTCCGTGGAGTTGAGACCGGTCCTGTGCGTAAACAGTCAGATCCATCCGAACTTTTCAAATACAAGCAAATGGCAGAG…
ESM_Unigene_00331	CTTTCCCTTCTGCTTCCAATTTCCACCATGAAAACTCTCCCAAAGGCTGATAAAACCAACAACCCTTTCACGAGAGTTTCATTCACAATCTCATCATTCTTCTTCATAGTCTTCCTCTACATTTGGTTCTCCATCAATGAAGTCCAATTCGAAGCCTTACGAAGACTCGGCCAATCCGCCGTGTCCAATTTACCTTACCAATTCTCAAACAACTCTTCGACTATCTCCCACGTCGAAAATACAACCGCCCCGCCTGATCTTAGGGTACTCATCGGTATCCTCACTTTACCAGATCAATATCACCGTCGCCACTTTCTTCGTTTAGTTTACGGTACACAGTCTACTTTGGGTGCGCAAGTTGATATAAGATTTGTATTTTGCAATCTTACAAAGGAGGAT…
ESM_Unigene_00332	ATGGCCAAGCTATCCGCTTTCTGTGGCTTGATCGCCCTTTTTGCCTTGTTGGGTGTTGCCAATGCCCATGCTGGCCATAACTTTTATGTTACGGGCAAGGTTTACTGCGATAACTGTGCTGCTGGATTCCCCACCAGGATTTCACCTGCCATCTCTGGTGCCACTGTAGGTGTTGAGTGCAAGGATCGTGCTGGTAAGAGATTGTTCTATAATGAACAGCACACCGACAACGATGGGCTTTTCAGTATCGCTGTTCTGGGTGAGCACGAGCACGAAGCCTGTGAGGCATTTACAGTGAGCAGCCCAACCTCATGCAACCTTAAAACTGATAGCAGCCGTGGTCCAGTTTACCTAACCCACAACAATGGGATCAATTCGGACGAAAGAAAGACTGGGCCT…
ESM_Unigene_00333	AGAAATAGCCGATCAGATACTTCATTGTTCCCCACTTCTATGGTAAATGGGGCTCATGCTCAAAGAAAGCGAGTTGGGCGTCGAAAGGCTACAGTTAAAAGCATTACATCAGTTCTTTATCTCAAAGACGACATTTCCATTGCGAGTGCATCAGCAGTGAACAGTGTCATAAAGTTTTGGGATACTCGGAACTTGAAAGGCCCAACAACTCAGGCATTTTCTCATCCAGTATCATCAAATGAAAAGGAAGGGGAGCATGGAATATCTTGCCTATCCCAGGATTCGAGTGGCATGTTTCTTTCAGCCTCCTGCAAGGACAATAGAATATACCTGTACGACATTCTTCGACTTGACAAAGGTCCTATAAGTTCTTTTTCTGGCAGTCGAATGGATTCTTTT…
ESM_Unigene_00334	CGTTCTCGCCAAAGCTCTTTTGCACAAGCTGTTATCAACGGCGTGAACATCCTGTGTGGAGTTGGGCTTCTATCAACGCCATATGCAGTGAAAGAAGGCGGGTGGATTGGACTGTCTATATTGTTCGTGTTTGCAGTCCTTGCATGGTACACTGGAATCCTATTGCGCCATTGCTTAGATAGTGAACCTGGGCTAGAGACCTATCCAGATATTGGTCAAGCCTCTTTTGGTAACACGGGTCGCTTCACAATCTCTATGATATTGTACGTGGAACTGTACGCATGTTGTGTGGAATTTATAATATTGGAAAGTGACAACTTATCGGCCTTGTTCCCTAACGCACATTTGGACATGGGGGGCCTCTTATTGGATTCCAAGCATCTTTTCGCATTAATGACT…
ESM_Unigene_00335	CCTGATATTTTGGTCAAGGAAGTGGTCGAAGAGGTGGAAGAAAAGGCCAAAACGGAACTAAAGTTGGCAAGAAATGCGCAGGAGTTCAAAGAAGAAGAGGTAACCATATGCCCTAGTCTTAGCGCTATACTTACAATTGAGACCCACTCTGGTTTGGTGAAGGAAGCCGTTGAAGCGGTGGAAGAAAAGGCTAAAACAGAACTAGACTTGGCAAGAAATGGAGAGGAGTTCAACGAAGAAGATGCAGCAATGCATCCTGATATTTTGGTCAAGGAAGAGGTCGAAGGGGTGGAAGATAAGGCCAGAATAGTACATGACTTGGAAAGAAAGGCGGAGGAGTTCAGAGAAAGTGTTTTGGTCAAGGAAGCAGTTGAAAGGGTGGAAACAAAGGCCAAAAAA…
ESM_Unigene_00336	GCGGTTCGAAGCCTGGGGAGGGTTGTTCGTGCTGGCGAACAGGCTTCGAACATACGACTTGCTGCTGCTGCTCCAGCAATATGGAAGAATGATAGAAGAGGGTATCACGAGAGGGTGGTGGACCATTACAATAACCCACGCAACGTGGGATCCTTCGATAAGAATGACCCCAACGTTGGTACCGGCTTGGTGGGAGCTCCGGCTTGTGGTGATGTCATGAAATTGCAGATCAAAGTGGACGAAGAAACCGGCCAAGTTACAGATGCATGCTTCAAGACCTTCGGCTGTGGTTCTGCGATTGCCTCCTCTTCTGTGGCGAGTGAATGGATAAAGGGGAAAGAAATTGAACACGTGGTGTCTATTAAAAACAGTGACATAGCAAAGCATCTTTCACTTCCA…
ESM_Unigene_00337	ATGTATCCCGGTTCTTGTGCCCCTCGTAAAGTTGAGGTCCAGCTTTATCATCTGCATACGCTGCCAATGGAAAAGCTTCTGAGGTTGGATTTGATTCTAGTGGATTCGACCCCAATCCCATGTCCCTCGCAAAAAGATAGATATGCTCATCATTGTAAGAGACAACCAGCTCTCTCTGTTCTGAGTAAGTTAATCCTGAAATGCCCACTCGCATATCCCCAACTAGATGCGGAGGGCAGAAGTAGTTTAGAGGGTGACCAAAATCATTTGATCCATCCAGGTTGTACTTGCGGATGTCATAAAGTCGAGCAAACTCGTCAGATCCTGCAAATGCTGCACCACGCCATCTTCACCACAACTGAAAAATATGTCTGGGCTTCCAGGCAAAATTGCCAAATT…
ESM_Unigene_00338	ATGCGAAGAATGATGTCCAAGAGACCGAAGACGAGCAGCTTTGTTGATATACAGCAGAGAGAGGTGGGTGAGCTCCCACCCAGGACCTTCACACAACGAGTCAGAGCTTCTGAGGATATTGTGCTCCGACTTGATATCTACAAAAACCTGTCAGAACACATAGGTTGTGTGAATACGGTGAGCTTCAATGCTGATGGTGGCATTCTTATCTCAGGCTCTGATGATAGGTATGTTAAGCTGTGGGATTGGGATGCTGGGCGTGTCAAACTTTCTTTCTACCCAGGCCACACCAGAAACATTTTCCAAGCAAAAATCATGCCATTCACAGATGACCGGAGAATAGTTACTTGTGCTGCAGATGGACAGGTAAGGTGTTCTCAAGTTCTAGAAAATGGGCAA…
ESM_Unigene_00339	ATGGGGGAACACTCTCATCCCAATTCGGATTCCGTAATCTCAGCAAACCATGACATGCTTGCTGCAATTACAGGAAGCATCGATGGAGCAAAGAAAGCAGCAGTTCACCATTACTGTAAGAGTTTCAGAGGCTTCTCTGCCATGCTCACAACAGAACAAGCTCAACGACTTGCAGAAAGAGAATCTGTTATTTCGGTATTTGAGAGTAGGACAGCCCATCTCCACACTACTCATTCTTGGGACTTTCTTGGTGTTGATTATTTAAAGCCATACAACGACCTGCCGATTAAGGCTAAATCCGATGTGATCATTGGTGTCATTGACACAGGAGTGTGGCCAGAGGCAGAGAGCTTCGACGATAAAGGATTAGGGCCTGTTCCTGAGAGGTTTAAAGGTGAA…
ESM_Unigene_00340	ACACATCAGCAAAACAAAAATCTCCCAAATCTCCACATGGATTCCTCCTTGCTTCAGTTCTCCCAATTCTCACCTGAATCTTCTTCAATGGCCTCATCAGACTCATTCTCCTGGGATGACTTGCTGTTGAATCAAGAAAAATTCCTTCCATTCAATGAAAATGATTCCGAAGAGATGGTCTTATTTGGTCTTCTATCGGAATCATCAAACATACAAGTTAAGGAAGAGGAAGTCACTTCCACAACACAAGAAGAAGAAACTCAGAAGGAAACCAAGGGAAAAGCCTACAGAGGCGTCCGAAGACGACCTTGGGGAAAATTTGCGGCAGAGATAAGAGACTCAACTCGCCATGGAGTCAGGGTTTGGTTAGGGACATTTGACAACGCAGAAGCGGCTGCT…
ESM_Unigene_00341	ATGGCTTCTCTGTGCTTTTCAGTTCCTTGCGACTTGTTTTTGATGAGAGCATCCACACATCAATCTGCATCAATTCCTTGTCTGCTTTCCGTCAATCACCAACTGAGATTCCAAAGCTCTGTGATTCTAACGTCCCAAAGAAGAGGAGATGGGTTGGTTGTGCGTATGGCTCCTCAAGAAGAGAGAAGGACTCGCCGTTCCCCTACCGATTTCCCCGTCGAGTGGGATAGACCCCGGAGTGGACGTAGACCTGATATATTTCCTCAGTTTAGCCCAATGAAAACTCCGCTCCCTCCCCCTTTAATAGAAGATCCTCCTTTCCAAGTAGATGTGGAAGAACAAGAAGAGGAAGAGGAACTTGGAGAGGAAGAAGAGCAGCAGCAGGAGGAGGAGGAAGAC…
ESM_Unigene_00342	CCCAAAAGCTCCTCGGTCCTCAACAAACCAAAGGAGAGAGCGCGTCCCTTGTCGATTTGGCAAGGATCCGAGCTTCTTTGTCCAGTTGGGAAGATGGAGCTCTTCGTGAACCCTAGAATGGAGATTTTGAGCATTGTGGTGGCTGTTGCTGCCATCAGCGCCGGTGTCGCCTATTTCTATTATTCAAAGAAAGCCAAAAGTTGCTTAGATCCCAACAATTTCAAGGATTTCAAACTTGTAGAGTGTCTTCAGCTTAGCCATAATGTTGCTAAGTTCCGATTTGCTCTTCCCACACCAACATCAGTTTTGGGTCTTCCTATTGGACAGCATATGAGTTGCAGGGGAAAGGATAGTCTTGGCGATGAAGTTATTAAACCTTATACTCCCACCACTTTGGAC…
ESM_Unigene_00343	GTTGCACTTTGCGCACTCTGCAATGCTTATATAAGAAGAAGCCCAGTTTCTTGTTTAAACAGGCAGAAGTTCAAGCTCTTGAACAAAAAAAAAATACAGAGAATACTAATGGGAGACTACGGTTATGCGCGTTCAGGTTACAACTACAAGCCCCAAGAGAAGAGCATGGCCTCTTGGGACAACGCAAACAATGGGTACGAAAAAAACTCATATGGGTGGGGGCAAACTGGGTTCGCCAATGGTGAAGCCCCTAGGGATCATGTGTGCAAGCCAGTCATCATTGATGCCCAGGGCCGTAAAAGGCCACTCGTTGCTTATGGTCCAAACAGCCACAATGATGGCTTTGTCACTAAAACTGAAACTGTCGTTGAACAGGTTCGTGTGCCACAGACGACTAAG…
ESM_Unigene_00344	ATGGAGAGTGTGACAGTTTACCTCAAGCTCTCTGATGTAGTATTGGCTTTACTGGCTTTCTTCATTTTCAGTTATGTGGTGCAAAGAATTACCAACAAAGGTCCCATGTTATGGCCAGTGTTTGGGATCATCCCAACCCTTTACTTCAATATTCATCATGCCTATGATTGGGTCACTGATGCTTTGATCAAAAGTGGTGGCACATTTTACTACAGAGGTATGTGGACGTGTGGTGCACATGGGATTGTAACCCTAAATCCTTCAAACATCGAGTACATACTCAAAACAAGATTCGAAAACTATCCTAAAGGAAAGTATTACAAAGAGAGGTTCCATGACCTACTTGGTGATGGCATCTTCAATGCTGATGATGATCTATGGAAGGAGCAAAGGCGTGCC…
ESM_Unigene_00345	ATGTTTTCTAACAATCTTTTTGCCCCCAAGCCCTTTGGAACACAAACAACTTCCTTTGGAGGCACGCAAACAAATGCTTTTGGTGCAACTCAGCCTTCTTCAACCCTAGCCTTTGGCCAAACTAGCAGTTTTGGCACAACTCAGCCTTCTTCAACCCTGGCTTTTGGCCAAACTTGCAATGCTATTAACAACCCTTTTACTCCCAAACCTAATCTAGTCGGAGGCACATCGACTGGTGTTTTCGGCGGAACTCAGCCTTCTGCTTTTGGACAGACAAACAACGCAGGTAACAGTCCTTTTGCTCCTAAGCCGTTCGGGGGCGCTTCATCCCTGTTTGGGGGAACATCAACTAATACTTTTGGACAGACAAACAACGCAACTAATACTTTTGGACAGACA…
ESM_Unigene_00346	CCAACCATTTTCCCTGGTTCTGGTTGTCTCCTCCAATTGGGAGAAACCCAAACTCCTAATGAAGCCTCCACCATGTTGAACTACTACAAGATCAGCTTCGAACACTTTCTAGTAGAAGCAACCGAAACAAACCGTGAATACATCTCCGGCGTTGTCCAAAAATTTGTTTCCCGCGCAATGGGGCAGGACAAACTAGCCCTTGTTCTCAAATCTTGCACAAGAGCTTCCGAACTCACCCAAATCCATGCCCATATGATCAAGGTCGGTTACGAAAACCTCCCCTTTCCTCTAAGCAAGCTCCTCGCCTCATCCGTTTCCAATATGGATTACGCTTCTGCAATTTTCAACAAAATCGAAACCCCAAATCTGTTTATGTTCAATACAATGCTTAGAGGGTAT…
ESM_Unigene_00347	ATGGTGTTAAGCAAAGGGTACGCGTTGGTTTTATTGTTTATGGTGTTGGAAATCAAGATCTGTTTCAGTCAAAATATTACCAGAGGAAGCTTTCCAAAGGGTTTTACTTTCGGAACTGCCTCTTCATCCTATCAGTATGAAGGAGCCGTAAAAGAGGATGGGAGAGGACAAACTGTTTGGGACACTTTCGCCCATTCATTTGGTAAAGTAGCCGATTTTAGCAATGGAGATGTGGCTGTTAATCAATATCACCTTTATTTGGATGATATCCAACTTATGAAAGACATGGGAATGGATGCATATCGATTTTCAATTGCTTGGTCGCGAATTTTTCCAAATGGAAGCGGAGCAATAAACCAAGCCGGGGTTGACCACTATAATAACTTCATCAATGCTTTA…
ESM_Unigene_00348	ATGGAGTGGACAGATGTGGTGAGCAAGAAAAAAGGTGAAAAAGGAGATATGGAACATCGGGATTACAGAAGCTTGGGGTCGATGTGTAGGACAAATGGCCATGGAATGGGCTGTACTCAGTGCATTGGATCTAAGATTGAAAGAAAATGTTTGGGTATTGAAGTTAATCGGAGTGGGGAATGTGTGAGAGAGGGGGAGGAAACTTTCATCCCTGTTGACCCTTTTGTGGCCGGAGTTGCATCCTTTAGGGAAGGAACTGGCGGAGAAAGGATTCAGGTTGGGCAGTGGGAAGATGATTACCTTGGCAGAAAAGGCATTCTGGTGCCTCAAGGTCGTAGAGACGATGGTTGGAGACATGTGTGTTTTTTGCTATTAGGAGCAGTGGGTGAGCAGGAGAAT…
ESM_Unigene_00349	CTTCATAATCGGTTGTTACAGTGGAGATATGTGAATGCTAGAGGTGTTGCTGTCAATGGGAACAAGACGTTTCAAACTGAGAATAACTTGGCGAATGCATGGACAAATCTTTCTAAGTTGCAGTCATCTGTGGTAGCAAAAAGAATCCAGTTTAGGAAACAGAAGCGTGATTACAAGCTGAACAACATTGTTGGTTCGCAGTTTAAGTCGTTGCAATCGTGGGGAGACATGGAAAGACAACATCTTTCTGCAATTTCCACTACTAAAGATTGTCTACATTCAGTGGTATGCAGAGTTCCCCTTAGCGAAGGAGCAAAGGTAGATACACAAAAAACGTCTCTTGCACTAAGACACGCATCAGATCTCACAGCGTCAATCAGAACAATGTTAATTAATTTC…
ESM_Unigene_00350	ATGAGGTTATTGGCAATGAAGAAAAATGCTGCTATTTTAGGCTTGGGCCTTTTCCCACTTAAGAGGCTTAACAGTCTCCCAGGTGAAATCTGGATCATCCCTGCCAAAGTGGCCATAGGCGGCCGTCTTCTGGAACCTCCCATTTCCTCCTCTCTTCAGATCAAGATTGATAGTCATCATGCCAGGCCTGAAATCAAAGTTCTCTTTAATTATCTCCAGAATTTCCTTGTCTGGAATGCTCCCTGTACCATACGAATCAACAAAGACAGACAGAGGCTCCGGCACTCCGATGGCATAAGACACCTGCACAAGGCATCTCCTTGCAAGTCCAGCTGCAACAATGCTCTTGGCAGCCTGTCTAACTATGTATGCGCCACTTCGGTCCACCTTAGTGGGGTC…
ESM_Unigene_00351	AAGAGGTCAGGCAAACTCCCCCCAAATCAATCTATCAAGTGGCGGTCTAACTCCGGTGTATCCGATGGCTCAGCCGCACAGGTGGATCTTAGAGGTGGCTACTATGATGCCGGAGACAATGTCAAGTTCAACTTTCCCATGGCATACAGCACTACTATGTTATCATGGAGCGCACTCGAATACGGAAAACGTATGGGGAGTGAGTTAGAGAATGCTAGAATAGCAATCCGATGGGCAACGGATTACCTTCTAAAATGCGCCACAGCTACACCGGGGAAACTATATGTAGGTGTTGGTGATCCTAATGCTGACCACAAGTGTTGGGAGCGGCCAGAAGACATGGACACGGTTCGTAGTGTATACTCTGTTTCTTCAAGTAATCCAGGTTCCGATGTGGCG…
ESM_Unigene_00352	ATTGTTGCTGGTGGTTCAGACGCTGTCAGTATAAACAGATGGAAGTCGGTTATTGCCGGTCGGGTGGGTCTGTTCCTGTCGGTCGATGACTGGGTCAGGTCGACCTTACCTTGCTCTTCTTTCTCTCTATCGATCGGAGTGGTGCGGGGTTTCTATCTGCTGCTCGCCTCCCCGCTCTTCTCTTTTGGTTCGACGCAGCGACATGGGTGGCAAGGGTTCGATCCCGCTGCCCTTGTTCTTCCACTTCTCTTCCGCTGTTCATGGTTCCTCCGAACCCTTCATGGGTTTCGGCAGGTTGCTCTGGTCTCCTTCCATCTTCATGGTCTTTGTCCGACCTCCCTAGCTCCTCCTCCCTTTTACTTGCTTCTTGAGAGCTTGATTGACCCACCGGTATCTCCT…
ESM_Unigene_00353	GCAGCAGTGAATGGCGTGGCCCTGTGTGGAACTTTTGCAGGCCAGCTGTTCTTCGGCTGGCTCGGCGACAAACTTGGCCGCAAGAAAGTCTACGGGATGACGCTCATGACTATGGTATTCAGTGCCCTAGCCAGCGGGCTCTCGTTTGGCCACACGGCCAAATCTGTAATGACAACGCTCTGCTTTTTCAGATTCTGGCTGGGCTTTGGCGTCGGCGGGGACTACCCGTTGTCAGCCACGATAATGTCAGAGTACGCGAACAAGAGAACCCGCGGGGCTTTTGTTGCGGCCGTGTTCGCGATGCAAGGCTTCGGTATCTTGACCGGAGGCGCGGTGTCCATCATCGTGGCCGCGGCGTTCAATCATGCGTTCCATCGACCCACATTCGAAGAAGACCCG…
ESM_Unigene_00354	GGCAGCAGTGAATGGCGTGGCCCTGTGTGGAACTTTTGCAGGCCAGCTGTTCTTCGGCTGGCTCGGCGACAAACTTGGCCGCAAGAAAGTCTACGGGATGACGCTCATGACTATGGTATTCAGTGCCCTAGCCAGCGGGCTCTCGTTTGGCCACACGGCCAAATCTGTAATGACAACGCTCTGCTTTTTCAGATTCTGGCTGGGCTTTGGCGTCGGCGGGGACTACCCGTTGTCAGCCACGATAATGTCAGAGTACGCGAACAAGAGAACCCGCGGGGCTTTTGTTGCGGCCGTGTTCGCGATGCAAGGCTTCGGTATCTTGACCGGAGGCGCGGTGTCCATCATCGTGGCCGCGGCGTTCAATCATGCGTTCCATCGACCCACATTCGAAGAAGACCC…
ESM_Unigene_00355	CTAGATGGGCTTGTTGGACCAAGAGCCAGGTTCTCTGGAATTGACAAGACAGTAATAGAGTCTCTTCCTTTCTTCAAATTTTCATCTCTAAAAGGATCAAAGGAAGGCCTAGAATGTGTTGTATGTTTATCCAAGTTTGAGGAGACAGAGATTCTTCGACTGTTACCTAAGTGTAAGCATGCATTTCATATAAACTGCGTTGATCAGTGGCTTGAGAAACACTCAAGCTGCCCTCTTTGTCGAAACAAGGTTGATCCCAAGGATATAAATATGTTCACGTATTCAACTAGTATGAGATTCTCTCAAATTCAGTCTCGAACTCATTCTGATCTCAGTGAAGACCCTACTCTTGAGCTTTTTGTTAAACGAGAACAAGATGATAGAGGGTCGTCCAGGTTC…
ESM_Unigene_00356	ATGACTAAGATGAGGACTTATCTTGCTGTAGCTTTCGTGATGCTGCTTATCTCAGTTGAAGTTTCCATTGTTCTTGGTACTGGAAGTGGAAACGGCAATGGCAACGGCAATGGAAATGGAAATGGAAATGGGAGTGGGAGTGGTAATGGAAATGGAAACGGTAATGGCAATGGAAATGGTAATGCAGGTGGCGATGGAAATGGTAATGGTAATGGCAATGGAAATGGTAACGGTAATGGTAACGGTGGTGGCATCATTGCCAACGGCAATGGAAATGGTAATGGTAATGGAAACGGAAACGGAAATGGTGGTGGAAGCGGTAATGGGAATGGAAATGGCAACGGCAATGGGAATGGTAACGGTGGCGGGAGTGGTAATGGCAACGGAAATGGTAATGGT…
ESM_Unigene_00357	CAGGAAGCCACCACAATGCCTTACCTAGTTGAAGAAGTTCCTACCAAAATCATCAAAACTCAACAAGGTAAACCACCTCATATAGCCATGTTTCCATGGCTAACTTTTGGTCACATCATCCCTTTCATCCAACTTTCCAATAAGTTGGTTCACCATGGTTTTACTATCTCATTTCTCGCCACTCGTGATAACATTCCAAAGATTAAAGCATTCCTTAATTTCCATGAAGAGATTCACATTGTTCCTCTTGATGTATTTCTTATGGACACTAAACCGGTTTCTGCTGAGGCCGACGTTGAGAGCCTTCGTCAAATCCTAATGGCAACGGATTCGTTACAAGACCAGGTTGAATCAGCACTAGTTCTCCTCAAACCTGATATGATCATGTATGAATTCGCT…
ESM_Unigene_00358	ATTGACATTAAAGGTTATTGGCAGCCCCCTTTCATCTTTGGCGGCGATTTTAATGCCATCAGGATCATGGAGGAGAAGAAATTCGATTGTTGGACTCGCAGGGTGACCAAAACGATGAGGAAATTCTTTGAGTTAGTCGATGAGTTTGAGCTCGTGGATGTTCCTATGAGGGGAGCTGAATTCACTTGGACCAATAATAGGGAGTCCCCGACTTTGTGTAGGCTTGATAGATTCCTTACTGACACAGAGATAGGTTCCCACTTTGGTTCCGTGGATTATTTTGCTTTGCCGAGGATTGCTTCCGATCACACTCCCATATCCTTAGTCTGCGGCTCTGATGGCAGGAAAAGGTCCCCTTTCAGGTTTGAGTTGGCGAGGCTCGAGGAAGAAGGGTGGTGG…
ESM_Unigene_00359	CTTAATCAAGGGAAAGGAGTACACTCTTTAATCCTTAAAACCCAAGGAGGTTTGGGAGTCGATGTGTATTCTCAAACTTCTTTGGTTAGTTTTTACTCGAGCTATGGGGATCTTGAATATGCTCGGTCAGTCTTCGATGGAATGCAGGAGAGAAATGTGGTCTCATGGACTGCAATGATCACTGGTTATGTGAAGCATAAAAGGTACAATGAAGGGCTTGCTCTGTTTCATATGATGCATGCCCAAGGAAATGAGATAAATGAGTTCACTTTGGTTAATGTGCTTTCTGCTAGTGCTCATCTCGGAGCTTTTGAGATGGGGCAATGGGTTCATGACTATATTGATAACAATCGATTTTTCTTGAATCCAACTCTTGCTACTGCTCTTGTCGATATGTAT…
ESM_Unigene_00360	ATGTTTGGTTCTACACATGAAATGCTTCCTTTCCACAACTATTACCCAACATTACCAACTCATTCCAACAAAGAAGCTTATCCTTATCATCATGGGTTAGAATCCATGAATATGATAGACGGGAGTGGCTCAACTATAACTACAACAAGATCAGGCGAGAAGAAATCAGTAGCTGCATGTAAGAGCCACAGCGAAGCCGAACGTAGACGAAGAGAACGCATCAACGGGCACCTTCGCACTCTCCGCACTCTTCTTCCCAATACAACCAAAACAGACAAAGCATCTTTGTTGGCAGAGGTTGTACAACAAGTGCAGGTGTTGAAGAAGGTAGCAGCAGAAATAACAAATGAAACAAACTGTGAAATTCCAAGTGAGGTGGACGAGTTGAGATTGAGTTAC…
ESM_Unigene_00361	GTTGGGTCTTTTGATCAAATAGATATTCTCATAACAAAGTTTTGTGTTGAGTTTGTTATTTTATCAGAGATGGCAGGCTTATTATCTGCAAAGGTGCCTCTTCTGAGTATGAGTAAAGGGAGTACCCATCCTGCACTAACAGCCATGAGATCAGTAACAGAAGCTTCCAGGACCAACAAAGTTTTCTTCAGGACCATACCCAGGGCTGGAGAGTATGAAAGGAGTGCTGCTGAGGAAGCAAGGGAAACGGCTGATAACACAGCTGAGAAGAGCAAACGCATGGCAGAGGAGGCGAAGGAGAGAGCCAAAGAGGGAACTTATGAGGCGAAGGAAAAGGCCAAGGGCACAACCTATGAAGCCAAGGAGAAGGCCAAGAGTGCAGCTGAAGAAGCCCAAAAC…
ESM_Unigene_00362	ATGCTCTCTTCCATCTCTACCCCCGAAGACTCTGGTCCAACCTGGTTGGACCGGCTCCGATCATCTAAAGGAATCCCGGCCGATAACTATTCCGATCTCGAACAATTCCTCAACCAAAACCCTAACTCCAATTCCCAATTCCTACCAAATTCATCCAAAACCCATCCAAATTCCGCTTCTGATTCCATTCCTGTAAATGGAAAACCAATCAGAAATCAAAAAACCTCCTTGGCAAATTCAAAATCCCCAAAATGTTCAGAAAAAAACGATATTTTCGTTAAAATCAACAGTGCTCTTTCCGAGCTGTTTGTGATGGGAAATCCAAGCGATTTCAATAGAATCCGAGAGAAAAGCTCACGAAAACAAAAAAACCCTAAAAATTGCGCTGTTCCAGGTGTG…
ESM_Unigene_00363	ATGGAAAATCGAAGCCGAAAAAGACTTGTATTAGACAATCAATTACCTGTTGACAAGCGAGCCTGTAATTTAACAGAATCTGTACCTGGTACTTCAAACTCATCTGTTCAAACTCAAATAAGTGAATTTCCTGATTGTGAAACGGAGACAACTTCATCGGCTTCCCAAGGCGGTGAAGTAGAGAAGGAGGACTCTATGGATGGTGGTTCCTATGATTCTGATGACAATGATATAGAGAATGATACAGAGGATTCTCCAATAGAGAAGAGTTTCCGTGATCATTATCGTAGGCGAATGTATGAAGATCAAGGGAAACTCGGTAGAATTTCATCGAGTTTGAGAGAGGGTAGTGGACCTGATAGTCAGCTTGTTGCACTTACAGAGTTATGCGATGTTTTA…
ESM_Unigene_00364	ATGGTACCAAGATGGAGTAAAACTATCACCAGTCTCTCTAAAATCCTTGGATCACAAAAGGACATGGTTTCACAGAAGCATCTCTTTTGTGCATACAGAAATTATACTAAGGTTGCTGCTGCTACGGCATCTACTTTGTTAGACTCTCCTCTCAAGGACTTCTCAGGCAAATCAGAGGTTAACTTGAACAAAATGTTTTGGGCGAAGCCTTGTTCACTAGCTTTGTCTCTGGAATCACCCCTGAGAATAGAGGAACCAAAATTTGAGGGCATCAAGCATATCATTTTCAAGCTATTGCTATTCTATAGTAAACAGAGCAAATCCATCCGAGGGGCGAATGTGATATATCGTCGTGTTATATCACAAGTTGAAAAACCTGCCATCTACGACGTATTTAAC…
ESM_Unigene_00365	ATGGTGAAGGAAGCGAGAAATTTGTGCATAGGAGGGATTATTTTGGTGTTTGTTGCTTCAATTTTTGTTGTTGATGGATTGAATGTATGGCCAATGCCAGAATCGGTGAGCTATGGAAAGACAACTTTGTATTTGAGCGAGGATTTTAGATTGGAAACCGGAGGGAGTAAGTATGCTGATGGTTCTGGTATATTGAAAGATGGGGTTTCAAGGCTACTTGATGTAGTTAAAGGAGACCATGCCTTGGATCAGAACGCAATGTATAAGGGATCAATGCTGCTTAAGGGATTGCACGTTGTTATTTCCTCACCGGTTGACGAGTTACAATTTGGCGTTGACGAGTCTTACAAGCTGTCAATACCTTCAAGTGGAAATCCCATATATGCCCATATTGAGGCT…
ESM_Unigene_00366	ACGGACGAAACGACGGACTTCTTCTTTATTAGAAATCAAAGATGGAGGATTACAATACGGGGAGAACTATTCTCAACCCCTTTACGGCCACAGCCAGTGTCTATGAACCTGAACTTAACGAACTCAGCAGCCCTCTCAGCTTCTTACGGAACAGCAGCAGATTCGAATCTGTCCTTCCGAGAAACCTGCAATCTTTCTGTCCTCCTCTATGTTTCTGTCTTGCACAGAACTCACGAACTCAGCAGCTCCAAACTGCTCTCACGGAACCGCAGCTCCACACTGCTCTCACAGAACAGCAGCCTCCTCTGCTCCTGTTTCTGTCCGCCAGACACCTTACGAAGCAGCAGAAGATTTTCTTTATGTCAATCGAAAAAGACCCCGAGTATACTCCAGGAAGAA…
ESM_Unigene_00367	ATGTCCTCCAACACTTTGTTCGTCGGGTGGAAGCTAGCAACCAACCATAAGATCTTAACCCCGATTTTGGTCGAAAGATCGGAGACTCTTAGTAACTTTTTTGAGACTGCAGCAATACCTAATCCATGTTCTACCAGTGCTAATCTCCCCTCAGCACATTCACATATCAATTTGATTAAGTACAAGATTTTCTCACATTTTGAACGGTTCGAATCAGGAAGAAGCTCGAGTAGTACACAAATAGCACCAGATTCGATGGCCTTCAATCGATTCTTCTTAGAAGATCTTAGGATTTGGATCAAGACATCCAAGGCTGGTGAACTAGCCTTGTTGCCTATTTCATCTGATAACAGTTCCAACATAGGCTTGAAAACATCCATGCCATGGTCATGGACCACC…
ESM_Unigene_00368	ATGGTGGCGTTAGGGGTTCTCCACTTCGGTCCTTTTCTTCAATTGAACCCACACTCTTCCACTTCCAAATTTCCTCGGGTAAATCAGTCAATTTTGGCACGAATTTCAAGCGATCAACAGCAACAGTCCGTCTCTTCTAGCACCAATGGTCTTCCAAAGCAAAAGAATTCCTTCCCAGGAAAGGAAGAGGCTGATGTTGTTGTTATTGGAAGTGGTATTGCTGGACTTTGTTGTGCGGGGCTTTTAGCTAGATACCAGCAAGACGTTCTTGTATTAGAAAGTCATGATCTACCAGGTGGTGCAGCCCATTCTTTTGAGATCAAAGGCTACAAATTTGACTCAGGTCCTTCTCTATTTTCAGGATTTCAATCCAGAGGTCCTCAGGCGAATCCTCTTGCT…
ESM_Unigene_00369	ATGGACATTCATGCCAAAATCGACATCGAGAAGCTCAAGGCCTTCAGCAATGATATAGTTGGGGTATTAAAGAACAACAAAGATGTCAACAGTTTGAAGCAAACTATAGAATCGGCTAATACGATTCGGTTATCGTGTGAAGAGGATTTTAACAAGACTCGTAACCTCTTGGAAGAGTATGAAAAGAGGATAAATGCGTGCAAGCAACGGATAGAGGAGGTAAAAAGTGAAGTTGTTTCGGATGAGGATTTAGATGGTCTTGAGAAGGAGTTGGAAGAGGAGCTTAGGAAAGAACTTTTACTTACGGAGGAACTTAGAGATGTCAACAACCAGATCAGTGATTTGGAATATCAGAGGCTTCGTACTGAAGAGAGAAAGCAGATTATGAATAAATCCGAG…
ESM_Unigene_00370	ATGTCTTCTTCAACTTGTCCTTTCTGTTATCAAACTGTTCCTTCATCAGAGCTCGAGCGGCATGCTAACAATCATTTTGAGGAGGAGGAGACTGCGAGGGACTTGGAGTTGGCTCATCAAATTGCTCTTGCCCCAACAAGTCCTCCTAGATTTGACTTGCTAATGACTTGTTGGCAGGATAATGAAATTGATGAGGCCATTTTATTTCAAATTTGGTCTGAAAGTAGTCCCTCAAGTTTTATTGCTAAGAGGGATTGTCGTGAAGGAAATTATATTGAGGAGAAGACCTCTTGTTTAGTTCGTTTACAGATTAGGAGCCCTTTCTACAAAGTTGATGGTGGTCTGATGGTCTTGTTAAGGAGGTGTTTGGAAATGGAACATGGTGGAAATTCAGTTAGT…
ESM_Unigene_00371	ATGGTGAGGGGAAAGACTCAGATGAAGAGGATAGAGAACGCTACGAGCAGGCAAGTAACCTTCTCCAAGCGTAGAAATGGATTGTTGAAGAAGGCTTTCGAGCTATCTGTTCTCTGTGATGCTGAGGTTGGTCTTATTGTCTTCTCTACAAGAGGAAGACTCTATGAGTTTGCTAGTTCCAGCATGCAAAAGACGATAGATCGCTACAAATGGCATAACAAGGATGTATTAACCCATGACAAAGCAATGGAAAATGTTGAGGATGCAAAGAGTGAAGCTATGATGCTGGCAAAAAAGATTGAGCAGCTTCAAGCCTCCAAACAGAAGCTCCTAGGGGAAGATTTGGGATCATGTTCGACTGAAGAACTCCAACAAATGGAAAACCAGTTAGAGAAAAGT…
ESM_Unigene_00372	TTGATGCGATCGAAAGAAAAGACCAAAACATATATTACCAAAATGTTTTTTTTCTCTTACCAAACTCTTCATAAGCATCCATACATCCAAAACTTACTTGTCTTACATTGGGATTATCCAATACGAGCTCTTAGGTTTCCACGAGCATCACTGCATATGCTCATTTGTATCCAGAACAGTCTGTCATCTACCATGCTCCAGATCCAAAGACAATGCATCTCTGAATGTGGTTCAGGGCATTTAGAAGGGCCAAGCATCACCACCGCCAGGCTTCTTCACGAGGATCTGATTGTATTCTGGCCTGGATGTCAGATCTTTGAAGATGATGAAGACGATGAGGAGGAAGAGGAAGAAAAGGATCTCGAATTCAGCTACACGTACAAACCTAAACACGGCGCT…
ESM_Unigene_00373	ATGGGTGAAGGCGAAAAGGGAGAGGCGGTGATGGGGATTCCGGTGGCGCAGCATCATCAGTATAATCCTCATCAGCATAATCAAGGAGGAGGAGGAGGAGTCTATTACGTAGGACAAAACCCTTATCAAGCAGGGATGGTGCCTCCGAACGCGGTTTACACAGATCCAAAAGGGATACCTTTGCATCAGACTATGTTCAGAGACACTCCCGCTCCTTTCAGTTGTGTCTACTGTGGTGAATCTGGCCTTACAATCGTCAAATCAAAACCAAGTATTGCTGCTGTTGTTGGTTGTATGATGCCCTTCATGTTAGGAATCTGTTTCCTTTGCCCTTCCATGGACTGCCTGTGGCATAAGTATCACTACTGCCCAAGCTGCAACCACAAGGTGGCTGATTTC…
ESM_Unigene_00374	AAGGTTAAAGACCTAGGCATCATGACTCCGTTTGATCAACTCTTGGAAGATATCAAGCAAGAAGAAGATTACCAAGTTCGCATGGATAAGCTCATACAAATTCTCAGGCAACAAACCTACAAACAAGATATACAAGTTTATAGACAAGCCGAAAGTGAAGAAGATGATGAAGCTTCAGAAGATGAAAATGAAGATGTAGAAGATGAAGATGATGATGAAAAAGAACTTGAGCTCATTGCTCCAGACATCTCCGATGAAGTAGATTGGAGTCAACCTCCTATCTTTGATATCTATGAAGATGATAAAGACAATGCAGTGTTCCAGCTTCCTCTTTATGATAGCTACGACGATGATGAAGTTGATATAGATGATACAATGTTTCAACCAACATCACCACCT…
ESM_Unigene_00375	ATGGGGGTTATGTCGAGGAGAATTGTGCCCGTATGCGGTAGCCTCTGTATCTTTTGTCCGTCGTTACGGGCGAGGTCGAGACAGCCTGTCAAACGGTATAAGAAGCTCCTCGCTGAAATTTTCCCCAAATCTCAGGATGTTGAACCAAATGATAGGAAAATTAGCAAGCTCTGTGAATATGCTTCAAGAAACCCTTTACGGATTCCGAAGATAACAGAGTACCTAGAACAGAAATGTTACAAGGATTTGCGGAACGAGAGCTTTGGTTCGGTTAAGGTTGCTCTGTGCATATATAGGAAATTGATATCCTCATGTAGAGAACAAATGCCACTGTTCGCTAGTAGCTTGTTATCTATTGTCCGTACTCTTCTGGAACAAGAACGACAAGATGAGATGCGC…
ESM_Unigene_00376	ATGTTAGGTGTTTTCAGCAGCGCCGTTGTGACTCCACCGGAGGAGCTGGTAGCTGCAGGAAGCCGGACGCCGTCACCAAAGATAACGTCGACGGCGTTGGTGAATAGGTTCCTCAAGAACAACTCTTCTGCTGTGTCGGTACAGATCGGTGATCAAGTTCAGCTTGCCTACACTCATGAAAACCAGTCACCCTTCCACCCAAGATCATTTGCTGTCAAGGACGACATATTTTGCTTGTTTGAAGGATCATTGGATAACCTGGGGAGTCTGAAGCAGCAATATGGTCTTGCTAAATCTGCAAATGAAGTCATGTTGGTGATCGAAGCTTACAAGGCTCTTCGTGATCGAGCTCCTTATCCACCAAACCATGTCGTCGGCCATCTCGATGGCAATTTCGCG…
ESM_Unigene_00377	ATGTTAGGTGTTTTCAGCAGCGCCGTTGTGACTCCACCGGAGGAGCTGGTAGCTGCAGGAAGCCGGACGCCGTCACCAAAGATAACGTCGACGGCGTTGGTGAATAGGTTCCTCAAGAACAACTCTTCTGCTGTGTCGGTACAGATCGGTGATCAAGTTCAGCTTGCCTACACTCATGAAAACCAGTCACCCTTCCACCCAAGATCATTTGCTGTCAAGGACGACATATTTTGCTTGTTTGAAGGATCATTGGATAACCTGGGGAGTCTGAAGCAGCAATATGGTCTTGCTAAATCTGCAAATGAAGTCATGTTGGTGATCGAAGCTTACAAGGCTCTTCGTGATCGAGCTCCTTATCCACCAAACCATGTCGTCGGCCATCTCGATGGCAATTTCGCG…
ESM_Unigene_00378	ATGTTCACCATGGATTCTAAAAGTAAAGGTATATGTTGGGTTGACAACATATACCAAACATTTGAATCGATGTACTTGGAGGTGGAGGACATTATTTGTCAGGAAGCTCCTAAATTTGTGGAGAGTCAAGTGCAGAAAGTTGGGGAAAGTGCTAAAAAGTTTTATGCCGGTGTTCTGGAAGACTTGCTCCCTCCAACTTATCTCGATCCTGTCGGAAGGGGAGCTTCCGAGTTATCTTGTGAGCAGGATAGTAATGATGTGATTGCTAAAAGATCTGACATAGCCATTGAGGAAGATCCTATGAATGACAAATCATCCGATGACAAGTCCAAGTCTCTTGGGAAGCATTTAAGTAGCACATTATTTTCCAGTGAAACTTGTGATTTAGATCATTTACCA…
ESM_Unigene_00379	TACAACAAAGTGGACTTACTCTCCTTGGCATCTTTCCCAACTGCAACATACATCTTCTCTTCCTTCCCCCAAGCCCTTCTTCCTTTGCACCAAATGGAGATGCAGATTCTTCTACCATCTCCATTCCATCCCCAACGTTTCATCTTCCCCTCTCAAACACTTCCATCTCTCACTTACCCAACCACTTTCCCCCCTCTACGAATTCCAACAAATTGCAGAAGAATACACCGTATTAGAGCTACAGCCAAGAAGGAATTCGAAGAGTCTGAGAAGAAGAATCAGCTGAAATCAAGAAGAGCATACCCGTTTGATGAAATTGAGCCACGGTGGCAGCGCTATTGGGAAGAGAATCGGACTTTCAAAACTCCAGATGAAGTTGATACTTCAAGACCCAAGTTC…
ESM_Unigene_00380	ATGGAAGTTCAATACCCCAAACCACGCCCGTATGGTTCCGCCATGAAAATGGCGATCCCTCCTTCCTCCCAACAATCCGACAACGATCGTACCAGTGGAGAATTACGAGCCCTAGATTGTAATCTCACATCTCTCTGTGACCACATTCAAATCGAGGGTTTCAATTCCGGTGCTTTTTCTGACATAATCGTTCAAGCTATGGGCTCTACTTATCATCTCCATCGTTTAATTCTCTCCCGGAGCTCTTATTTCAGGAACATGCTTCATGGCCCTTGGAAAGAGGCTAGTGCACCTGTTTTAACCTTGCATGTTGATGATGACAACGTTAACAGTGAGGCGATTGCAATGGCTTTGGCATATCTATATGGGCATCATCCAAAACTCAATGATAACAATGCA…
ESM_Unigene_00381	ATGGAAGCCAAACTGCTAATGGCAATGTTAAGGCGACTAATGGTGATGGTTGGGGATCAGGATCCTCTGGTTGGTCTGCTCAATCACAAGTTCATGGCCCACGTCCGTCATCGTTTTCTGGGCAACCAAATCAAAATAGTTGGAATACAAACAGACCTACAGGGTTTCAGCCGAATACAGGGAAGGGCTGGAGTGCTCCTTCAGTTGAGACCCCTAAATTTGCAGAAGGTTGGGGTGTCGACCAGAGCGGCAAAAATACCTCATCAAATCTCCCTTCTCCTACTCCGAAGACAGGTGGTGCTGGCTGGCCATCTCAAGCAGCACAAGATGGCAGAAGAGATTTTGTTGATCCACCTACTCCTACCCCAAGACCTAATAATACTGGTGACTGGACAGGGA…
ESM_Unigene_00382	ATGCCCAGAATCTCCACCACCACGAGAACTCCAGTCTCTGTGCCCGTCGTTTCTCTGATGGTTGTCCCACCTGCCACCTGTGTTCCCAGCCGGTGGTCCCCATCCCATATTTGGATTTCCCTGTGGTACTGTTCCTTGAATTGCAGCTGGGTTTGCTTGTGGAACTGCTCCCCAGCCCGTCGCAGCATGTCCTTGCTCAGGTCCTCCCCAGCCCACATTTGTGTTTGGAGGGGGTGCAGACCAACCTGCAACCTGATTATCTGGTGGTGGTGGTGGTGGTGGACCCCAAGTCGGGTTTGGGTTTTGATTAGGTGTCATTCCCCAATTGGCATTAACTGGTACAGGAGGTTGTATGTTTTGGTTGCTCATCATATTAGGTGGACCAGCATGGTTACCCGA…
ESM_Unigene_00383	ATGAAATCGAAGAAAACGTGGGGTCTATTCATGGCTCTGTTGTTTATGGTTTTATTTGTCACTACCAAGCTCAATTATGAGCATATGAAAATGGAGAGTCGGTGGCTACATTCTACTGAATCCATGAATGTGGAGATGAATAGAGAGCCTAGTAGGAGAAGCAAGCTATTAGGATCATTACCACAAGGCATATTGGAAACCACTTCCGACTTGGAACTCAGACCGCTCTGGAGGAACTATAGCCCAAGGTTTCAAGGTGACACTGTGAAGTCCACTGCTCTCTTGGCAATTCCTGTTGGCCTCAAGCAAAAGAATAATGTGGATGACATGGTCACGAAGTTTCTCTCAGCAAATTGCTCCATCATACTTTTTCATTATGATGGGAACGTGGATGCATGG…
ESM_Unigene_00384	ATGACGCCCAAATCATGGAAATGGATGTCTAGAGCTAAAAATGTCATTTCTGATGGGGGAATCCACATATTTAAAATGAAGCTGCTTCCGTTAATCATAATCATGTGTACAGCAATGCTATTCATTGTGTACAGGACCACTAATTATCAGCATCAGCGCACAACGATGGAAGCTAGGTTGCATCCTTTCGACTCATTAGAGGATCAACATGAAGCTTCTAGTAGGGTGGATTACTTACCTCTTGGTATAGTTCATGCCAGATCTGATTTGGAACTTAGACCTTTATGGTTGACAAGTACCTCAAGTTTAAAGGTTTATGCTCCAAGTCGTCGAAATCTACTAGCGATTGCTGCTGGTATTGAGCAAAAGAAAAATGTAGATTTCATTGTTCATAAGTTT…
ESM_Unigene_00385	ATGATTAAACTGGAGCCTTTTGGAAATTGCAAGGGAACGAGCTGGGATGATTGTGGCAAGAATAAGGTTGTGCGAATATATGCTACCACTACTGGCGACCCCGACTATCATCTATATTGTGTTCGGTTTGCTTATCTTGAAGGAAATTCTGTTGTTTTATCTGACAGGCGTGGAGGGGACGGCTATTTCCATCGGGCCGATGTTAACTATCCTGACGAGTACTTTACGTCTGTGTATGGTTATTATGATCATAGTCACATCGCCAAAATAGGTTTTAAAACCAAAACCCAGCAATTTGTCTTTGGAAACGATGATGATTATGGTGCAAGACCATTACACGATTTCTGCTTTGATATGGGAGATGACTTTTATGGATTTCATGGATTCTCTGATACGTTT…
ESM_Unigene_00386	ATGTCACTGATTCTTTCCATAACTGCAGCTTCACTCACTCCTTCACACTCTCTTAAAACCCCTCTCTTCTCTCCCTCGAAACCTCTAACCCTCGACACCAAAACCAGATCAAATTCAATCTCTTTCACCCCTTTACGCGTCTCAGCTCCTTCGACGCCAACTCCCACTACTTCTTCAGAATCTAATCAACAAATAGAGCAACAAGAAGAGCAAGAATCCTCAGCTTCCAAATTCTCATGGAGAGATCATTGGTACCCAGTCTCTTTAATTGAAGACCTTGACTCTAGTCTTCCAACCCCTTTTCAACTCCTCAACCGCGAAATTGTTCTCTGGAAACATCAATCTTCCGACCAATGGATCGCTTTTGACGACAAATGCCCCCACCGTCTTGCTCCCCTC…
ESM_Unigene_00387	ATGGCGGAAGGTACAAATCAATCACGGTACGTGAAGCTTACCAAGGCTCAAGATGTTCCCATGGAAGATATCACCCCTGGCGAGCTCAATCAGCCCGTCCAGGTTCCTCAGTTGGATATTCGAAGATGCTGCGAGTGTGGACAGACACTTCCTGAAAGTTATGAACCCCCTGCAGATGAACCTTGGAGTACTGGAATATTTGGTTGCGCTGATGATCCTGAGAGCTGCTGGACTGGACTGTTTTGCCCATGTGTGTTGTTTGGGCGTAATGTTGAAAACATAAGAGAAGATGTACCTTGGAGGAATGCATGCATCTGTCATGCAGTTTGCGTTGAAGGCGGTTTAGCCCTTGCAGCAGCTACAGCAATCTTCCATGGTATTGATCCCAGGACTACTTTT…
ESM_Unigene_00388	ATGTTGTCCCTCCTGCTAATGCATGTACACATGTACCTTGGTTTATTTTATGTTGGTTTATGTTATAAAACTATGTATATTTATTGGTTATATAATAATTCAATATTTATTTTTTGTCATTTGCAGCCACAGTGGAGGGCTCTTTACGGGGATAGCTCCTGCATAGCCCACCAATTACAATTTTTAATGCTTCAACAGACGGCATCGCAAGAGCATGATATTGCATGTAGGAATGTTACCATTTATGGGATAGAGCATGATCTTCAGAGAGAGAGAGAGCTGCACAAAAGATTTAACGTAGGGATGCCATGCTTTCTACCTTGTTCCATACCCAAGCATCAAGTGGTGTTTTTCTGCTTGGATCCAAACCTACATCTGCGTTTGTTCAACCGTCTCATT…
ESM_Unigene_00389	AAGAAAAAAAAAAAAAGAAAAGCAAAGATGTATGTGACAAGGGCACTTTCGATTTACAGAAATAATCCTCATCTTCTTACAACACCTCCAACCAATGGCCCAAATTCAGGTTACCTTGTATGCACAGACGAGCAAACAGAGACAGAAGATGTGCGTTTCTGGGGTATGTATAAGAACAATCGTGTTAAACACTTTCCGTTTCCACAAAACAAGCTTGTAAACATAGTTTATAGAACTGGCGTTGGACGTGACAGAAGAGTCGAGAGATATAAGTTGTTGTTCATTCCAGTTCTTGATCAGCCATTGTCTTTAAACCGTTACTACGTTATAAGGGCTGAAGGCAAACACATAGGGCTAACATGCATATGCTCAAAAGAGGAAGATATGAGCACACGTCTC…
ESM_Unigene_00390	ATGTATACGACTAGGCCCCTTTCCATGTACAGAAATGATCCAAATCTCTTGACAATATCTCCAACCGATGGTCCAAATTCAGGTTACTTAGTTTACACAGATGAGCAAACAGAAATAGAAGATGTGTGTTGCTGGGGTATGTGTAAAGACCATCGTGTTAAACACTTCCCATTTCCACAAAATAAGCTTATAAACGTAGTTTACGTATCCGGCACTGCAGAGAATCCTACAGTCGAGCATGACAAGCTGTTGTTCCTTCCAGTTCTTGATCAACCATTGTCTTTAAATCGTTACTACGTTATAAGGGCAAGTGGCAAACACAAAGGGCTAGCATGCAGGTGCTCAACAGAGGAAGATATGAGCACATGCTGTTTTTGCAACTGCGTGAAAGACGTTAAG…
ESM_Unigene_00391	ATGGGGAATTGTTGTGTTGCTGGAATTCCAGCTTCTGAAAAGAAAAAGGGAAAGAACAAGCCAAACCCATTTTCTATAGATTATTCCATAAACCGTGGATCTGGTACGGGTGGAGGTGTGAAGCTATGTGTGTTGAAGGATCCAACAGGGAGAGATATTGGAAGCAGATATGAGCTTGGTAGGGAGCTTGGGAGAGGAGAATTTGGGATTACATATCTCTGTACGGATAAAGATTCTGCCGATGTGTATGCCTGTAAATCTATTTCCAAGAAGAAGTTGAGAACAGCTGTGGATATTGAAGATGTGAGAAGAGAAGTTGATATTATGAAGAGGTTGCCTCCTCACCCTAATATTGTGAGTTTGAAGGACACGTATGAGGATGACAATGCTGTTCATCTT…
ESM_Unigene_00392	ATGACAGTTATGGGGTATGAATATGAGTATGAATATTGTAGATTAAGATCAGATCTTGAACCAGTTGGTCACATGGCAGAAGATGAATCAAGAACTTGTAGCAGTGTTAATGAAGAAGAAGCTGGTTCAAGCTCCAAAGATGTTGATATGATCAAAGATGATAGATGGCTTCAATTAGGTCTTGGAAGAGAACCCGTCGAAGAACCTGAACCAGCTGCAACAACAAGAGGTGGTGGTGGTGGAGGATTAGTTGAGCTAGATCTTTTATCTTCACAAGAACAACAACAACAGCAACATTTGAGGCCAATAGCTCCAATACCCACACATCATTTTGCTACTAATATCAACCCAACTTTGATGTTTCCACACCCAAGAACAAGCCTTGATTTTTCACACCAA…
ESM_Unigene_00393	CACCCATTCATCCTACCTGAACTTCTCTACCTCAACTCTACCATGGCAGATTCCTCATCTCTTTCTAATTCACCCCCCGACGAATCCTACCGTCGACCGTCCTCAACCCTCAAGCTCTTCGGCTTCTCAGTATCCGATCCAAACGATACCCATCCTTACTCAGAACCTAAAGACAGGAAATTCGAGTGCCAATACTGCCACCGTGAATTTGCTAACTCGCAAGCACTTGGTGGACACCAGAATGCTCATAAGAAGGAACGTCAACGAGCGAAACGAGCTCAGTTTCAGACCAATCGACGCTTCACAACCGGCGCACCAATTCTCAGCCCACATGGGATTCGATCAGTGCCGTTGGCTTACGCAAATGGGTCTGTTAATACTGCTGCAAGGTTTCATTCT…
ESM_Unigene_00394	CACACTCCAGTTCACACACATCTACAACACAACCAACAGTGTCTAATCTCTACACTTCTCTACTACGCCATCATCTTAGTTGTTTCTTTTGGCGTTTCTTCCACTTCCCAACACGGCAAGACACGACCTGAGAATTCTTTCCATCCTCATCAATCCACCACATTCCCATCTACAAACCCATACATTTACTCACAAACCCTAACAAATCCTCTTTTTCCACTTATAGAAACCCTTACCAGACACCAGATCTACTCACATTTCCATCGGAAATGCACCTCTAACTACCGAAAAATGACAAGCACCGACCTTTCAAAGCGTCCACGCCCAGGCCCGTGGCCTCCGGCTCCGCCACCGGTGCCGGAATCAAATGCAATGCCACCATCTTCATGGGCAAAGAGA…
ESM_Unigene_00395	ATGAGAAGATTGTTCAAGAAGAAGATAATAGGAAGATTGTTCTCATTTGAAGCCACTATGAATGTTATTTGGCCTCTATTCTTGCTTGTTCTTTGTTTTAGACAGTTTGCAATAGTAAATGCTGCTGGCAAAAATGTCTCTTCAAGACCATCAGTTGTGAATCTTGGAGCTCTCTTCAGTTTTAACTCTACCATTGGTAAAGTTGCAAAGATCGCCATGGAGGCGGCCGTGCAAGATGTGAACTCAAATTCCAGTGTTCTTGGTGGAACCAAATTGGTTATCAAGATGCAAGATACCAATTGCAGTGGATTTAGTGGTATTATTGAAGCTCTAAAATTCATGGAGACGGATGTTGTTGCTATTATCGGTCCTCAATCTTCTGTGCTTGCTCATTCAATA…
ESM_Unigene_00396	ATGGCGATTGCTCCAATGGTTTCTCTGCTCAAGGCATACTCACTTCCTCTGGTTCTCTTCTCCTTGGCCATCTTTTTTCAGCTCTTCGTCCTTCCTACCACTTTCCCTCCTTCTCACTACGATGTTCTTGGGATCAAGCCGCAGAGTTCAATTGAAGAAGTTAGGGAAGCATACGAGAAAATTACATCTGACTGGAACTCTTCTAAGGAGGTCCTACTTGCAGATGACTTCATAAAGGTTCGCTATGCCTTTGAGCTTCTTACAAATCCTTTATGGAAGCGCGACTATGATATATTTGGGATAGACGAGCAATTGCATATCATGGAGAAGGTCAAAGAAAAACATGGTGAGGAAAGTTTTTCAAAGGTTGATCTTCCATTACTGGATGGTTCTTCTGAT…
ESM_Unigene_00397	ATGGATATGATGAGAATCAGAAAGCAACCATTACCCACAAAAGACATGGATCCGGGGAACGAAGGCGTCCCTCGAGTTCCAGAGAAAAAACCTGGGTCCAATACTGTGAAGCTGATGGGGATCTTGGCAGCTTGTTTGATGGTTTTACCAGTTTTCTTTCTAGTCTCAGTTCTGTATCGGAACCCACATTCAGATCAGTTTGGGGGTTTTGCTGAAGCAAGAGTGTTTGAAGATAAAACTCAAAGAGGTAGAGAAGCTGTTTCATCGCAGTCCATTACTGAGAATGAAGACAAACTGCTTGATGGTCTTCTTACTCTGGGATTCAACGAACAATCTTGTCAAAGCAGATACCAGTCCGTTTTATATCGAAAAGCATCTTCGAGCAAGCCTTCCTCTTAC…
ESM_Unigene_00398	ATGGAGAAGCTGAAATCAGTGATTCCAAGCACCCTTCAACAGAAGATTTCTCAAAGTAACCCAGAAGACCTCGCTTCAACCTGCTCTTCTCTTCTGGAGTTCTTTCTCTCTCTACCGCTATTTCACAACGTTGTCGGCGAACTAACGCATCCAGAAGTATCACTGTGTAGCAAGAACAGTGAAACTGCTCTGGATTTCAAACGCAAAGGTAACAGTTCCTTTTCCGCCGGAGATTATCAGAATGCCTCTTCTCTCTACTCTGAGGCATTGCGTTTTGCTCCAATGACTAATGAAGAAGAAATCAACTTGGTTGGAACCCTATATGTCAATCGAGCAGCCTCATTGCACAAAATGGGCCTTTTCGCGGAGTCATTGCGGGACTGTAATCGTGCCGTTTTA…
ESM_Unigene_00399	ATGGCGAAGAGACGTGTGATGTTGCCGGTGGAGGAAGTCGACCTCACCACTGTCAAGTACAAAACCGATATCGTCCAAGCTCCTCATTTGACGGGGTTCGCGTTTAAGCTATCTATCTGGTTGTTAGAAGCGCCGTTGATAGGGTGGTTGATATATTCTTACGTAAAGAGAACAAACAGATGGCCCGAGATGTTGCAGAACACTGTGATTCCGGAGCCCCCAATGTTTCGCCCCGAGTTTTTGCCTCAAGATCCAGAACCTGATGTTATTATCATGGAAGAAGACAGCACAGCTATTGTCCACGTTGAATCAGCTTTGAAGTGCCTTCCACCCTATGATCCGGCATACTTGTTGAGTGGTGAATCCTCTCCATTTCTGTACTGGAGGATTCGTGATTTC…
ESM_Unigene_00400	ATGATGAAGTGGGGGATGGAAATTCAGTCACCAAGAACTTACCATTCCAATACGAATTGGTTGCTGGAACAGAGTAAGACCGCCAAATGGACGCATGAAGAGAACAAATTGTTTGAGACTGCTCTTGCCATATGTGATAAGGAGACCCCAGACCGATGGCAGAAGGTGGCGGAAATGATCCCGGGGAAGACAGTAAGCGATGTGATCAAGCAGTACAAAGAATTGGAAGATGATGTGAGCGATATCGAAGCAGGCCTTGTTCCAATCCCTGGCTATACCACTTCTTTTACATTGGATTGGATGAACAATCAAACATTTGGTCAGTCCTTTGATGCAAATGGAAAGAGATCTTCCTCGGGCAGGCCAACGGAGCAAGAAAGAAAGAAAGGAGTTCCCTGG…
ESM_Unigene_00401	ATGGTAAAAAAGCACGTCATGTTGCCGGTGGAGGAGGTCGACTACTCTAAAGTCAAGTACAAGCATAACACTGTCATAGCTCCCAGTTTTTCAGGTTGGGCACTCAAGCTGTTTGTTATGTTGCTTCAATTGCCCTTGATAGGTTCTTTGGTCTTTTCTTCCTTAAAGAAACTAAATGGATTAACACAGGAGTTGAGGAATACCTTGATTCCAGAATCTCCTATGTTCCGACCAGAGTTTCCACCACAAGATCCAGAGCCTGATGTTATTCTCATGGAAGATGAAAATACACCTATTGATCGCGTTGGGTCAGCCTTAACGTGCCTTCCGTGCTATGATGCTGCATATCATCGGACTGGTGATTCTTCCCCATTTTTGTACTGGAAGATTCGTGACTTT…
ESM_Unigene_00402	TCAGAGCCTAGGTTAAAGACCTCGGAAACCCCATTTTTTTTTCCTGACTCTGTTTGTCTTGTCAACAGGTCTTCAGGGTATGAAGAATACCTACAAGTCAAATGGGAAGTGGAACAACGGAGAAAGTACAAAGAAGAACAATCATCCTATTTGGATGACAATCAAACAGAAGAGTACATTGATGATCACTCATCCTATTCGGATGACAAACAAGATGAAGAGTACATTGATGACCAATCATCTTACTGGGATGAACAGGCAGCTGATTACACCATTGAGGATGAGGATGGCTTTGAACAACCTCTGCTAGACAATATGCAACCAATGCTTCCTTCATATCCATCGTCCGTAGCAGTACCAGTAGAAGAAGAGGTCCAACTTACATTTAAACAATTCTTG…
ESM_Unigene_00403	ATGAATGGTGAATCGAAGAAAAGACGAATATCATCAACACCTCACTTTCCCAGTGAGTTGGTTTTCGCCCATATACTACCTAGACTTGCTTCCGAACCTCTCCTCAGGTTCAGTTCCGTCTCCAAGCTTTGGTGCACCACCATTTCCGATCCCAAATTTGTTTCCTCACACTTCCTTCGCTCAAAAGAAAACCCTCTTCTTCTTGCTATCTTTGAGGATAAGAATGAAAAGTATAAACACTTGATCTTCAACTTTGGTAACATACTCAACGTCAACTCCGAAGGACAAGGAGAAGAAAAAGAAGAAGGCGATTTGATTTTGATGGATGTTGAGAAATTAAGGAAAACAAGCATTGCATGTGCGTACAGAACTTTTGTTGGTAGCTACAATGGTTTAATT…
ESM_Unigene_00404	ATGAGTGAATCGAAGTGTAGACAGAGATCACCACTACCACACCTTCATCATGAGTTGCTTTTCTCCCACGTACTCCCTAGACTTCCTGCCCGATCTCTTTTTAGGTTCAGTTGCGCTTCCAAGCTTTGGCACACTACCATTGGGGACTCCAAGTTTGTCGCCTCACACTTCCTTCACTCACAATCAAGCCCTCATCTTCTTGGTATCTTTGCAGATGATAATAAAAAGCCAGAACACTTGATATTCAACTTAGATGACATCAATGTTGAAGGAGAAGAAGGTGGTTTAATGGACCTTGAGAAACTAAGGAAGGCCACCATTGCTTTTGCTGGTCCGTTCAAGACATTGGTCGGTAGTTGCAACGGCTTAATTTGCTTTAAGTCCAACTTTGGTTTTAAC…
ESM_Unigene_00405	ATGAGTGAATCGAAGTGTAGACAGAGATCACCACTACCACACCTTCATCATGAGTTGCTTTTCTCCCACGTACTCCCTAGACTTCCTGCCCGATCTCTTTTTAGGTTCAGTTGCGCTTCCAAGCTTTGGCACACTACCATTGGGGACTCCAAGTTTGTCGCCTCACACTTCCTTCACTCACAATCAAGCCCTCATCTTCTTGGTATCTTTGCAGATGATAATAAAAAGCCAGAACACTTGATATTCAACTTAGATGACATCAATGTTGAAGGAGAAGAAGGTGGTTTAATGGACCTTGAGAAACTAAGGAAGGCCACCATTGCTTTTGCTGGTCCGTTCAAGACATTGGTCGGTAGTTGCAACGGCTTAATTTGCTTCCGTTCATGTTTCTGTTATGAG…
ESM_Unigene_00406	ATGGGAGAAGACGGGCGTCTTGTTCTTGTGGCGTGCGTTGTTTCAGGCTCGGTTTTCACTTTTCTAACTTCACTCTCCATCTGTATTCTCTGTGCCGTTAATTGGCGTCCTTGGCGGATTTACAGCTGGATCTTTGCCAGAAAATGGCCACAGGTCATGGTCGGACCTCAGTTAGGTGTAATATGTGGTTTCCTCTCTCTGTCTGCGTGGATGGTAGTCATTTCACCAATAGCAGTGCTTATCAGCTGGGGGAGTTGGTTGATTGCAATCTTAGACCGAGATATAATTGGATTGGCTGTGATAATGGCTGGCACTGCTCTTTTGTTGTCATTCTATGCTATCATGCTTTGGTGGAGGACACAGTGGCAGAGCTCAAGAGCAGTTGCAGTTCTTCTTCTT…
ESM_Unigene_00407	ATGGACCTAGCTTCGTATGCTCTTGTACTATTACTTGGCCTCCTAAGCCTAAGTAGCCACACTGAATGCGAGCAAGTGGAAAGGCGTCCTCGTCACCGTCCTTCATCAAGACTAGAAACCTTTGAATACAATGGCATGAACTGCCGAGCGCATACAGCTTCCATAACTGATTTTGGAGGTGTTGGAGACGGCGTGACTTCAAACACTAAAGCGTTTAAAGATGCTATCGATCATCTGGCCATGTATGCATCTCAAGGAGGAGCTCAACTCTTTGTTCCTTCTGGGAAATGGCTCACTTCCAGCTTCAATCTTACCAGCCATTTCACTCTTTTTCTTCACAAAGATGCTGTTCTTCTTGCTTCCCAGGTTTGTTTTCTTTTACTCTTTTTCTTCACAAAG…
ESM_Unigene_00408	ATGAGTTCAATTAATGAGAGAATAATGGCATCAAAGATGGAGATGGTGTTGTACCTGCTTATTATTATGGCTTCTATACAATTGTTTGAGGCATCTGATTTCCAAGGCGATGCATTGATAGCATTGAAGATTTCGTTAAATGCTTCTCCTAATCAGCTTCAAGATTGGAACATAAATCAAGTTAATCCATGCACGTGGACAAGTATTATTTGTAACAACAACATTGTTGTTTCTGTAACATTGTCATGGATGAAGTTTTCCGGAGTGTTATCACCTAAAATAGGAGTTTTGAAGAACCTTTCTACCCTTACATTGCAAGGTACCGGTATTACGGGTGAGATACCAAAGGAGTTTGGAAGCTTAACAAATCTAATACGATTGGATTTGGAGTACAATAGT…
ESM_Unigene_00409	TCATCTCATATGATCTTTACTTTAGTTTTCGTCCTCACATATCAGAAGTATGGCTCACGAAGGTCCATCAAGTATGTGTTCTTGCCCTGTGATATCATCCGCCTCTTGTTCATATCTTGGGTCCTCGCTTTATTAAGGAAAGAGTTTGGTGACTTGAACAACCTCTTGTCAATGCCTGATAAACCCTGCTCAGTGCCCGAAAGATTCTTCTTTTTTTGGATTGAATCCAAAAACAGAATGAAGCAATTCATTTTCCTGCATGTGCTTGGCAAAACCACCCCCAAGAAAGCGCTTCATGAAGTTCAACTGTATCAACTGAGACCACGTAGATACGCTGAGTACATCTCCGCCAATTTTCATTCTGGTTTCAGGACAATAGCCATCCTCAAGAAAATCCGA…
ESM_Unigene_00410	ATGGGGCGACGTAATAATCGTAAAAACGTGTCAGTGTTTGATGACAGCGATGATGATGATAGTGTGAGTTCGACGTCAACAGCCATGTCAGACTTGACAGTGGCACAAGATATTGAAGAGGTGGATGGTACAAAAGATAGTTTGGAACAATGCCTGAATGATTTATATGAGAAGAGGGGATCCACAAGAGAGAAGGCATTAGCATTGCTTGTTGATGCTTTTACAAATAAGTTACAAAATGAATTTGTAGCAAACAAATGTATTACGTTGCTCCATCAGTGTCTTAATTCTATCAAGCGAGGATCTGCTAAAGAGATATATTTAGCTTGTCATGTCATTGGTTTGTTGGCTATAACTGTAGGTTGTGATGATAGTGCAACACATGAAATATTGGATGAT…
ESM_Unigene_00411	ATGGATCGGATCATCAAGGCTGCGAGATCTTCAGGATCTCTTAATCTCTCCAATCGTTCTCTCAGGGAAGTGCCTAATGAAGTTTATAGAATTCTAGAAACAGTGGGGGATGGTGACAAATGGTGGGAGGCTGTGGAGCTACAAAAACTGATTTTGGCACATAATGAGATCGAAGTATTGAAAGAGGACTTGAGAAATTTATCTTCCTTGACTGTATTGAATCTCAGTCACAACAAGCTATCTCACTTACCCGCTGCTATAGGAGAGCTTCAATTGCTAAAATCATTAGATGTGTCGTTTAACTTACTAGTTGATATACCTGAAGAGATTGGAACAGCAACTGCCCTTGTCAAGTTTGATTGCTCAAATAACCAGCTGAAAGAACTCCCCAGCTTTCTT…
ESM_Unigene_00412	ATCTCAGCCTTTTGCAACTTCGTTAATAGGCAGATTCCCGCCGTACCCAGGGAAACCTTTGAGGCAATAAAGAGACTCCGGTTGTCTCGCACAGATATCATCAAGCTATGGGGATTTAAAATGGAGCAAGTGTTGAAAAAAAAAAAGAAGAAAGAAAATGAAGTGGCCCCCATAATCCTACAAAAATGTTGGCCATTTCGGTGGATGAATTCCTCAATGTCACCCTTTTGTCTTGAGGACTGTTACCTGCGTCTGCGACTACGAAAATGGGGAGAGGGACAAGGGGGAACAGGCTACTACGTTGCTCGCATTAATGGTGTTCTGAGAGAAAAATCATCTTGCAGCTCCAAAATTCTCCTTTCCGTAAACATAGGGAGTTTTAAATGCTTTGTGGAAAAT…
ESM_Unigene_00413	TCAATCTCTCCGCCAGTCTCACCCAATATAATCCATCTCCCATTCCCCTCTTCTCCTGTTACTCCGTTTTCCAATTCGAGGAGTTGCAGAGAAACAGAGAAAGAGAAAGAGAAAGAGAAACAACAAACAATGGGAACTGCAACCACTCTCTCCCCTTCTCCCATTTCCTCCTCCAATAAGCCATTTCTCATTCTAGGTTCGCAGACAAAAAGAAGCGTTCACTTTATTGGATCTGATGAAAGAGGAATTTTCCCTTTTAGTATTACAACTGCTAGCTCAAGAGCCAAGTTGGTTGTTACTAATGCAGCAAAGTCCGAGGTGGCTGCTGCTGCTGGTACTATTAAAAATAGACGTGTTAATCAAGGGTGCAAGCTGATTGGAAGCGGATCAGCAGTACCG…
ESM_Unigene_00414	CTGACATCTCGCTGTACACGCGAAAAACACAACTCGAAGAAGAAACAACACCACACTCTTCATGATCCAACAACAACAATGGCTCAACAACCCAAATCCATAGTAGTAAGAGTACCAGTGCTAATAGCATCAGCAGCAGTACTAACCATCATCCTCTTCTTCATCATCCCCTTTTTATCTTCTTCCTCTTGCAACTGCCCAACTCCCAATCTCAACCAAACTCCCAACCCCATCCCTGTTTCCCACTCACCCAACACCCCTTCTCTTTCATCCTCCCACTTCTCCCCATCTCCCGACGACATCTCATGGTGGAAACAACAAATCCAACTCAACCAACTCCAAGACTACCAAGAGACCAAAAACAAACTCCGTAAAGGCATCAACCCTCGCACTCGCGCT…
ESM_Unigene_00415	ACAAAATTAGACACTATGGCCAGCGCTCTTCTCTGCATCCCTCCTTCTCTTCTCAACCTTTCAGGTAGAGAAGTGAAAGGTTGCGGAAGAGCATATCAGAGTTCGTATTTTGGGAAAACTATCAATAACAGAATTTCAGTAAGAATAGGGACCAGACGAAGCTCGAGAGGCAATGCAACAATAACATCACGGATTGGAAGACAGGTCCAGAAAAGAGAGACTGTGATTCCTGAACCAGATTATCGGTTACCAGTTGTCTTTCTAGGCTTAGCTGGTGGTTTAGCATACACTGATAATATTGTAGCTGCTGTACCAATTGGTCTTCTTGGCTTGCTTCTCTTGGTCCAGACAACGAGGGTCAGATTTGTATTTGATAATGAGGCCCTGGAGGTAAAGATC…
ESM_Unigene_00416	ATGGCTATTGAAATTGCTTCTGTTTTGAGTAAATTGGGGATAGCATCGACATCTGATCACACTGCGGTTGTTTCAATCAATATATTTATAGCACTTCTTTGTGCTTGTATTGTTATTGGTCATTTACTAGAAGAGAATCGATGGATGAACGAGTCCTGTACAGCCATAGCCATTGGTTTGTGCACTGGAGTCATGATTCTACTAACTTCCGGAGGAACAAGTTCGCATATTTTGGTGTTTAGTGAGGATCTCTTCTTTATATATCTTCTTCCTCCCATCATCTTCAATGCTGGGTTCCAGGTCAAAAAGAAACAATTTTTTCGCAACTTCATGACAATCATATTATTTGGTGCTGTTGGTACATTGATATCATTTGGCATCATCTCATTAGGTGCGACT…
ESM_Unigene_00417	ATGAGCTCAGACCGGAAGACGGCTAACGCGGTGGGTGGCAAGACAGCACGGGCATGCGATAGTTGCATGCGTAAACGTGCACGTTGGTACTGCACCGCAGATGATGCTTTTCTATGTCAAGCTTGTGATGCTTCAGTCCATTCAGCAAACTCATTAGCACGACGACATGAAAGGGTTCGTCTCAAAAATGCATCTTTCAAACCACCTAAAGAGGAATCGCAGTGCAATTCCCCTCCTCCTGCATGGCACCAAGGGTTCACACGAAAGGCGCGTACCCCTCGGACAAAGCCTAATAAAATTCAAGACCATGTGATCAATCCTCTCCCCCTTGTGCCTGAGATGGGTAGTGATGTTACCACACCTGAAGAAAACGATGAACAACTTCTTTACCAGGTACCA…
ESM_Unigene_00418	ATGAGAAGATTCGGGTCGATTGGGGTTTTTGTGATTTTGGTTATTGGATTGGTAGTAGCTAGTTTGGAAGGGAGGGAGACCCCAGAGCAATGGAGTTTCTTATTGAAGAATGCAATGTCCACCGTTGCAAGTTCTCCCATTTCAAGTTCTCCCCTGGCGAGTTCTCCAGCGATGAGTCAAGTACACATGGCAGAGCAGTTGTTGATGAATTGCGGGAGAGATTTGATGCACATGAAAGGAAGCTTTAAAAGTTTGAACTTGCTTCTTTCAGAGGTACCCATTTGCTCCAAGGATACCATCTCAAAGAAACAATTATCTTCAAAAGGGGACCTACGGAAAGTTATGAGTATCCTGCCTCCTGAAACCAAACAAACTCTCCTTGATTGCTCAAGGAAGCAC…
ESM_Unigene_00419	AATCACCTTACCCATCTTCCTCCCACTTTTCTTCGATTGAGGCTCCTCTCCTTCTCATGGTGGTCAACTCCACCACCATCCTCATCTCCTGAACACCACCACCAACCCATCCTAATAACCATCTCACAAGCCATCCAAAACACACCATCAGAAGCCCTCGTCTCCTCCCTCAAGAAACTCCTCCCTTCTCTCACAGCCACCCACATCATCGACCTAATCACCCAAAACCCACTCTCTCTCCCTCCACCATCACTTCTCTCCTTCTTCAAATGGATCTCATCCCAACAAGGTTTTCGCCACACCATCCAATCCTACTGCACCATGGCCCATTTCCTCTGCTCCCACAAACTTCACTCAGAAGCCCACTCCTTACTTCACTTCGTCATCTCTCGAAAAGGG…
ESM_Unigene_00420	AAGGAGTCTCACCTGGGGCTCCATGGACGGAGCTTTTCGCACCAGCAAACACGGTGTGTCTTTTTTAATGGCTCTCTCACAGACATGAAGAGGTATGCCTTCTCATTATTTTCTCAAATAGTCTATTTGCCTTCCGATGCTCGCTCCTTCTTCACCCGCAACCATCTCAACCAAAACTTCTCCTCCTTAAACCTCACTACTACAAGACCTTTCCCCGACTATTCCCCGAAGAAACCCACTATCCGAGATTCCGAATTCATACACCACATCTCCACCACCATCAAACAACGCCGCTCCGAGCCCCTCCGCCGTATCTTAAAACCCTTCGAATCCAAATTCAAACCCGACCATCTAATCTGGATTCTCTCCAAAATCAAAAGCGATTACAACTTGGTACTC…
ESM_Unigene_00421	ATGCAGAAGCTTGACAGCATATCCCTACTCCTTTTCACGAATCTAGGAGGTTGTGTATCTTCAATAAAATGTCTATGCCGCCAGACTTATCTGCCCGCAAAGCGTAAGAAAAGATGGACTAGCAATATTCCCCAGATTCAATTCGATGCTACCACTCGAACAACCATGAGGCCCAGGTTTGCCAGGCAAAAAGAAGATACATGGTGTGATAATGAGTCAATGATGCCGATGAAATGGTTCTCTTTCGCAGCTGTGAGGACATGGATAAAGTCCCAATTCCCAAAATGGGTCAAAATCAACAAGGCGCTGTGGCAGTTAGAAAGTTCAGCTCACAGCATTTGCATATTATCAGAGCCCAAGTATTCAAAATTGATTAGGCTATGGATGTTCACTGTGTGT…
ESM_Unigene_00422	ATGACCAAGGAAGGAAAAGGAGAATTTGTGACTAGGGTTTTTGTTTCCATGGGTAATTGCTGGGGTACTCGAATCAAAGCTGAGAGTGCTTTTCATTCAGGGAATGATGGAAAATATATTAGCAATGATGGGATTCTTAATTATGATTCGAGCGGGAAGGTGTCTACCGGTTCGGTCCCTCCAACGCCGAGGACTGAGGGTGAAATACTGCAATCTTCGAACTTAAAGAGTTTCAGCTTTGGTGAACTCAGAACCGCCACGAGGAACTTCCGGCCTGATAGTGTATTGGGAGAAGGCGGCTTTGGTTCTGTTTTCAAAGGGTGGATTGATGAGCAAGCATTGACAGCTACCAAGCCTGGAATGGGTATGGTTATTGCTGTAAAACGACTTAACCAAGAA…
ESM_Unigene_00423	ATGACTCCTCTCCAAAAATCAGCCCTCCTGCTCCTTACCCTTCTACTCATCTTTCTACCATGCAATGCCAAAGATCTCTTCACTTTCTCTGATGGCAACTTCAATGAGTCTCATAACCGATTCTTTACTCTTTCTGGCAACGGCACAATACATCAAGGTGCGCTTCAACTCACACCAGATTCAATCAATGAAGAGATTACACTCTTTAACAGATTCGGCAGGGTCATGTTCACAAGGCCATTCAAACTATGGGAAGAAAACAACAAACCAAATACTACTGACGTTGTTGCCTCTTTCAATACTAGTTTTGATATCAACGTATACCCTGCTCCCGTTGGTAGAACCCCTGGAGAAGGTTCAGCTTTCGTTATTGGCCCAGATCTTGCAATACCATTAAAT…
ESM_Unigene_00424	ATGGGTTTTCTCCAGCTCTCAAGACTCTGTTTCTTTACCATCCTACTCATTTCTCTACCATGTAAAGCCCAAAATCAAAATCCCTTCACTTTCTCTGAAAAAAATTTCAATGAAACCCATTACAAATTCTTCAAAACCAGAGGTGATGGTTCAATTGTTAAAAGCGCGCTTCAGTTAACACCAGACTCTATCAATGCCGGTTCTAAGCTTTTCAACAGATCCGGCCGTGTCATGTTCACGAGGCGATTCAAATTATGGGAAGAAAAAGGCACAGTTGCCTCTTTCAATTCTACTTTCGATATCAACGCGTTCCCCACGCCTCCAACAAATATCCCTGGTGAAGGTTTGGCTTTCGTTATAGCCCCGGATATTGAAACACATCCATTAAACAGCTATGGT…
ESM_Unigene_00425	ATGGACTCTGTTATCACTGCGATTATCACTGCCGGCTGTATGCTTACACGACCGGTAAATCTTATCAGGAATCTGGAGAAGGATGTACGTGTCTTGTTGATCAAGACTGATGAGCTTGTTGCTAGAGAGCATGATATAAGAAGGGTGATCCAAAGAGCTGAACACCAAGGAAATAAGGTTTCGAATAGAGTGGTTGGTTTGTTGGTTCGTGTTGACACCATCAAAGATCAAGTAAGTTATATAGCTGTATCCATTGAAGAGCATAGAAGATGCTTCTTTAATTGTAGTTCTCGCCTAAAGCTTGCCAAACGTGTAGTCAGGGTGAGCGAAGAGGTGGATTTACTCATTGTAGAAACTAATTCATTCGGAACAGAACTTCTGGAGTCTCCGCCAAGAGCA…
ESM_Unigene_00426	ATGATGGAATATGCTTCTTCTATGAATTTTTCAAACAACAAGTTCAATTTGGAGTCTGGGGTTCCAAATTTCAGGTATTTTATACCGTTTGCTAACTTTGTATTGGTAACTTCTCTTGTAATCTGTTTGGGATGGAGGGTTTTACGTCTCGTGTTCTATTCCAAGGCTCTATTCCTTTATTTTCTGGGCAAATCAAGTAATCTGAGAAATGGGTATCCTTTTCTGGGAAAATCAAGTAATCTGAGAATTGGGTATCCTTTAGCTACTGGTTTTACTGGGATTTGTTCTCCAAAATCTTCAAAAAAGGAAGAAGAGGAGGAAGAAAAAGAGGAAGAGGAAGAGATGGATATAATGGGGTTAAAGAAAGCTCTCAAGAAGGAAAGGGAATGTGCAAATAAC…
ESM_Unigene_00427	ATGGCAACCGATCAAGATATACCGGAAGGAACAGTACAAAACATATTGGAACAAGAGAGTCTGAAATGGGTCTTCGTTGGAGGCAAAGGAGGTGTTGGAAAAACCACTTGTAGTTCAATTATCTCTATTCTTCTATCTAGGGTTCGATCTTCTGTTCTCATCATCTCCACCGACCCTGCTCACAATCTCAGTGACGCCTTTCAGCAGAAATTTACCAAAACGCCCACTTTGGTCAATGGTTTCTCCAATCTCTTCGCCATGGAGGTGGATCCTAATGTAGAGCATGAAGAGTTACCAAATATGGAAGGGATGGATAGTTTTCTTTCTGAACTAGCAAATGCAATACCTGGAATCGATGAAGCGATGAGCTTTGCTGAGATGCTCAAGTTAGTGCAAACA…
ESM_Unigene_00428	ATGAAGCGTTACGTTTACATCAACGACAACGATTTGGCTGACGATCTATATTGTGACAACCGAATTTCAAACAGAAAGTACACTGTACTGAATTTTCTCCCAAAGAATCTATGGGAACAATTCAGCCGGTTCATGAACCAGTACTTTTTGCTGATTGCGTGCCTACAGCTATGGTCACTTATTACCCCAGTCAATCCAGCCAGTACCTGGGGTCCACTTATCTTTATATTTGCAGTCTCTGCTACCAAAGAGGCTTGGGATGACTACAATAGATATATCTCAGATAAACAAGCAAATGAAAAGGAAGTATGGGTTGTAAAGCAAGGCACAAAGAAACATGTTCAAGCACAGGATATTCATGTTGGAAACATAGTATGGCTTCGGGAGAATGATGAAGTG…
ESM_Unigene_00429	ATGGACACTGAAAGTCACATATTTAAGTCGGAGGAAACCGCAAGATTAAAGATGGGAACCAAATTTTGCGTCAACGATTACAGAGAAGAAGAAGAGGAGATGGTAGAAGCTCAGACATGGACAACAAGAAGAGGAAGCAATCCAAGGCTAGAAACCACTCCAGATCATCACAACCTCGACATCCCATCCACTCCAACCGCTGATTCCCGCCACAACACCATCGTCTCCCCAACCATCTTAACCACTCTAATCATCTTATCATGGTATTGTTCCAACATCGGAGTCCTCCTTCTCAACAAATACCTCCTCAGCATCTATGGATACCGTTACCCAATCTTCCTAACCATGCTTCATATGCTCTCATGCTTCTTCTACAGCCTCATCGCAATCCATTCCCTC…
ESM_Unigene_00430	ATGGCGGGAGGTAGTAGTACTAGTACTTCAAGGGAGCTTGATAAGACACCAACATGGGCTGTTGCTTCCGTTGCTGCTGTTATCATCATTATCTCTATTTTGTTGGAGAAGTCCTTGCACAAAGTTGGAAAGTGGTTCACAGAAAGGAGAAAAAAAGCTCTATACGAAGCTCTTGAGAACATTAAAGGAGAGTTGATGGTTCTAGGTTTCATTTCCTTACTCCTCACATTCTTCCAGGTCTACATTGGTCTAATATGTATTCCCTCAAGTGCCGCGGATACAATGCTTCCTTGCAAATCTACAACTAGCCATCAAGTGGACACTAAGGACAAGGATAACTCTGATGAACACCGTAGGAGGCTTCTATGGAATGATCGGAGATTTTTAGCGGCTGCTGGG…
ESM_Unigene_00431	TGCATACTCGTCAGGGATACATATTCTAGCTACATAATTTTGTCCAAATGTAAGGATCAAGGAAATGAAACCAAGAACCATAAGCTCTCCTTTAACTTTCTCAAGAGCTTCGTAGAGAGCCTTCTTTTTCCTTTCTTGAAAATACTCTCCAACATGATGAAGGACCTTTTCCAAAATGATAGATACAAGAACAATAACAGCGCAAACGGCAGCAACAGCCCATGTGGGTGTCTGATCAAGCTCCCTTGTATGAGACCCATCTCCTCTCACCATGACTCGGAGAAATTCTTCCGAAAAACTAAAGGAGAGACAAGACCCATTGATTTCATACTTAATGTTATTACAAAACTCCTCTTCCTCGATTTCGGGACCATGCCGCAATCCACGCAAACCCTTGGG…
ESM_Unigene_00432	ATGGCACAAGAAGAACCCATGATTGTCGAAACCCTAGACCAACCATCATCTTCAAGCGATCGATCGACTCCGTCTCTCTCCAGAAACACATCGTTAAGCCGACTGAACGCTCAAGCGCCCGAATTCGTTCCTCGGAAACCGAATCGGAGTGATTTGACTCAACATCAGCAGCCGCAGCCGCGACAAGTGATGCAGAAGGCTCATGTGTTTCCGGTTCAGTATCAGAACTATGGAGGAGGAGGAGGCGGAGGAGGAGGATATGCAGATCACGAGTTTGTTATTCCAGTGCAGCAAGTGCCACCGGCTGAACCAGATCAGGCTCCTTCAACGACGAGAAATGGACTTCCGGATGAAGTTTTTCACAAGGTTTTGAATCAGGTGGAGTATTATTTCAGTGAC…
ESM_Unigene_00433	ATGGCGAGTACCTCTTGTCAACAAGTAGTGTTGGACATTGGCAATCGAGGTTTCATAGCAGATATTTCACAGGAAGACCAAGTGCCAAGTGAGATTTGTTTAGAAACTAGGGATTCATGTACGGGTGGAAATGGTGAGATGTTACATGGGTGTAATGAAACTGTACTATCAAATGTAGAATCTTTAGAACCGTCTGTCGGTATGGAGTTCAAATCATTGGAGGTTGCTCGGGCATTTTATGAGATGTATGCACTGCGTATAGGTTTTACTATTCGAAATGGTCATATTCGTCGTTCGCACAAAGACCACTCGATTATAGGGAGGGAGTTTGTTTGTACAAAAGAAGGTTTTCGCGCAAAAAAGTATTTAAACATGGAAAAAAGAGTTCTTCCACCACGA…
ESM_Unigene_00434	ATGGCGAGTACCTCTTGTCAACAAGTAGTGTTGGACATTGGCAATCGAGGTTTCATAGCAGATATTTCACAGGAAGACCAAGTGCCAAGTGAGATTTGTTTAGAAACTAGGGATTCATGTACGGGTGGAAATGGTGAGATGTTACATGGGTGTAATGAAACTGTACTATCAAATGTAGAATCTTTAGAACCGTCTGTCGGTATGGAGTTCAAATCATTGGAGGTTGCTCGGGCATTTTATGAGATGTATGCACTGCGTATAGGTTTTACTATTCGAAATGGTCATATTCGTCGTTCGCACAAAGACCACTCGATTATAGGGAGGGAGTTTGTTTGTACAAAAGAAGGTTTTCGCGCAAAAAAGTATTTAAACATGGAAAAAAGAGTTCTTCCACCACGA…
ESM_Unigene_00435	ATGATGGAGAGCTTCGCGCTCTGCTCTCCTACGTCCTCCTTTCTCTCTCTATCCCGCAGACGCCCATTCCTCCCCAAATCTCCACCCTTCTCTTCTCCATCCCCCAAATCCCGACAAATCACCACTCTCAATTCCACCACCACATCATTATCATCTTCATCATCGCCATTCTTCCTCACATCTCCCAATCGTTTCCATCTCTTTCACTCAAACCCTCCCTCTCCACAGCTAAAACCGTACAAACCAATCCAATCATCCACCGACAAGAACCTAACCACCGATTCCCCTCCACAAGGAGCAAAGCTCCTCCCCTTAGCGATCTCCGTCGCTATTGGACTTCTCGTCCGCTTCTTCGTCCCCAAACCAGTCGAAGTAACTACACAGGCATGGCAATTGCTT…
ESM_Unigene_00436	ATACTCCAACTCACCAAATCATTCACTGCAAACAATTCTCGTCTAAACTCCCTCCTCACACCCTCATCAGTCTCCTTTGTGGACTCCGCTTCAAAACCCAGAGAGAAAGGAGAAAACGCTCTGTTCAATGATGGAGAGCTTCGCGCTCTGCTCTCCTACGTCCTCCTTTCTCTCTCTATCCCGCAGACGCCCATTCCTCCCCAAATCTCCACCCTTCTCTTCTCCATCCCCCAAATCCCGACAAATCACCACTCTCAATTCCACCACCACATCATTATCATCTTCATCATCGCCATTCTTCCTCACATCTCCCAATCGTTTCCATCTCTTTCACTCAAACCCTCCCTCTCCACAGCTAAAACCGTACAAACCAATCCAATCATCCACCGACAAGAACCT…
ESM_Unigene_00437	ATGGAAAGCTTCGCCCTCTCCTCACCTTCCTCACTCACCTATTCGTCCTTCTCTCGCATTTCTCTCTCGTACAGAACAAGAACAATCCCATCCTTTTACCGTTTCTCATCCTCAATTCACTTTACCAACGCTCACGAATCTCTTTCCTCTTCATCTTCTACTCAATTCTCCAATTCTCTCTCATTCTTCAACCCAAAACCCTACAAATCCCCCCAACTCATCCAAGCTTCTTCATCTCCTTCACTCTCATTAGAGAACAAACAGACGTACAAATCTCAAAAACCAAAGCTTGTCCCAATCGCAACCGCAATCGCCTGCGGACTCATCATCCGATTCCTCATTCCAAAACCCTACAAATCCCCCCAACTCATCCAAGCTTCTTCATCTCCTTCACTCTCA…
ESM_Unigene_00438	ATGCCACATTGTGAATCCTCCTATTCAAAATTCTCCAATTCAGAAGTGTTCCGGTTAGAGAAGCAGAACGCCTCTCTCAACCATGGAAAGCTTCGCCCTCTCCTCACCTTCCTCACTCACCTATTCGTCCTTCTCTCGCATTTCTCTCTCGTACAGAACAAGAACAATCCCATCCTTTTACCGTTTCTCATCCTCAATTCACTTTACCAACGCTCACGAATCTCTTTCCTCTTCATCTTCTACTCAATTCTCCAATTCTCTCTCATTCTTCAACCCAAAACCCTACAAATCCCCCCAACTCATCCAAGCTTCTTCATCTCCTTCACTCTCATTAGAGAACAAACAGACGTACAAATCTCAAAAACCAAAGCTTGTCCCAATCGCAACCGCAATCGCCTG…
ESM_Unigene_00439	ATGTCGAGCCCTTGCTGCCACTGTCTTGCTCAACGTCCATCTTTTCTTCTACCTCCAGTTTCTAGGTTTAGGGTTTCAAACTCAATTAGAATTTCTCCTTCCTTTTCTTCATCTTCTTCTTCTCCGTCTTTGTCGCTTAATCCGAGCTCACGCTGTTCCAAATTTCTGTCAAAATCTTCCAAAAAGAAATGGAAAGTTTTGTGTTTTAGGCATGAGGAGACTTCTTCTGGTATTCCGGAGCCGGAGTTAACAGACAATAAGCTAAATGAAGAATTGGAGCAGCCGAGCCTTGTAAAAAAGGATTTAATTTCATATGTTAAAGAGGCAGCTGATGCGATTCTTAGAATAGCTGGAAAACCTTGGACAGTGCCATGGACTGCGGAAACCATTCTTCAGGTT…
ESM_Unigene_00440	ATGGCTTCGTCTTCCAATTCTCCTTCTTCGTCGTTTTCTCATCCTCCTCCACCTCCTGAGTTCTCTTATCTTCCAGTTATGATGATCAGGGACAAAATAGTTGACAAGATTCTCGGGAATCGGGTTACTCTAATCATCGGAGAAACTGGTTGCGGCAAGAGTTCTCAAGTTCCACAATTTCTTCTGCAAGAAGGCCTTGAGCCTATATTATGTACACAACCTAGAAGGTTTGCTGTTGTGGCTGTTGCCCAAACGGTAGCGAAAGCTCGAGGATGCGAGGTGGGAGAAGAGGTTGGGTACCACATCGGGCAGTCTAAAGTGGCAATGTCAAGCTCAAGGATTGTTTTCAAAACTGCTGGAGTTTTATTGGATGAAATGAGAGATAAAGGAATGGATGCA…
ESM_Unigene_00441	ATGTATTTGGTCAAAGAAGGGAGGAGAAATCCCCGGAAAACAATCTCCTCCCACACAGGGGCACATATCGATACCACGATGGCGTATAAGGCCATCGCCACAGGGTCGCGTGCCACAATTGATTGTTCAACACTTGAGACGGTAACAGGTGCAGAAGATAGATGGGGCACAAGGTTGAGGTTAACCTGTGATAGCCGGTTGACTAGGGGGAACATGAGGCAACCTAGAGCAACATCAAACTGCCAGTTACCTCTAAAGCTGAACTTAAACCAATCTGATGGAAGGGGACGAAACTTGGAGAGGCAACGATGGAGGATTGCAATCCCTGCAAAACCTTCTGCTACATCGGTCAAAAGGCTGTATAGGGCTTGGCCTCTGTACGTCAAAGATTCCTTACTG…
ESM_Unigene_00442	CCTCTTCTCTCTATTCTTCCTTTCACGAAGAACAAACTCAGCAGCCCTCTTCTATGTTTCAGTCCTCAGAAAAACGAACTCAGCAGCAGCCCTCTTCTATGTTTATGTCCTCAGAAAACTTACGGACTCAGCAGCCCTCTTCTATGTTTTTGTCCTCAGAAAACTTACGAACTCGGCAGCATATTTTTGGTTCTGTACAGCAGAAACCTTTTACCGAACTCAGCCTATGAATACTTCTGTCCTTCAGAGAGACTTGCGAACTCAGCCCTTCTGTTTTCTGTCCTTAAGAGAGACTTGCGAACTCAGCTGCTATGTTTCCCTTTCTTAGTCGATAGAAAGATAGCCTCTTTGTTTCCGTCTTGCACAAACCTTGCGAAGCAGCCGTTGTGTTCCCTTTCT…
ESM_Unigene_00443	AGCAGAGACTGGTTTTACCCATCTCCATTTGTGCATTCGGCTTCCTCGGCATCAATCAGAAGTGTCAAACATCCTAAAAAGTTCACATCAGCCAATTCTAATACAAAAAGTGTTCGAAAACGTTACGTTTCGGGTTCCACACCTCAAAAATCTCCCACTTATAGGTTTCACCAGGAGAGCTTATTGTCTTCCTCGTCAAATTCTGTCTCTGTCGCATCCCACAGAGACGTCAAGTATGCCGGAATTCGTCGTAGGATCGAAGAACATGATCGAAATGAGACAACCGTTTCGGAACAACAACCACTTATGTCCGAAACGGAGGAAAAGACAAACAGCAGGCCGAAGGGGCATTTCAGGCTTTTGTGTGCAATCCACCAGTTGAAGATACGGTGGATTTCA…
ESM_Unigene_00444	TTGGCTTCTCTCTATTTAAACTCCCAAACATACTCCACTCCACTCCACTCCATCCCCAATATTTTCTTTACAATGCATTGTGGCAATGTTGGCCGGTGCCCGGCAACTCCACAAGTTCTGGTGCTACTTGTAGTTACCCTATCTTATCTTGCTACCCTAGTCATTGGGTCTACCCCATGGCCACACAAAACCAATCACACCATCAACACTACCGTTGACCCAAAATTCGGCCAGTCCAAGAAATTTGAAGGCTCATCTGAGTTCGTTCATTTGAGATACCATATGGGTCCGGTTCTTACCACCAACATCACCGTCCATCCGATATGGTACGGCACCTGGTCTAAATCTCAGAAACGCATCATCCGAGGCTTTCTAAATTCAATCTCAGCCGCTGATTCT…
ESM_Unigene_00445	CACTTGTCTCAAGGACAGACGGTCAGCTTGTCACAGTGTAGACTTCTAGTCCTCTTGTTTACCGTCGTACCTTTTGATCCGAGAGAGGGGAGATACATGGGTGATGACGGAAGGTTGTTGAAAATGGTGAAGCTTTTTCACCTGTTCTTGATGGTTTTGCCTTTTACCTGTGTTCTCAACAACTTGAACACAGAAGCAACTTCTTCAACAGTCAAGTCTCTGCCTGGTTTTCCTGGCCCTCTTCCTTTCCATCTTGAAACTGGATACATTGGGGTAGATGATGTGCAGCTCTTCTACTACTTCATCAAGTCAGAAGGGAATCCCAGAGAGGATCCCCTTATGCTTTGGCTCACGGGGGGGCCTGGTTGCTCATCTTTTAGTGGGCTTGTTTATGAAATA…
ESM_Unigene_00446	ATGGACACGATCCCAAACAAACTCATATCCACAAATGAAGACGACGAAAAAGATTACTTGCTTGCAGTTCAACTGGCCGGTTCTTCAATCTTTCCAATGGTTTTGCGCACTGCGATTGAGTTGGATGTGTTCGAGATCATAGCTCGAGCAGGCAAAGGCGTGCAAATCTCCGCAAAAGAGATTGCCTCACATATTCCTACATCAAACCCGAATGCCCCCAACATGCTTGATCGAATGTTACATGTTCTTGCTGGTAACGATGTGCTTACTTCTTCAGTAGTCACTGCTAAAGATGGTAGTGTCGAAACATTGTATGGTTTGGGAAGTGTTTGCAAATATTACGTTCGCAATGAAGAAGGATTTTCTGTTGCCGGGGTTGCGATGCTGGTTCAAGATAAG…
ESM_Unigene_00447	ATGGCATCTCCGGAGAACCAGAATTGGATATTAGACCAATATTTGATCGAAGGCATGGACGTTCCAGGTGGCGATTTTCCGGCGCCGGTCATCAACTGGGGTGCTCCTATTCCGGCAACCAATCCTTTTAATTTCCCTAATGGTGTAAGTGGTGAAATTGATTGCTCTTTTGGGGATTCAGACGTGGTTAAAGAAATTGGCTCACGTAAACGGGTAAGGTCTGAAACTAGTAGTGCTTCTGGATCAAAAGCATGCAGAGAAAAAATGCGAAGAGATAAGCTGAATGAAAGATTTCTGGAGTTGGGTTCCATTTTGGAACCTGGAAGGCCACCTAAAATGGACAAGGCTGCCATACTAAGTGACGCTGTCCGAATGGTTGCTCAATTACGTGGTGAAGCC…
ESM_Unigene_00448	ATGTCTCCCAACTTGGACAGCCCTGTACAGACTCAAATGGCGGTTGCACTGCTCAACGGGCGGATAAACGGGGAGTATCATGGAAGTAAGAGGGTTGAAGGGAAGTCTGCTGGGAAAAGGAGGGTTTTTGTGCAGACGGAGACTGGATGTGTGTTTGGATTGGATTTGGATCGGCGTGACAATGCTCATACAGTTAAGAGGAAGTTACAGTTGGCACTTAATGTGCCCACGGAGGAGAGCTCGTTAACTTTTGGGGATCTTGTGTTGAAGAATGATCTTAGTGCTGTTCGTGGAGATTCTCCGTTGATGCTTACAAGGAACTTTCTGCATAGAAGCTCGTCGACTCCGTGTTTGTCACCGACTGGCAGGGATCTTCAGCAGAAGGATCAGGGGGCTTTG…
ESM_Unigene_00449	ATGCCTGAAACACTCTCATCTTCAAATTCTAACAATATTTACAACACTTCCCTCCTACTAGTGCAGTACTTGAGAATACTACTAAGTGCACTACTAGTAGTAAGCACTATTGCCAACTACAATACCATTCCAGGGAGACAACCTGAAATCTTACCTACCAACGGAACACTTCCCACAATTGTCTTCCTACGTCTTATTCTTATCTTCTTCTCAGTCTCATTCTTTTTTACATCGCAAACATTTAAAAGACTTCAAAACTGGCATGAAGTTCCCAGCCTCTGCCTCTGCCTCTGGCCAACGCCCATGGATTTCCGGCTAGCAAATGCAGGATACAGCAGCTCCTGGAACTTCCCAAGAAAGAACTCCCACTCTTCCTCGTTCATGTCTGCCACTTTCACA…
ESM_Unigene_00450	ATGAGGAGTTCTGCAAATCATGCGATAATGGAGATAGAAGCAAGCAAGCCAAGTGGAGCTGGGCTTGTGGTTGGAGGATTGAGTCCATTGAGTGAGACTATATGGAAGGAGAAGACTGATACTGAGTTTATTGGAGATGTTTCTGCTAGACTTACTTGGAAAGATCTTACTGTGATGGTTACGCTTGGACATGGTGATACTCAGACTGTTTTGGAAGGGCTAACTGGTTATGCTGGACCTGGTAGTCTAATGGCTCTTATGGGTCCTTCTGGTTCTGGGAAATCTACTCTTCTTGATGCCTTGGCCGGTCGTTTGGCTACTAATGCTTTCCTTTCTGGCTCTGTTCTTCTTAATGGTCGAAAGGCCAAGCTCTCCTTTGGTACTGCTGCCTATGTGACC…
ESM_Unigene_00451	GTGTTTTCTGGTACAATATACCTGCTTCAGAATATACAAAACGTTTCGAATTCAGATGCGTTTAGTAAGAGGTTAGATGATTTGGTGAACACTATTTCAGCCAAAGCACCTTCTGATCCAAAGAGGTTTTCAGTAGGGACGAATTTTAGTGAGGATAATTTATATGGGTTGGTGCAGTGTACTAGGGACCTGTCCGAAGGTAGTTGCACTAGTTGTTTGCAACAGATGAGGGAATATCTTTACAAGGGGAATATGGGTGGTCAGGTATTGTTTCCCAGTTGTTTGTTGAGATACGAGACTTACAGTTTCTTTAATCTGTCTGTTTTATCTCCGCCTCCGCCTCCACCTCTGTCGCCTCCGCCTCCAGTGGTAGCTTCTCCACCACCATCTTCGACTGTG…
ESM_Unigene_00452	ATGTCAGAAGAAGCATCAGAGGCTTCTGCTTCTATGCACGATGAAGGATCTTCGCAGGAAGAAGACTGGCAGCAACCAAACAACAATCACACAACCCCAACCACCACAAACAACAAAGAACCCAAGAGCAGCCCCACTAATACCGAGAGCAACGACAATAATAGTAGAAGAAGACGGCTTCCTCGAGCTTGTACGGCTCGTTCTTCTGCTAGGCTTTACCCTTCTGCCCCTACTGTTGATCGAAGACCAGCTTCTACGAAGAAAGAGAAATTAGAGCAGCAAGAGCAGAAAGAACAGCCACAGCAATGTAGCAAGATCATTACCCCTTTAGTTACAATCCCGCCGGAGGCTTCGCAGTTGACGCGGTGGAATCTTCGTTCAATGTGGGAATTGGCAGCC…
ESM_Unigene_00453	ATGTCGCATAGGGCTTTCAGAATTACTACACGAATCCCGGGATCAAGCTCTTTATATACTTCGACCTCAGTCCCATGGGATGCAACTACCGGTATTTCTCCATCTGCAACCCAATGCCACCAGTCTCTCAACTTTCTGCATAGCACTGTAACCCAGGTAGCACGCCCCAATGCCATCCGCGTAACAGGTGGAATTGCCTTTAGAAGGGGTATATGTATATCATCCAAAGTGTTATTCGGCGTAAGCAAAGCCGTCTCAAGCTCTTCCACCGAAAACTCCACTGTAATATTTAAAAGGGGCCTAAAAATATGTAGAAAGTTTAGAATGGCTGCCAATTCCCACATTGAACGAAGATTCCACCGCGTCAACTGCGAAGCCTCCGGCGGGATTGTAACTAAA…
ESM_Unigene_00454	ATGGGAATGTCTTTTGAGCTCACTTCAACCTCACTCTTCCCTTCGTGTTCATGGTCTTTCTGCTTCTTTCTTTCTTCTTTGTCATCGTCTGTGTCTTTCTTTCCTTTCTTTTTTCCCTTAGGTTCCTTATCTTTCTCCGCTTTCTTCTTTTCTTCTTTCTCTTTGCCTGTATCGTCATCTTTGTCCTTGCCCTTCCTTGCTTCTCCTTTGTCTTTCTTCTTTTTCTCCTTTGGTTCTTCATCTTTGTCCTTCTCTGCTTCTCCTTTGTCTTTCTTCTTCTTTTTCTCCTTTGGTTCCTCATCTTTGTCCTTCTCATGGCTTTTATCTTGTTTCTCCTTTCCTTTTTTACCTTCTTCTTCATCCTTTTTCTCTTCACCGTCTTCTTCAGATTTCTCTTTC…
ESM_Unigene_00455	ATGGAGAAGGAGATGGAGGAGCAGTCGTCTTCTTCTTCTTCTTCAGGAGGTGGTTGTGTGATTCATGTTTTGGTCATAGATGACAGCCCCCTTGACCGTAAAATTGTTGAGAAGCTTCTCAAATCTGCGATGTTTAGAGTTACTACAGTTGAGAGCGGAAAGAGAGCAATGGAACTTCTTGGTTTGGATCAAGAGAAAATTGGAAGCCCTCTTAATGATCTCAAGATAGACCTCATCCTTACTGATTATTGCATGCCTGGAATGGATGGTTATGATGTTCTCAAGCTTATCAAGGAGCACAGTTACCTGAAATCTCTTCCTGTGGTGATAATGTCATCTGAGCATGATCCACAGAGAATTAGCAGATGCCTATCTACTGGTGCCGAGGAGTTCATCAAC…
ESM_Unigene_00456	ATGTTGTGCGGTGCAATCTCCGAACATGGTGGCTCCCTTGGTCTGGCGCAACACGATTCGCTGCGAAAATGGAAAGGGGAAAGATCTATTATTGTCTCCTTCAGTAATACCCATCTACCCTCTTTCGCAACCCCGAACAGATCTTGTTACAGATTGAGAGCAGCAATACCAAAGGCGGGAAGCGATGGGGGTTTCATGGTGGCTGATGAAATGAGTTTTTATCAATTGCTTGGAATTTCAGAAAGAGGGAGCTTCAGTGAAATCAAACAAGCTTACAAGCAATTAGCAAGGAAGTACCACCCGGATGTTTCCCCTTCTGATAAAACCCAGGAGTATACTAATAGGTTTATTCAAGTACAGGAGGCTTATGAGACGCTTTCGGATCCCCATAGACGGGCT…
ESM_Unigene_00457	ATGGGTGATATAGCCATACCAAATGGAAATGGATCCATCAATGGAAACGGGAATGGGAATGGCCATTTATCTGGCGAAGGTCGTAGGAAGAGTTGTTGGTATGAAGAAGAGATTGAAGAGAATCTGAGATGGTCTTTTGCTCTCAATAGCATCTTGCACACTGGGTCTACTCAGTATCAAGACATTACTTTGTTGGATACAAAGCCCTTTGGAAAGGCTCTTGTCATTGATGGAAAACTCCAGAGTGCAGAGACTGATGAATTTATCTATCATGAGTCCCTTGTTCATCCTGCCCTCCTTCATCACCCCAATCCAAAAACCATTTTCATCATGGGAGGTGGTGAAGGTTCCACTGCAAGAGAGATCATAAGGCATAAGACTGTAAACAGGGTGGTGATG…
ESM_Unigene_00458	ATGGACGCCTTGCGAAAACAAGCTAGCAAGCTCAGAGAGCAAGTCGCCAAACAACAACAGGCTGTAATAAAGCAGTTCGGTGGGACTGGTTATGAAAGTTCTAGTGTAATGGTTATAGATGAGGTTGAGTTGCAGAGGCATCAACAGCTAGAAAAACTTTATCGGTCTACTCGGGCAGGCAAGGACTTTCAAAAGGATATCGTTCGGGCCGCTGAAGCATTTACAGCTATAGGATATAGGAAAACTGAGATAGGAACTAAGCTGTCCGAGGATTGTAGCAAATATGGAAGTGAGAACGTCCATGACAGTATTCTAGCTAAAGCTGCATCTCTATATGGTGATGCCCGTATTCATGTTGAAAAGGAGCAAGAAGACTTGGATAAAGTTTTATCCAACCAG…
ESM_Unigene_00459	ATGTTAGGCAACAACAATTCTTCTTCTCCCACTACTCCTCCTGATGGGTTTGCTTGTTTAGAAAATGGGAACAACAGTAAAAGAAAAAGAAGGCCGGCAGGAACTCCAGATCCTGATGCGGAGGTGGTTTCACTCTCACCAAAGACACTACTAGAATCGGATCGATACGTTTGTGAAATCTGTAACCAAGGATTTCAAAGAGATCAGAATCTTCAGATGCACAGGAGACGACACAAGGTACCATGGAAGCTACTAAAGAGGGAGAGTCCAGAAGTGAGAAAGAGGGTGTTTGTATGTCCAGAGCCTAGTTGCTTACATCACGACCCATGTCATGCACTTGGTGATCTGGTCGGGATCAAGAAACATTTCAGAAGAAAACACAGCAATCACAAACAATGG…
ESM_Unigene_00460	ATGTCGATGGTACTCAAGGCCGATAGCATTGAGATACGAGACGTATGGAGTTCGAATCTTGAATCGGAGTTTGCTTTGATTCGAGAAATCGTCGACGACTTTCCTTTCATCGCCATGGATACCGAGTTTCCTGGTGTCGTTCTTCGACCGCTCGGCGAGTTCAAGAACAGCTCCGATTACCATTACCAGACTTTGAAAGCTAACGTGGATATGCTGAAATTGATCCAATTAGGGTTAACTTTTTCCGACGAGAAGGGGAATTTGCCCACGTGCGGAACGGAGAAGTACTGTGTTTGGCAATTCAATTTCCGGGAGTTTAACCTAGGTACTGATATCTATGCTAATGATTCAATCGAGTTGCTCCGCCAAAGCGGGATTGATTTTGGTAAAAACAACGAG…
ESM_Unigene_00461	ATGGCTTTTTTAACTTCGGCAGCCCGCACCAAATGTGCCTGTACAACCTTGAAAATAGCATCCAAAAGCCGAACAAAACTATCAGATGATAGGTTCCTCAGTTTACTTGCAAGTGACGAGCCTCCCCCATCAGCATCCCCAGATCGGTCGCCTGTTGTCAAATCAGAATCAGGTCGGGCAACAAGTACTGGGAGCAATTCGGCAACCGTATTCTTAATTGCTATTTTCATGTCAGCTATCAGCGTATCACGGTATATCCTCAACACATTAGGCAGTTTAGCCGTTCTGAGAAGTCCAACAATAAGGGGAAGAAGACGATCACGAAAGCTAGAAGTTTCTTCGTCATCCAACTTAACTTCATCCTCCTTTCCATTAGTAACATTAGTAGTTCTCGCTTTC…
ESM_Unigene_00462	ATGACGACAGCTTGTCTTGTTGAGCCAATTTCCTTAACCAGAAACCTAAAACCCCAATCTCTAAAGTGGAATCCATCTGTTCAAATACGGTTCTCATCGACCAAAAACTACTGCACTTTTATCACACAATCCTCCAGATCTCAAGCTAATTGCTCATCGGAAAAGAATCTAAGTTTGATGGAAGAAATATCCGATTCAACTACTAAAGCTGTAAAAGCTTTACAGAAACCTGCTATAGTTGCAGCAATGATAGGATTATTGCTCTATTGTGATCCAGATTCAGCTTTAGCAGCTTCAGGCGGGAGAATGGGAGGGAAGTCCTTCTCGAAACAATCTTCACCAAGGAATAGTTATTCAACGAGGACAAAGACCGAGTTGCCCCGGTCCAGTTTCTCCTAT…
ESM_Unigene_00463	ATGGGGAATCAACTAGGTGCCAGTAATGATACCTCAAGGCAGCCACTTCAGCCCGTCCACCTCTCGGCGGAGGATCTCCGATCGTATGAAGACTCGCACCACAGTGATCAGGATGTCCGCAAATTCGACACCGAATTGCATGCCCGGACTAGCAAAACCATCAATGCTTTGGCAGCAGGGCTTCATGATCCTTCATCTTTTCCTGTAGAATTGCTTAGAGAAGTCACAGGTTGCTTCCTTGAAACAGATCAGCAAGTTGTAGACATCATTCTGTCAAGCAAGAAAGACATATGGAAGAATCCCGAGCTCTTTGCGCTCGTCGATGATTATTTCAAGACAAGTCTCCATACCTTGGACTTCTGCAATGCTATTGAGAAATTTTTGAGAAATGCAAGACAT…
ESM_Unigene_00464	ATCACCTTCTCCACCTCATCCCACTTACCGGCAATTCCATATATCTTTATTAGTAACTCGAAATTATGTGGATTATCAGGCTCCAACTCAAAAAGTCTCTGTGCAGCAACCTGCTCTTTCCAAACACCCGCAAAAATGACGGAATCAATGATCAGAAACAAGCCGGGAATGGCGAGCGTGAAGGACATGCCGATTCTTCAAGACGGGCCGCCACCAGGTGGTTTCGCACCGGTTCGATATGCTCGTCGCATCCCTACCAAAGGACCGAGTGCTATCGCCATCTTCCTCACTACCTTCGGCGCTTTCGCTTGGGGAATGTATGAGGTTGGCAAGGGTAACAAGATCAGAAGGGCGCTCAAAGAAGAGAAATATGCTGCTCGCAGAGCGATTCTACCAGTT…
ESM_Unigene_00465	ATGTTGAAGAAGATGACATGGTGCAGTGGTGGAAATGATGAGCTCGCAACCGTAACAATCAAGAATTTGCCTATGAATGCAACTGCTCATGAGAAACCAAAGGAGAGTCGGATCGAAACATGCCCTTCATGTGGTTTCCGGATCCAAAGCCAAGAACAGGCGGGGATTCAAGATTTGCCAGGGTTACCAGCTGGAGTAAAATTCGATCCAACAGATCAAGAACTTCTTGAACATTTGGAGGGAAAGGTGCGCTCTGATATTCATAAGCTTCACCCTCTCATCGATGAATTCATCCCTACACTTGAAGGAGAGAATGGAATTTGTTACACTCATCCTGAAAAGCTACCAGGAGTAAGCAAAGATGGGCTACTCAGACACTTTTTCCACCGCCCTTCGAAA…
ESM_Unigene_00466	ATGGCAGCTGACTCTAACACGAGTTTTCACTACGACACCATTCTGGCTCCGGCTTTGAATCGACACGCAATTACGTTTCAATCTGGTGCAGTAAACAGTTCTTCTGGGATGATGCCCTTGGGGAGTTCTGGTGGGATAAGCAGCACGCCGGGGATGATGTGGGGTGGTGGTAGTTCTAGCATAATGAGCAACAATCCTGGTGTTATTACTTCTAGGAATTCGGGCTGTAGCAGTATTTATGATTCAATTCCGAGTGTCAAGCAAGAAACCGGGCTCGCTGTTGAGTGGTCTGTGGAAGAACAGAATAAATTGAAAGAAGGCCTTGTCAAGTATGCTCATGAACCAAATATTATGAGGTACATCAAGATTGCAGCCACACTCCGTGACAAGACTGTGCGA…
ESM_Unigene_00467	ATGGTGGGCGATTTCAACACAGGCTTTCGAAAAGATAAAACTCTGGCTTCTTCTTCTTCTGCCGGTGCTGTGTTCAATCGACATTCTTCGATATCCTTTCAGTCCAGTGAGCCGAGCAGCAGCAGTAGCTCCTATGGAATGTATCCAATACAGAATTGCTTTAGCCCGGGGGCTAGGAGTTCTCCCACCATGTTTAACAGCAACAGCCCTGTCGGGAGTTCTCCCGCCATGTTTAACGGCAACAACCCTGTTGCTCCGCCTGGAATCGGTAGTGGAGGAGGCCTTCCTTTAAGTTCTATTCCAGGGCTTAATCCAGATGTAGAGCTGGCTGTTGAGTGGTCACCAGATGAACAGCTCAGATTGGAAGAAAACCTTTCTAGATTTGCTGATGAACCAAAT…
ESM_Unigene_00468	ATGCCGCTGAATTCTCATTTGAGTTCTTCTTTTGTTAACTCGGCAAATTCTCTTTCAAGGCCGGGGTGTTCTACTTTGGGCCCTGTTTCTGGGGACATGAACCGAGTAGTGTTGAACAGCACGACAAACTCTGGACCAAGTGTTGGTGCAAGTTCCTTGGTCACAGACGCTAACTCAGCACTATCAGGAGGACCTCATTTGCAGAGAAGTGCTAGCATAAATACCGAGTCTTATACGCGATTACCCGCATCTCCAATGTCATTTTCCTCCAATAATATAAGCATTTCAGGTTCATCAGTGATGGATGGTTCGTCTATAGTCCAGCAAAGCTCTCGTCAAGATCATAGTCCTCAGCAAATGCAGCAGAGGCAGCAAGGAACATCTACTGCTACATCTCAG…
ESM_Unigene_00469	ATGGCAAATGGGTTGCAGATACAGAAGGATTGGGAGAAAACTGAAATGGTTTTGTTTGTGTTTGATTTGCAGTGGAAGACGCATTGGTTGTGGTTGATGGATTGTTGTATCATTTGTAATGGTGAGTTGGGTGTATTTGAATGGTTTGGTGAGGGGAGACGAATTGGAGGGCATGTTGTTTTTGTTTACATAGCAGGTGGAGGATGGGTTGAAAGAGATTTTAGGGTAATCCTTGCAAAGGATTCGACTTGCAGTTTCTATACCAAGAAGCTATTCTTCGACAGCAAAAGAGGGAAAAATCCCAACTCATGCAACAAATATGAGTCGAGTAAGTGCAGCAGAGTTGTCTTCCGTTGCAGCCCCACCACTTATTATGCAATGGAAGAAGATGAACCAGAG…
ESM_Unigene_00470	ACCACATACCCTAATTTCCCTTTCCTCGTTCTCCACTTCACAGGCGCCATGGAAGACAGCTTCAACCTGAGAGTCGATAAGATCTTCGGCTCTCTAACCAAACCCTCAACCACCCCGTCTCCTTCTATTCACTCTCTATGGTCTCTAACCGATGAAGAAGTCGAGAAGCGAGAGTGGAATCGAGAGCGTGGCGACACCTCTGACCGTGAGGAAAACCCTTGCTCTTCCTCCTTCGCAGGACTCTACGCCAAAGACCGAAAAACATCTCAGAAAATCTCCAAGCGTGCGTCTCTGGAAGATGATCTCGATGATCTCGATGATGATGATGAAGATGAAGCCGGTATGTCGAATCAGGGTGAGGTCGAGAAAGAAGATTGGGAAGTCAGATCTTCCATCGGA…
ESM_Unigene_00471	CTAAGTATCGTTAGGAGAACAGAAATAAAGATGGATTCCAACAGCCGTGCTTCAGCTGCTCTATTCCTTGCTGTCAACCTTCTCTTCTTCACCATGGTCACTGCAGATTGCAATTGTAACAGTCCTCCTAGCCATAAACCGAAGCCAACTCCAACCCATAAACCGACACGACATCATCCTAAACAAACCCTTTTTTTTATCATTAGGAGTAGAGAAATAAAGATGGATTCCAAAAGCCGTGCTTCAGCTGCTCTATTCGTTGCCATTAACCTTCTCTTCTTCACCATGGTCACTGCAAATTGCAATTGTAACAATCCTCCCAGCCATAAACCAAATCCAACTCCAACCCATAAACCGACTCCAACTCCTAAACCAACACCAAATCCTAAACCAAAGCCT…
ESM_Unigene_00472	ATGGGGAGTGAATCCACAACTTCTCCTAACCCTAATTTCACCGACGAAAAACCAGGTTCAGAGCCCGTAACTTTAAGTGATGGCGGTGGGCAAGCTGCACCAGAAACAACTACAAGAGAAGCATCCCCCCAATCTGTCTTTGTGAATTCAGAGCCAATGAGGGAGGATCAAGTTCAGAATGCTGTTAAGTTTCTATCACATCCCAGAGTTAAAGGATCTCCAGTCATCTACAGAAGGTCTTTTCTCGAGAAGAAGGGCCTCTCAAAGGAGGAGATAGATGAAGCATTTCGTCGTGTACCTGATGCAGCTCCAACTGTTACTACTACGCCGCCATCTAACACAAATCCAGATGGTCAGTCGAATATAGCTACAACCTTGCAGTCACAGGTACCAACACAA…
ESM_Unigene_00473	ATGCGCTACTATAGAAACCCCAAGAGTGCAATCGATTCATTTCGCATTCTCACTTCAAGTTTGGTAAGTCGAGCAAAACCAAGGTCTTCCGTTGTTCAACAATCGAGTCAACGGGGTTTCTTCAAACAATTTACAACGTCCAGTTCTTCTGGTAAGATTACCATTTTTTCTTTGATTTCTAGACCCAGCTTTCAACAAATAGGAGTAGGGATTCAATGCAGCAGCTCTAACACTTGTTGGCGGAGATTTTACAATGGGAATGCTAACACATTTAGGCCCAGACCTAAGCAAAGATGGCTTCTCTTCTTAAGGAATGTGGCAGCTGCAGTTGTGATTAGTAGTGGAGTTGTGTTTTTGAGTTACTATGGGCATTTGGAGAAGACTCCATACAGTAAGGAT…
ESM_Unigene_00474	AAAAACCTTATCCGCTCAAAGACTGACCACACATCCCTCCTCCCATTCTCCCAACCAAAACTCCTCCTCCCAAACATGGCAACTCTCCACTTATCAGCCCCATCAGCTCCCTTCACCATTTCCAACCATTACAAACCAACCCACCTCTCTTCCATCCACCTCAAACCCCAAAAACTCGACACAAGGAAGCTCAAATCTAGTATCATCTGCTCATACAAAGTAGTCATAGAACACGAAGGAAAAACCACAACACTTGACGTCGAACCAGATGAGAGTATCCTTAGCAAGGCATTGGACGTTGGGATTCAAGTGCCACACGATTGCAAGCTGGGGGTGTGCATGACTTGCCCTGCTAAGCTGCTCAGTGGCTCAGTTGATCAGAGTGATGGGATGCTAAGT…
ESM_Unigene_00475	ATGAAGAGGTGTTATGGAGCTATTTTATTTGCATCCTTGATCATGGTACTGGTTTTGAGGTATGGTGTGATGAAAACTACCATAGTGGAAAGTCCACTTTCAAGTCTCTTTCTCAATACAACTAATCCGGTAAATCCTCTTGATTGGTTGGGTCCTGCGGTTCCGATTGGAGTTCAAAATCCAGACCGTACCTTCAAAATAGTTTCTACTAGTAGTGTAGTTTCCAGTCTTTTTAGTCAGAGGAACTTCTCAGATGGAGAGCAGGTGTCTTTGAAGACGTGGAACCATTTAAACAAATTGATTGATCGTGCTGAGGTATTACCGAACGCTGTAGCGGCTATAAAAGAAGCTGGAGTGGCATGGGATAGCCTGATGGGTTCAGTTGAGGAGGAAAAACAT…
ESM_Unigene_00476	ATGAAAATATTAAAAGCCAATGCTGGTCCACTGACCAACTTTGAAGTACTTGATTTCATTCGAAATAGAGGTGCAGAGAAGGATCCTAGTAGGGTCATTGCTTCTATAGCTCCATCTGAGTTCACAGTCTATGATTATTTGCTTGAAAGTGCTGCTGGTGTCCAGACAAGAGAAAGCATTCAAGAGTTCATGACAAAATCTGAAAAGTTTGCTCTTGCAAAGGCCGAGACGCTCAATATCATTAATATTAGACCATCATCTAGAGTTGAAATTGATCCGATTATTGAAAAGATAAAGGAAGGTAGAGGGGAACCCGTTGAGCGTCTGACAGAGGAAGAGTATGAAGAGTTGGTGAATATGGTAGTCGAAGTGCTGCCTGGTCGAGAAAACCCTGAAGGA…
ESM_Unigene_00477	AAACCTCAAAGCGTATTTTCATCTTTTTGTCACATACCTCCCAGGCTTGCTCGTTTCCGTCTCTCCGTCCTTCCATCAAAACAGTTCGAAGGTTTGCTCGCATACTCATCAATGGAGACGACGAACGCCCCCAACCTAGAGTGCAGGATGTACGAAGCCAAGTACCCAGAGGTGGACTCGGTGGTCATGATTCAAGTGAAGAACATAGCCGATACCAGTGCATACGTTAACCTCCTCGAGTACGACGACATCGAGGGAATGATTCTGTTTTCGGAGCTTTCTCGTCGTCGGATTCGTAGTGTGAGTAGTTTGATTAAGGTGGGACGACAAGAAGCTGTTATGGTTATTAGGGTTGATAAGGAGAAAGGGTATGTTGATCTTAGTAAGAGAAGGGTTTCT…
ESM_Unigene_00478	ATGGAGGTTGCTGATGGAGGTTCTTCTTCCTCCAAGTTGGATGCTGTAAATGTAAAACCGGTTATTGTTAGGGTGAAGAGGAAAGCATTCCAATCTCCTCTCGAGGCCTTCTGGCTGGAAATAAATGAGAGACCCGTCAAGCGTCCATTGTTAGATTTTGCCAAACTCTCCATCTCTGACGATTCTAACGAAAGGGGGGAGTGGAGATCGACAAAGGTTTTTCTCCAACATGTAGAGACTGTGAGCAGCTCAGATGCTGCAATTAATATATTGCAGTCCTTTGTGGACCCTGATACTGCTGATACATCCATTCTCAAAACCAAAATTGATGAGCGTAAACGAGCTTTTAAAGAAGAGAAAAAACAAAATCAGCTGCTGTCCCGATCAAGACAAAAACAT…
ESM_Unigene_00479	TTTCCTTCACAACCCCAACCCACCTCAAACCAACACAAAATGCAAAATCAAACTCAAACCCAAAACAAAAACACGATGAACACCTCTTCTTCTTCTTATTCTTCTTCTCTAAATTGGGTGAGAGGAAATTGCATCGGCAAAGGCTCGTTTGGTACAGTTAATATCGCGATCAACAAGTCCAACAACAACAGCCTCTTCGCCGTCAAGTCGGTTGATCTCAAAGCGAATTCATCTACTCATATCGAATCTCTGGAAAACGAAATCAAAATTCTCCGAAATCTTTCTTCGCCATACGTGATTGAGTATCTCGGAGACGACTCAAATAACTCAGCTCGGAATCTACATCTAGAATACATGCCCGGTGGAACACTCGGCGATGCAAAAACTAGTGACGATTAT…
ESM_Unigene_00480	ATGCCAAGCGTGGCGGTGAAATTATACAGTGTCTTCTTCAAATTCCTCTTAAAACACCGGTTACAGAACCGAACTCAAACCCCATTAGATGACCCCACAACTACCTTCGGCGTCTCTTCTCGCTCCGAAGAAACCGTCGTCGCCGCTAATCCGTCCTTCACAGACGGTGTCGCCACCAAAGACATCCACATTGATCCCTTCACCTCTCTTTCCATCCGAATTTTCCTCCCAGAAACCTCCATTTCCAATCCCCATTATAAAATTAGGGCTAATACCTCTTCGTCTAAATTATCTTCTCTTAACGAGCGTGAATCTGGGTTCACAGATTCCGATAAAAATCTACAACACCTTCTCCGTCGTAACAGTTACGGTCCTTTGGTAGCGAATGCCAAGACGGTG…
ESM_Unigene_00481	ATGGCCGGGATTATCAATTTCCGACCAACTCCTATTCTACGAACACGTTCTACTCCCACAAAATCATACAACAGATCCTCTTTTAAGGTTTTTGCAGAGATTCAAGAAACACCTTTGAAACAAAACCTAGGGTTTTCTTCCACTTCGACCCCAACCCTATCTCCTCCCCTCAATTTCAAACCACCTCAGCCTAAGAGATTTGCAATTCGCCCGGACAAGATTATCGACATCTTGAGTGCCTCTTTGGCACTGCTATTTCGTTTTGGCACTGGTGTTTTCGTTTCCGGATATTCAGCATCTTTTGTATCTACGAATGACATCCCACCGGAGGAATATGTATTTGAAATTGCAGGTTTTAAGATAAAAGAGACCTCAAAGTTAGGTCCTAGACCCGAGAAG…
ESM_Unigene_00482	ATGGAGTCTCCGTTCAAACCCAATATCCTGAAAGGACAAGTAGCGCTGTTGACAGGTGGAGGTTCAGGAATTGGATTAGAGATCACGACTCAGTTCGGCAAACATGGAGCTTCCGTTGCTATCATGGGTCGTCGCAAGCACGTCCTCGACTCCGCTGTCGCCCATCTCACTTCCCTTGGCATTCAGGCTATTGGACTTGAAGGAGATGTTCGGAAGAAGGAAGATGCGGCCAGAGTTGTTGAAGCAACTGTTCAACGTTTTGGCAAACTAGATATCCTTGTTAATGCTGCTGCTGGAAATTTTCTGGTGCCCGCTGAAGATTTAAGCCCTAATGGGTTTCGAACAGTCATGGATATCGATACTGTGGGCACATTTACAATGTGCCATGAAGCACTAAAA…
ESM_Unigene_00483	TTAAGCCATCATGAAATCCCACTAGAACTTGAGAACAGATACAGAGGATGGCTCAGTCATCTAATCCAGGATGATTTTGCATACTATGCCGATATATGTTTCAAGACCTTTGGCGACCGGGTGAAATACTGGGTTTCCATCAATGAGCCAATACTGTTTGTACGCTTCGCATATATGCAAGGTATTTACCCACCAGGGCGATGCTCAGCACCCTTTGGCAACTGTACTGGGGGGAATTCTGATGTAGAGCCTCTGCTTGCAATTCACAACATGATATTGTCTCACACCAAGGCTGCCGATATCTACCGAAAACACTATCAGCCTACACAAAAGGGTTCCATTGGAATTGTGGTCAGTGCCACCATGGTTGAACCTCTTACAGATAGCCCAGCGGATGTC…
ESM_Unigene_00484	AGCTCACCTCTCTTGTTTCTTCAAATGGAGAAATTTCTATTCTTGGCTCTGTTGTCTTCTCTTCTTCTTCATCTTGGGGCAGTCGGTGGAGCTCAAGTTCCAGCCATTTTTGTGTTTGGAGACTCACTACTTGATCCTGGAAACAACAACCAGTTCAAGACATTTGCCAAGGCCAACTTCCCTCCTAATGGTATTGATTTTTCTCTTGGTCCAACTGGGAGGTTTTGCAATGGTGCCACAATTGTTGATTATTTAGGGTTTTTGCTTGGCTTCGACTTAATCCCTGCCTATAATGATCCAAGCACACAAGGATCAAAAGTTCTACAGGGCGTGAACTTTGCTTCTTCTTCTGCAGGCATACTAAATGACACTGGAAGTGGATTCGGACGAAGGCTTTCG…
ESM_Unigene_00485	ATGGAGGATAAAGATAGGGAAGAGGGTTTTAATATGATGATGTCTATTCATGGAAATGAATCTCCATTTTTTGGACTCCTAAAGGTTTATTACAAGTTGATCAATGCTTCTCCCAAGCACTCTCCATCTATTTGGTCAAGCACTCCCATAGTGATTAATTCACTTGAAAAGGGTGAGATGATCTTTCAAGTGGGGAAAGCTTTAAAAAGGAAAGTCAATAATGCAGAATCGGTGGAGTGGATAGCCCTGGAATTTGCAGTGATCACTGCTCTTAACAATGATTGGAGTAAACTAGTTTTTGCATCAGACTCTAGAAATATCATTCAGACTATGACCTCATCAAATCATAACAAAATCCCTAACTGGATGGATGCCATTATATTTTTTAATATTAAGAAG…
ESM_Unigene_00486	ATGTCCCAGTTCGAAGATAATACGTACAATCAGGCTCACCAGGTCTTAAAGGATACTGAAACCTTCCATTCTTCTGCTCAGTCCCTACAGTCTCTCCCCCTTCTAGATAGTCGTTCTGATTCCAGTTTTCTCCTCCTTGTGGATAATCGTTGGGATTCCAGTTCTCTCCCCCTTGTGGATAGTCGTTGTGATTCCAGTTCTCATGCTCTACTGGATTATCGTTCTCATTCCAAGGATTCTCTTTCTCGCTCACATTCCAATTCTCCTGTTCATGATTCTCTTTCTCGTTCCCATTCCAATTCTCATCTCCTTGTGGATTCTCTTTCTCTTTCCCATTATAATTCTCATCTCCTTCTGGATACACTTTCTCTTCCTCTTCGGGATTCTCCTTCGACTGCC…
ESM_Unigene_00487	ATGCCCAACGAGAAGGGCAAGCATCGCAGTAAAATGAATTTCGACAAGATGTTAATGCCATTACACCATAGCCTCCAACAGTACCAGTTCACTGCAGGAGGTAGCAAGGCTCAGGAAACACACGAAGGAGTTTTGGGCAGAGGTTGGGCATTAATTCTAAAGGAAAACCCAACTAAGATGGCCGACATCTCAAACTCCGATTCTGCTCTGGTGCACTACTACGAACCATTTCAAGCTCCAAAATTTCGGCAACACCTCCCCTGTAATATGGACATTTCCAAAATTGTAAAACCTTGGTTAATGAGCTACAAGTCTCCCGAAAGTCCTTGCGATTGTACTCCACTTATCCTGGAAATCTGGATCTTATGTTTTCGTCTACGCCCAAGCCAATCTCCGATG…
ESM_Unigene_00488	TCCTCTTCTTGTCTTCTTCGATCCCCTTTCATTTTTTTTCCTTTATCCTTCACACAGAAGGTGCGCCGCACCACCTCCTCTAGCCACCACCATCAGTTCCATCGATCACCACCACTTACCATCCCTTTATTCTTCTTCGGTCAACGAACCACCACCACATCAATATCTCTTCCTCTTCTTGTCTTCTTCGATCGATCCACCAACACCATACTCGCCACCACCATAAATCTCCATGACCACCGAACCCTCTTCTTCTTCCTCTCCATCTTATTTCTCTTCTTCTCGTGTCCATCAACACCATCACCACCTACAACCTCCTTCTCACTGAAATCCACCACCCCCACAAATTCCAGCAACCATACACCACCACCAACGAACCCCATCTCCCTAAACCCCCTT…
ESM_Unigene_00489	ATGACTTCCCTCTTACCATCTCAACAAGCAGTCTCTCCTTCAACCCCCACTCCAACCCATGACCATGAAAAACATCCTCTTCCTCCTCTATGGCTATCCAAAACCCAAGACTTCCTCCAAATGCTTGGAAGTGGAACCTCCCAAAAACTTCCAGAATATGCTGCGAAGAAAGATTTCTACATCGACGTGATCCTTGGTCATCTCAAGGTGGATCACGTTGAACGCGGGCGAGTCACTTGCTATTTAACAGTCAAGCCACCTCTCGTGAACGCGTATGGAACGTTGCAAGGAGGAGCAGCAGCGTCTACGGCAGAGTTGGTGATGATGGCATGTGCGAGGACTGCTGTGAAACAAGACACGGACTTGATTCTCGGTGACTTTGGCCTATCTTATCTCTCT…
ESM_Unigene_00490	ATGAACTCATCTCCCAAAACCGTTCCTTCCCCTAAATGGTTAACTACAACCGAGAGATTCTTCCAAAATGTTGGGACTTACGGGATATTACCAGAAGGTTTAGATAAACGAGGGGCTTGCTCCGACTTGATCTGCCACCATGTCATAGTGAAGGACATCCAACGCGGCCGAGTGACCTGCACCGTCACCGTCAAACCGCCAATCTCGAACGTCTATGGCACCTTGCAAGGAGGCGGAGTTGGAATAGTTGCAGAGTTAGTTGCAGTTGCTTGTGCCAAAACTGTTACTGAGAAGGATTTATTTATTGGAGAATTGTCGGTCTCTTATTTAAGTGCGGCACTTGTCAACTCGGAGGTAGAAGTTTGCGGAACCAAAGTAAGGCAAGGAAGAAATGTGACA…
ESM_Unigene_00491	ATGAACCCATCTTCCAAAACCGCTTCTTCCTCTGAATGGTTAACTACAACCCAGGGATTCTTCCAGAATGTTGGAACTTACGGCAAACTTCCTGAAGATTCAGATAAACGAGAGGCGTGCTACGATTTGATCCGCGACCATGTCAAAGTTCAGGAAATCGAACGCGGCCGAGTGACTTGCATCGTCACCGTCAAACCGCCAGTCTCTAACTTTTATGGAAGCTTGCACGGAGGCGCAGTTGGAATGGTTACAGAGTTAGTTGCAATTGCTTGTGCCAAAACAGTTATTGAGAAGGATTTGTTTATTGGAGAATTGTCAGTTTCTTATGTCTCTGCGGCACTTGTCAATTCGGAGATAGAAGTTTGTGGAAACATAGTTAGGCAAGGAAGAAATGTGACA…
ESM_Unigene_00492	ATGGATACTTCAAATTTGTTCTGTATCCATATCTGCCACATTCAGCCTAGGTCATTACAACATCTCAACCGGGGCAAATTCGTCTCCACAAGCATCTCAGGAAAGCCGTTATCCTATCAATATGGACAACATCATCTGCTTTCAGTTAAACGCACAGTTGCAAAAATGGCTAGCAATTCATACTTGGGAGCTTTCATGGAGAAATTCGTCCTACATCCTCCTCCAACATCTTCTCCTCAACAACTTCCCTTGGCTGGCCTCACCTTTGCAGTCAAAGACATATTTGATATGGAAGGATATGTGAGTGGATTCGGGAATCCAGATTGGGCAAAAACTCATTCGGCTGCGGTTTCTACAGCTCCAGCTGTTTCAGCTGTGTTGAGTGGAGGCGCTACATGT…
ESM_Unigene_00493	ATGCCTGGTCTTGTTTCCGTTAAAACACCTCCAGAAGCTTCACCACTTCAAATTCAAGTCCCAAACCATGACCCACCCAAAAATCGATCTCCAATTCCCAAAAAAACCCAATCTCCATCCACATCCCGAACTCCTCCATCCAAGAAGAAAATCCAAACTCCACCCGTTATCGACGAATCCGCACTCGACAACCCGGATCTCGGTCCGTTCCTTCTCAAACTTGCTCGAGATACAATTGCCTCCGGCGACTCGCCAAACAAAGCCTTAGACTACGCGATCCGATCATCAAAATCGTTTGAAAGATGCGCAGCGGAGAACGAGCCGAGTTTGGAATTGGCGATGAGTTTGCACGTGATCGCCGCGATTTATTGCAGCTTAACACGGTTTGAGGAGGCGATT…
ESM_Unigene_00494	GGGACAAGTGGGATCAATCCTCATTATGGGGCTGCTAGGAATCCTTATGATACCAACAAGATATCTGGAGGATCTTCTAGTGGATCTGCCACAGTGGTGTCTGCAGGGCTATGCCCTGCTGCTCTTGGGGTTGATGGAGGAGGCTCTGTGAGAATGCCTGCTTCTCTTTGTGGTGTTGTTGGTCTCAAGCCAACTTTTGGACGTGTATCTCATTCAGGTGTTCTTCCTCTGAACTGGACAGTTGGAATGGTTGGAGTACTAGCAGGCACAGTGGAAGATGCACTTATTGTTTATGCAGCCATCGGGGGGAACCTGCAGTCTAATCAACCACCTTTATCGCCCCAAATTGATTTCCCAGTGCTAAAGTCGGCAAATAAGATATCCAGCATTAAGATGGCA…
ESM_Unigene_00495	GGTTATGTTCAGAATGGGTTTTATAAGGACGGTTTGGGCGTCTTTCGGAGTATGGTGGCTTCTGGGATTCAGCCCAATGCAGTTACCCTTGTGAGTATTCTTCCTGCATGTTTTGGATTGGAGTTTTTGAATTTGGGGAAGTTGATTCATGGGTATGGTTTTAAGCTGGGTGTGGATTCGGATATTTCCTTCATTAACACTTTGATTGCATTGTATGGTAAGTGTGGCGATGTTGTCAGAGCTCGAATGTTGTTTGATGGGATGGAAGTTCGAAGTTTGGTGTCGTGGAATGCGATGATAGCAGCTTATGAACAAAATGGTGCGGGAAAGGATGCGATTAGGCTCTTTCGTAGGATGGAAACTGTAAAGGTTCAGTTTGACTATATAACTATGGTTAGT…
ESM_Unigene_00496	ATGGCTACTAGCAGATCAGCCAAGCTCGCAAGATCAGCGATTTATGCTGTAAATGCTCGAAAAACCCTCTCTTCTTCTCTTCACCATCGTCCCAATGTTCTACTTTCTCCTGCCTTAGAAGCTTTCGTTGCTAACACCGTTCAATCCAACGGCATATCATCATTCGCTGTTTCAAAAGATGGAGTCTCTTCTATTAAGCTCTATGGAAGCGGGGTTAGAAATGTTTCACAGCTTCGATTGTCCAGTCGGTCTTATTCCACCGCCGCTGCGTCTTCTTCTTCTCAGATGAGTCCATCAGATTTCACTGAGATGGCATGGGAAGGACTTGCTGGTGCAGTTGAGGCTGCAAAGAATAACAAGCAACAGATTGTGGAATCTGAGCATTTGATGAAGGCTCTT…
ESM_Unigene_00497	ATGAAAAAAAACACACAACAGAAGACAAGGCGAGAGAGAGGAGAGTTTTATCCATCATCTTCTTCTGTGTCTTTGATGTCTGAAGTTGTAGAAACAGTGTGTGTAACAGGGGCAGGTGGGTACGTGGCCTCTTGGCTTGTCAAGCTTCTTCTCTCTAAATGCTACTTTATCCATGGCACTGTTAGAGACCCAGAAGATGAAAAGTACGCTCACTTGAAAAAGCTTGAGAAAGCCTCAGAGAACCTACAACTTCTCAAGGCAGACTTGCTGAACTACGACTCTCTTTATGATGCGATTGCAGGTTGCACTGGAGTGTTCCATGTTGCATCCCCTACCCCATTTCTTACCATGAAAAATCCAGAGGTTGAATTGATAGAGCCAGCTGTAATGGGTACCTTG…
ESM_Unigene_00498	ATGCTATCAATTCCTTGTAAATTGAACTCATCCAAGCTTCTCGTGCCTCCTAAGGAGAGTATGGACGAAACTATATCTGAAGACGAAACAGTCGTTGGAGTGAAACCAAATTCGTCACACTTCCTAGAACTTGCTATGTTATCACCAAAAGAAGTATCCGGTATAGACGAGGTACCAGTGAAACTATCAGAAAGTAACTGGGAAGAGCTGCTGATAATGTTGCCACTGTCACAAGAGATCACCTGCTCCCAGTGTTCAAATGCTAGTTTTACCAGCTTGTGTGCTTCAACCTTGTCATTTTCTGAAAGCCCATCAATGGGAATATATTGCCCTTCGGAAAAGATAGAAAGTACTTGGCCGACAACGTTAAAGACCACACCTCTTCCATCTTGTGCATTC…
ESM_Unigene_00499	ATGTCGCAGAAGCGGCTGTCTGAAGATGTTAAGGTTGGGTCTGAACCCAACAGTCCTCCCGAGGAGAAGCGCCAGAAGGTTCCTACTCCTGCTTTTAAAAGAGTGGTACTGGAAGCGGTAAAAATGGACAAGTTTCAGAAATTTCTCTCTGGCTTGGAGCCCTTGCTTCGAAAAATTGTAAAAGAAGAGGTTGAAGTGGCAGTAAGAAAGCATTTGATCAGCATGAAGCAAAATTGCAACAGCCAAGTACACCCTTCCGCATCAAGGAGCTTGCAACTTCAGTTCAGAAACAAGCTCTCTCTTCCAATTTTCACAGGAGCTAGAATTGAAGGGGAGGAAGGGCCCTCTGTAGAAGTTGCTTTAGTTGATGCCTTGACCAGGGAAGTCGTTACCACTGGC…
ESM_Unigene_00500	AAGGCTAACATGCGCAACATGGGAAAACACTACTACAGTCGAGAGAAACCGGAAAGCTTCTCGAACCCCTCCAAACAAAAAGGGGTAGGGAGTGGAGAGGTGAGGTTTCGCCTCCCCCTCCATGCACATACACAGAAGGCTAACATGCGCAACATGGCAACCTCTACTTCCCCAAAAGGCATAGCTGCCGTAGTAGGCGTCGGTCCAAAACTGGGCCGCTCCATTGCCCGGAAATTCGCTCACGAAGGCTACACAGTCGCGATCCTTTCTCGAGATTTAGAAAAACTCTCAAAATTCGCAGACGAAATTGCCCGTGAAGAGAAAGCCCAAGTGTTCGCCATCCGTATCGACTGCTCTGATTCTCGTAGCGTCCGTGAAGCTTTCGAAGGAGTTCTCTCT…
ESM_Unigene_00501	ATGGCTTCTGCATCTTCAGATTCAGTTAATCTCCGAGATGTATGTATCGTTGGTGTTGCGCGTACACCTATGGGTGGATTTCTTGGTAGCCTTTCTTCTTTACCAGCAACCAAACTTGGCTCTATAGCAATTGAATGTGCTCTTAAGAGAGCAAATATTGATCCATCACTAGTTCAAGAGGTTTTCTTTGGAAATGTTCTAAGCTCAAATTTAGGGCAGGCTCCGGCTAGACAGGCTGCCTTAGGTGCTAGAATACCTCATTCAGTGGTCTGCACCACTATCAACAAAGTTTGTGCATCAGGGATGAAAGCAACAATGTTTGCGGCACAGAGTATCCAACTAGGTATAAATGATGTTGTTGTGGCTGGTGGAATGGAAAGCATGTCCAATGCACCAAAG…
ESM_Unigene_00502	ATGGAAGAGAGAGGAAGTTGGTTTATTTTAACTTCCAAAAACAAAATCCCGCCTTCCTCTCTACTTGGTTTGATTTATGCTCTTGCACCACTAGTAGCGATATTGTTGTTGTTGGGTATATTTGCTGCTACTGCTACTGCTGCTGCTGATGCTAATGAGTTGGTGTCGGACGATTGGCATGCTCAAGACAGAGATTCTCTCGTGAAATTCCAGTCCTGGTTAACAGATCCAAATCAGAAATTGGGGAGCTGGGTTGTTGGTTCCCAGTGCACCAATTGGACAGGAGTAAGGTGCAACAGCGGTCGAGTGATTTCCTTGAATCTCAACGGGTCCAACTTATCAGGTCTTGTTCATCCCAATTTATGCCAACTTTCCCTGCTCGAAACCCTAGTTCTTTGT…
ESM_Unigene_00503	ATGGCCGCTCTCAGCATAACAAACGCAATCCTATTCGGGCGTAGCAATTCCACGAAAAGAAGCAATTCCAAATCCAGAATAGTCTGCAACAACAACCCCAACGTTTCATGGGACCCAGAAGGTATCTTGGGTCCACCCCAAACAGGGCACATAGCTAGAAGGCAGTTTCAACAGATCATGGAGAAGGACTCTGATGCCCGCGAAGCTTTTGAACGACAAATTGCTGAAGAAAAAGAGCGACGCCGAGCCCTTCGAGAGGCCAGAGTGGTGCCGGATACCTCTGAAGGATTGATCGAGTATTTTCTTGATACTGAGGCTCAGGAGATTGAATTTGAGATCGCCCGCATAAGACATCGGTTAAACCAGGACTTTTTCGCTCATCTAAAATTTGAACTAGGC…
ESM_Unigene_00504	ATGGATGCCCGTCGAGCTTCCAGAATGGTGATCGATCCTAAAGTACGTCAAGTCGGTTTCTTCACCTCAACTGCTCCACCCGACCGAACTCAGTCATTTCCAGCTGAGTCAACCTCTCCACCAGCCTCAAATCTTTCTCCTTCCGGAAACTCTCTTTCTCCTGTCATGATTCCTCCGCCGCGTCACGCTTCTGATAACCTTGCTTCATCTATAGCTTTCCAGTCCTCGCGTGCGGTACCGGTGCCGGTTCCCGGCTCTCATTCGCCTCTTAGAAGGATTTCGATTGGAGAAAGTATGCCGTTGGGGAGTTATAATCCTTCTGAGTCGCTTTTGGGTTCTTCTCCGGTGCCGTCCCCTTGTAGTAAGATTGATGATGGGGACTTTTCAGAGGACTTGTCT…
ESM_Unigene_00505	TCCCTCTTCTCTTACCTTAGCCAAACACAGCTCTTCCCTTCTCTTCAACAGGTTACAATGGCGAGGAAGAAGATCAGAGAATATGATTCCAAGAGGTTGTTGAAGGAGCATTTTAAGAGGATTGGCGTTTCTGAATTGGGCCTCAAATCTGCGCAGGTTACAGAGGCTACTGATTTTAATGAGCTAGCAGACAAAGAACCATGGCTCTCAACAGGAAAACTGGTTGTGAAGCCGGATATGTTGTTCGGAAAGCGCGGAAAGAGCGGCTTAGTTGCCTTAAATCTAGACTTGGCTGGAGTTGCCACCTTTGTTCAAGAGCGTCTGGGAAAGGAGGTAGAGATGGGTGGTTGTAAAGGACCTATCACCACATTCATTGTTGAGCCTTTTATTCCTCATGAT…
ESM_Unigene_00506	ATGGGCTCTACCTTCCCTCCTTACCCTTCTCTATTCTTCTTCTTCCTCTTCTCTGTTGGTTTTATGCAACTCTTTTTGCTCGTCAATGGAACAAACTTCTCCGATTCTTCTTTCACCCCTCTCAACCGTGATCTATACCATTCGAGTGATGTATTGATGAAACAAGTCAGAGCTTTGGTGGGTCGTCATCGTGATAAACTAAGTATGCAAACATTTAGAACTCAAAACAAGGGCTATAATGCAGAAATTTCTATAGTTACTTACAGACGTTCCAAGAGAGTTATTCATGATAGCTCCAAGATTCGGATTCTTCTTAGTTTCGGACAGCATGGAAGAGAACTCATCACCTCTGAAGTTGCATTGCGGCTACTTTCCGTCTTAAGCGGAGAACAATCGATT…
ESM_Unigene_00507	ATGTATGGAGGAGACGAAGTATCGGCTATAGTGGTCGACCTAGGTTCCCACACCTGCAAAGCTGGTTACGCCGGTGAAGACGCTCCCAAAGCCGTGTTTCCCTCTGTTGTGGGCTCGATTGATCAGTTGGGAGGTGATGATGCTATTAAGTCGGAAAGAGATTCTGATTCTACTTTAGATTCAAAAAATGGTGTCAAGACTTTTGATTCTGATAAATCCAAGACCAAGCGCAAGTTGTATGTTGGATCCCAAGCCTTGGGATATCGCAGGGATCATATGGAGGTTCTGTCACCTATTAAAGATGGCATTGTTGCTGATTGGGATATTGTTGACAATATATGGGATCATGCCTTTAGGGAGTGTTTGTTGATTGATCCGAAAGAGCATCCAATGCTACTT…
ESM_Unigene_00508	ATGTTTGGATTTTCTCGCAGACGAATGAAGATTGGAAGGTTGAAAGTTCAGTTATCAGATACCGCTTCGGGGACTAGAAGTCCTATTAGACATGTGAAACGATTGAGTAAACCCTCAAATGTAGAAGATGTTTCACTTGCACAAACAACAAGTAATTCTGATGAAAAGAACTGTCGAAATTCACCTGCTGAGGCGGAACTTGAGAATTGTACTTCTGGAAACTCAGAGAGTTGGATTGGGTTGTCGACAGCAGGAGACTCACCTACGCCCCGCTTCAATCATGCGGCGACAGTGATTGGGAACAACAAAATGGTAGTGGTTGGTGGTGAAAATGGCCAGGGATTATTAGATGATGTGCAGGTACTTAATTTTGAAAATTTCACCTGGACAAAAGCATCT…
ESM_Unigene_00509	ATGGGGAAGAGGAACGTTGTTGTTGTGGTTTCTTCATCAGACGATGAGGAGGACAGGGTTCGTGTGAGCTGCAGCAGCACATCAAGCAACTCAAAACAGATCACCGGCCGCCGTGTTGCTCCCAATAGATCAAAGAGAGCCCGTCGCGTTTCCAAACCACCACACAAACAATCTTATGGATCAGCAGAGGTTAGCTTTGATGCATTATTGGAAGACTTCAGTGATGATGTTGAGGGTTTCAGAAAGGTCACTGGTTCTGGATGGAGTGAAAAAAGGGAATTGTGGGTGGACAAATATAAACCTCAATCCCTGGAGGATCTCGCTGTACATAAAAAGAAGGTCGAAGAAGTGAAAATGTGGTTGAAAGAGCGGTTGAAAGCCTCAAAGGATGAATTTCAT…
ESM_Unigene_00510	ATGTATATAACAACTCCAGTCATTAGAGCTTCTAGAAATAGATTCTCCTCTTCATTTTCATCTATTTCAAGAACCCTGACATCTCCTTCTTCGTCTACATCTTGTGCTCCCCAAATACCTCCTCCCTCTTCTTTAACCAGTTCCCGATCTTTTAGTTTTTCCTCTGCATTTCGTCCTTCTTTGAGATCATCTGTTCCAAGGTGGAGCCACGGTTTTGATTGGAAATCTTCTGTTAGTGTTCAATCACGGATCGGAACTGCTCCTCCTTTGGTTGAACGATTCCAGAGGAAGATCGCTACAATGGCTTCTGAAAATGCGTTCAAAGGTATATTGACTGGTCTTCCCAAACCTGGGGGTGGCGAGTTCGGAAAGTACTACAGTCTACCTGCACTCAATGAC…
ESM_Unigene_00511	ATGATGATAGCTTCACAACTGCATCGTTCATTGTCTAATGAGATTACGAATGACATATGGAAGAATGCCTCCATGATCAAAATATGCCAATTCCACCTCTGTGTCAAACCGAGCTGTGCAAATGAAAGATTTTCCAGTGTCAGTCACAACAGTGATGTCTTGGCCAGGTCTGATATCACTAACTTTGCTTGGAAGGTCAATGGTGAAACGCTCGTGACCTGTGAGACCCAATGTATCCGCATCTTCACCAGCCTTGAAACACAGTGGAATAATACCCATACCCACCAAATTGCTACGGTGGATTCTCTCAAAGCTCTTGGCAATCACAGCTTTAACTCCCAACAACATTGGCCCCTTGGCAGCCCAATCTCGAGAGCTCCCACTCCCATACTCAGCGCC…
ESM_Unigene_00512	ATGTTCACATTTTTTGTTTTCAACCAGACCTTTGACTGCCCATATCTTATTCTTTCCATCCTTTACAAAATTTTGAGCATCACTGTTCTGCTTCTGCTTTATGCTTCTGTTTTGCTGTTCATTTTTCTCAATATGATTCTGCTCATTTCCAGTGATTTTCTTATTTATTGCATGACCCTCCTTAATTTTTTCCTTTTCAGCTTTATTTTTGTTTTGAGCACAATGTTTGAACGCCCGTGCTTTATTCTTTCCAAAAGTTTTAGCATCACTCCTCTGCTTCTGCCTTCTGTTTTCATTTTGGTGTTCATTTTTCTCAGAATGATCTGTCTCCTCTTCCTTTGCTATTTTCCCAGTTTCTATGTACAGATGGTATTGCTCCCATGGATCTTCAAGAAACCA…
ESM_Unigene_00513	ATGGGAGAAGCAACAAGTTACTTCTGTAAAGACTTCGAGTGGGACGAGCTCGGAGAGGAAATCGAGAACGATTCTTCTCTTAACTACCATTTCCTCCCTTTCGAATCCTCCCCTCTTTCCTCTTCATCTTCCTCTACCACCAACGATTCAGATGCATGGAAAAGATTCCACAATCGTCACTCCACCGGCAGATTCTTCAAGGAGAGACGGTATTTGTTGAAGGAGTTCCCAGAACTACTAAATTGCAATGAAAATTCCAAGGTTTTGGAGGTGGGGTGTGGAAATGGAAGCACTATTCTTCCCATATTACGGGGAAATCAGAACATCATTGTTTATGCATGCGATTGTAGCACAGAGGTGCTTGAAAGGGTTAAGGAGTTGTTAGAGACTTCTGATATC…
ESM_Unigene_00514	ATGCCGAAGGAAAGAAAAAATCATGCTATGTCATCTGACAGGTCTAGGGCATCTCCTTATCCTTGCAGCTCCAGAGGCCCCTTGCTTTCTCGGTCCGAAAGTTCTTCAAAAGATATCAAAGAATGGGAAGATGCTAGGTGTCCTGTGTGCATGGAACATCCCCACAATGCTGTTCTCCTCATATGCTCTTCCCATGAGAAAGGTTGCCGCCCTTACATGTGTGACACAAGCCACCGACACTCAAACTGCCTTGATCAGTTCTGCAAGTCTTCTGCAGAAAGCCCTCCAGCAGTGCCAGTTCAAGAAGATGCTACTCCGAGTATGGTTCCCCGCTCAATGAGATCAAGCACGATGAGATCAAGAGCAACTATGAACCTGCTACCAGGGAATGAAGGATGG…
ESM_Unigene_00515	ATGGAACCTGACGTAAGCATCGAAAGCGGATGCATGATCCGAATCGCAGTCCTCCCAATCGGCCCAATCCCACAACCACAACTCCGCGACTACCTTTCAATCCTTGTTCGCCACCACAAAGTTGAACTCTCCGCCATCAGCTCTTTCTACACCGAACACCAAAAATCTCCTTTTGCTCACCAACCATGGGACTCCGGTAGTCTCCGCTTCAAATTCATGGTCGGTGGGTCCCCTCCAAGTGCTTGGGAAGATTTTCAGTCTAATCGTAAGATCCTGGCCGTCATTGGTCTTTGCCACTGCCCTTCTTCCCCTGATCTGGATGTTGTCTCTGATCAATTCTCCTCCGCTTGCAAGGGTTACTCTTCCTCTGTCGTTCAACGCTGCTTCGCTTTCTGCCCA…
ESM_Unigene_00516	AACAAGTTCCTCATCATTTTTGATAATATGTGGAAGTGGTTTCATTTGAATACAGTGGGGATTCCTAAACCGGATAGGGAGAATGAATGCAAGATCGTGATAACTACTCGTGAAAAGGATGTATGTCGTCACATGGAGACAAACAAATATATCGCTGTGAAGCTGCTTTTGTGCACAGATGAAGCCTGGGACTTCTTTGTTAGCAAGACCGGCATCCAAGGATTCACTCTTGAGGTGGAAGAATTGGCTAGGCAACTAGTACATAAATGTGGTGGTCTTCCACTTGCCATCCAAACATTAGCCCGTGCTATGACTATGAGGGGAGACGACAACATCAGGGTTTGGAGGAAAGCCTTGAATGACATGAAGAACTCACCAAAACACATCTCAGGTATGAAT…
ESM_Unigene_00517	ATGTTTCGAAGCCGTTATGATGCTTATTTCGCCATGAATGAAATTGACAACAACATGAGGATCCTAAAAGAGAAGAATCGGGAGCTGATTGCGCTGACAGAAGGAATTAAAAGACATAGCAGCAACACCCAAGTGTCTGAATTGGTAGAAAGGGTGGAAACAGTGAACGATGAAGTATCTGGGATTGTGAGAACACATCAACAGATGAATGAGTTGATACCACGTAAGTTTGAAAAACTTATTATCAAGATGATGAAAAAGATTGATACGATTCTTAACAAAATCAGAAAATTGAGATATGAATTACTGGCCCGGCAAGTTCCTGTACCGTTACATGGTAAGGCTACAGTGGAGAAGAATATGGATGCTATCTTGGAGTGCTTGAGAGATCCCCTAATT…
ESM_Unigene_00518	ATGTCGATTCTATTTGTGGTTATATTGGTATTACCATCTTCATGCCCTTCCGACTCTCCTGAAGTGCTGGTGCTGGTTATGCTAAGCATATCATCTTCACTTCCTTCCTTGCCTAAAAATAGTAATCTGCCCTTCCTTAGGGGTGATTCCTCTTCCGCTAAACTGCTGCTGGTTCTACTAGGCCTATCATCTTCATTTCCTTCCTCGCCTGGATCTTGTACCGTCTCCTCCGTTAGGGTGCTGGTGGCTGTATTAGGACTGTCATCCTCATTTCCTTCCCTGCATAAAACTTCTTCTATCTTCGCCATTTTAGTGGTGGCGGTTGTAATAGGACCATCGTCTTCCTCTTCTTCCCGGTGTGGTCCTTGTACTATCTCTTCCAATTGCTTACATTCTCTG…
ESM_Unigene_00519	ATGGCGTCACCGTCTCTGGAAGATCTTCTGGCAGAGGAAGGATTCAAAGGAAGGAATTCCAAACAAAGGTCTAGATCATCGGTAGGCTCTGACTCCATGAGTATGCCTCTTTATCTTTACAAAGACCGGCAATCTCGTTTAAATTCTGCGTCTAGTGTTAAAATTAGGACTGAGAGGACTAGATCAGATGCTGCCAGATATAGTGATGGAAGCCAGTATCCCAAAATGGAGAGGGTTAGTGGTAGGAGACCCAGGGACAATCTACTACGAAATGCGAGAATTCCTAAAAGTGGGGATTCAAGGGAGAAAGAATTACAAGAGTTGCCTGGTAATGAGATCGTGGAGGAGGGTCGGAGAGATAAAGGGGCACAGATTCAGAATTTTAAAGATATTTTTTCT…
ESM_Unigene_00520	ATGAAAAATGGAACTTTTGAAGTTGGTGGGAGTTCCAGCTCTACATCTCGAAGCAGTCAACAAGATGTAGAGGATGATAGAATGATTGCTGTAGTACTATCAGAAGAGTATGCTAAAGTAGATGGTGCAATGGCCAATCGTCTTTCTAACCTGGCACCTGTTCCTCACATTCCCCGGATAAATTCCTTCATCCCCAACTTGAACGATGCCAGTCTTGATCACCAACGGCTGCTCCAAAGGTTAGATGTTTATGGATTATACGAAATGAAGGTTTCAGGGGATGGAAATTGTCAGTTTCGTGCAATTTCAGACCAAATGTTCAAGTCTCCAGAGCATCACAAGCATGTACGAAAAGAGATTGTAAAACAGCTCAAAGCTCATCGCTCAATGTACGAAGGC…
ESM_Unigene_00521	TATATTTTTTCCCGAGGTTCTCTTTTTGGAAGGTTTCCATATTTGTTACCCTGCCTATGCATATCAGTGTTTGCTGGCACTGTATTCGTTGCCTGCTTTTGGCTTCCGGAAACATTGCACATTCATAATTTAAGCAACACAGGAATTGACCCTTCAACAGCATTGGAATCTTCATGTGAAGAAAGTGATAGGGAAGGAAATCTAGAACAAAGCGATAGAACATGTTCGGATTCTAAGAAAAGTCTCTTAAGAAATTGGCCCTTAATGTCAGCTATCATTGTGTATTGTGTTTTCTCACTTCATGATATGGCCTATGCAGAGATATTCTCGTTATGGGCTGTCAGTCCTAGGAAGTTTGGGGGATTAAGCTATTCAACTAGTGAGGTCGGTGGTGTTCTT…
ESM_Unigene_00522	ATGGATAAACATTATCACCGTCATCAGCATCCGGAAGAACTATACCCCTCAAATGTCCCTCCGCCCGGAAAATCTTGTACAGAGGGGATTAGCTCTACAATTGAATCACTCACTGATAATAACCATTCCATCTCTCTACACCACATTGATTTCTTCTGTGGGGCTAATGGCTCCAACCTCCATAACTCCCCAAATACAGTAGCAGAGAGATTAGTAATGGCGTTGGATATAGCAAGAGCAGTACACACTCCTTTCCCTCCTCCTGACATATCTTCTCCCAATAGTAGCTTCGCGAATCTCTCCTTCATCATTTCCACTTCAGATAAATCAGCGTCGCGTTTCTCGGGCTTCTCTTCCCAAACTACATCTTTGCCACCAATTACCGGTAGAATCAACGGC…
ESM_Unigene_00523	ATGTGCGCAGATGATATGATAACAATAGCAACAAGAACAGAAGCTACTACTCCTGCTACTGATTCATACAATCATCCAATCCAGATCTCCAAAAGTTTTATACAAGTGTTGTCTAATTGTGCAAAATCTATGTCCCAAGGGTTTCAGCAAGGTATTCTTAGTAGTTTCTCTAATGGGTTCGAGAGAACCATAATAGAAGAAGAAGAAGAAGAAAGCGGACACCATCACCAACAACAACACATAGCACAACAAAGCCGTAGAGAGAAACTACGGGTGCAAGGGTTTGGGGCGCCACCGTCTTTGGTGGCAATAGAAGGAGGGGAGATGCCTGTGTATGAAACAGGTGGGATGTGGTCGGATATGTTCAATTTCCCACCACCACAAGCTGGAGGAGGAGCT…
ESM_Unigene_00524	TGGGATATGCCTAATTTGGAGGAGTGGTCGTCACCTTCGTTGTCATCAGCCAATGAAAATTCAACACAAGCCTTCTTCCCCTGTCTCCAAGATTTGAGAAGTTTGTATTGCCCTAAGTTGAAAGCATTTCCTTTGATACCTTGTCTCCAAGAGTTAAATATGTATAGATGTGATGATGCGATACTGGGATCAGCGGTAAACTTGAACTCTCTGCGGTCTTTGAGTATTAGACGTTCAGACAACCTTAAAAGTCTACCTACGGAAATCGAAAATCTCACCTCACTAATATCCTTGACACTATGTGATCTCACCTCACTAATATTTTCCATAAAAGATTTTCAGAACCTCAATTCCCTTCAGAGTCTTGTTTTAATTGATTTACCTCAGTTGACAACTTTG…
ESM_Unigene_00525	AAGTTCAAAGCATTTCCTTTCGTAAACTTGAACTCTTTGCGGTCTTTGAGTATTGCTCATTTAGACAGCCTTAAAAGTCTACCTGCGGAAATCGAAAATCTCACCTCACTAATATCCTTGAGACTATTTAATCTGAGAGAGATGGAAACTTTTCCAGAAGAACTACAAAACCTCACATCTCTTGAAAAGTTAGAAATCGGAAATTGTGCAAGTCTAAAGTGTTTGCCGGTGATTGGGAGCAAAGGGTTGGACAACCTTCAAACACTGAGAGTTTTAGATTGCCCGGAGTTCTTATTTTCCATAAAAGATTTTCAGAGCCTCACATCCCTTCAGAGACTTACTTTACAGCAATTACCTCAGTTGACAACTTTGCCTGAAGGAATACGCTACCTCACTATG…
ESM_Unigene_00526	ATGGCTTCAACGTTTCTCTCTCTCGCTCCCGGCTCTCTAGCTATCCGAGAGAACCGCAATGCTTTACCAAGAAAGAACGGTGGTGGCTTTGATTTGAGAACTCCATTTCTCAAAACAAAGTCTTTCAGCCGGACAATAATGGCCGTAGCCGTTAAAGTTTCCCGTTTTGAAGGTGTAACATTGGCCCCACCAGACCCAATTCTTGGAGTTTCTGAAGCATTCAGAGCAGACACAAGTGATATGAAACTCAACCTTGGAGTTGGAGCTTATCGTACTGAAGAACTGCAACCTTATGTGCTAAAGGTTGTTAAGAAGGCCGAGAATCTTATGCTAGAGAGAGGAGAAAACAAAGAGTATCTTCCTATTGAAGGTCTGGCTTCATTTAATAAAGTTACTGCA…
ESM_Unigene_00527	ATGGCCACTCCTCTTCTCCTCTCAAACCCACCATCCTTCCCTGTTTCTCGCCGCTTCAACCATGCCTCAATTATCTCCTTCCATAAATCTCCTCTCCTTTCTTCTTCATACCCAATTCGTAAATTGCCACTTTTGACAACCCCTTTGGTTCAAATCCATAAAAAATCCACCCCTTTTTTGGGCTCTCGCGGGTTTTATAGGAAGATTGTTTATGCTAGTAGTAGTTCAGTTGGAGAAACAGAAGAGAAGAGTACAGTAACAGGTGAGGATGCGGCTGTGTTCAATCTTGAGGAGCAGAAGATTTCTTCTTGGATTTATTTTACTGGGATTTTGGGGGTTGTTCTGTTTGCTCTTGATATAATTTGGCTCGATTCTTCAACTGGATTGGGGTGGGGAAAG…
ESM_Unigene_00528	ACATTCCAACCCGCAGCTTCTGGTAGGAGAGAACCAGCTATCGCAGACAAAAGCAGAGTACCGTCGGATCACTTAAATCAATCAGCCATGGACGAGGTGCTCACAGGCGCCGACGCAACGGCTTCTTCTTCATCGTCATCATCACCTTCATCTTCTTCACACATCATCTCCAACCTCCCTCTCGTCTCCGCCTTTGTCGCCTTCACTTTCGCCCAATTTCTCAAACTATTCACCACCTGGTATAAGGAGAAGAGATGGGATTCGAAAAGGATGTTTGGATCGGGTGGAATGCCGTCTTCACATTCAGCTACTGTTACGGCTCTGGCTGTCGCAATTGGGCTCGAAGATGGCGTTGGTAGATCCACCTTTGCCCTCGCTGTCGTTCTAGCTGCTGTTGTT…
ESM_Unigene_00529	ATGATTTTCCTTCACCCACTCCCGCCAATTTCGTCGTCTCCAATAGCATCCACGCGTCGAGCTCATTCACCACTCCGGGCTCAGAACACCCCAAGAGCTGCCAAACGAACCTTTTACACTGGTGCTGCTACTAGTAACGAAGATGACTACCATGCTACTCTCAAAGCTCTCAACTCCAGAGGCCGTAAACCTAGAAAGTCTCTTGGTCAGCACTATATGTTGAATTCTTCTGTCAATGATCAGCTTGTTGGAACTGCCAATGTTAACCATGGGGATTTGGTTCTTGAAATTGGCCCTGGAACAGGTTCCTTAACTAAGGCTCTTTTAGATGCTGGTGCAACTGTGCTTGCTATTGAAAAGGATGAACATATGGTAGAACTTGTCAAAGAACGGTTCGAA…
ESM_Unigene_00530	GGTATACTAGTTATTTCATGTGGAAAGAAAGTTGTTCCAAAACAGATATGGCGACAGACCTTCTCCCTCACCGAACAAAAACCCTGGAAGAAGACAGAGGAGGGGACTTGTTTGATGTCACCTGCTTCGAACTTCAACTCCAAACCGACAATCCTTTCTCCTCTACCAAATACCAAAACCCATTTCACCTCTTTCTACATTTTCCTGCTTCACACTTTCTTCTCCAAGCGAATCAATAGCAACATGGGTCCTCTTCTTTCCTGTTCCCGTCATCATCTGATCAGGCAATATGACTCGGATGAGTATGGAGACGAGGAATGGGGAATGGTAGAGAAGAAAGGGCACCAGTTTATGTTAAATGGCCAGCCGTTTTATATTAACGGGTTCAACACGTATTGG…
ESM_Unigene_00531	GGGGACTGGATTTCTTCTTCTAATGTTCATTATGTGCCCTCTTCTGATTCATGCTCGACTCCTCCCTCCATTTCTTCTGATCATGTTCTTAAAATTTTGTCTGTTTTTATAGAGTCACCTGACTTGACCACTCCATTGTCCTTCGAGCCGGATCTTGCCGCTACCTCGTCACCAACAGAGCCCCAACTTCTAGTTTCAGATCTGCCTATCAGTTGTGCATCACTAGAGCCCGCTCCTCCTCCCCCTATTACTTTACGCAAAGGAGTGTGTGAGTGTCGCTCTCGCCTATTAAATCTTATTTCTCATTATGTATCTACTCAGTCTCTATCACCTTCATATAGCTCTTTTTTGGCAGCTTTATCTTCCGTGTCTGTTCCTACTAGGGTTGTAGATTCATTA…
ESM_Unigene_00532	ATGGCGGTTGCGTCGGGGAGCCGAGAATTGGATCCTATGTTGAAGGATCTAGGGGAGAGGACACAGAGTTTTCGAAGAAACGTTGTTTCGTTGGCGGCGGAGCTTAAGGATGTTCGAAGTAGGCTTAATTCACAAGAACAATTATTTGCAAGAGAGACTCAAACAAGACAGGTGGCTGAGAGTAAGGCAAAGACCATGGAGGAGGAGATTGTACAGTTACAGAAAAGCTTGAAGGAAAGGAATGGACAGTTACAGGCTTCTACGTATAGCGCCGAGAAGTATTTGAAGGAGTTGGAAGCTGTAAGATCAAAACTTTCAGTCACTCAGGAAATCGCTGATGCAAGTGCCATTGAAGCTCAATCAGCTCAGATTCAATGTTTAGCTTTGTTGAAGGAACTG…
ESM_Unigene_00533	ATGGATGAGGAAAACACCATGGAGCTGTTGCAACGATATCGACGGGACAGGCGGGTACTTCTTAATTTTATACTGTCTGGTAGCTTGATCAAGAGGGTAGTAATGCCTCCCGGTGCGGTTTCGTTAGACGATGTAGATCTTGATCAAGTTAGCACTGATTATGTCCTCGGTTGTGCTAAAAAAGGTGCAATGCTTGAACTGTCAGAAGCCATCAGAGATTACCATGATAGCACTTCTTTTCCAACTACAAATGATGCAGGTTCTATAGATGAATTTTTTCTTATCACAGATCCTGAATCTTCAGGATCACCTCCAAGAAGGGAAGTACCGGCGATTCCGATGGGCGTACCATCACCAATTTTGTCAAGCCTATCAAAATCCCAGTCCCTCCATCTTGGG…
ESM_Unigene_00534	ATGGGTGAAATCGATACCAAATCGATTGAGCCAGTTAAATCTTCACTTTCTTTGTTTGGGGAGAAAAATGATCAAAGGAAATACCGGTCACCTGGTAGAGAGGAGTCTGGGAAGGAGAAAGAGTTTGAGCTCATGTTAAAGGACGTTGCGAACTACAAAGTGCAACTGGAAGCAAAAGAACATGATTACAAGCAAGCCCTTCTCAAGATAGCATCGTATCGGGCCACAGTAGATGAACTGTCTCAACAACTGACGAATTCTTCAGCTGATAGGTACCATCTTACTGGATATTGCAGAGAATCTAGAAATCGAATACAAGAACTTGAATTAAAAGTTAAGCAGATGGAGGATTTGCTCCTTCAGGCTGGAAGTGCTCAGGAACAGCTTCTTGATGCAGTG…
ESM_Unigene_00535	AAGTCTAACATGAGAATTTTGATTACTGGTGGAGCTGGATTCATTGGATCTCACCTTGTTGACAGATTGATGGAAAATGAGAAGAACGAGGTTATTGTTGCTGACAACTACTTCACTGGATCAAAAGAGAACCTGAAGAAATGGATTGGTCATCCAAGATTTGAGCTCATTCGTCATGATGTTACCGAGACATTGCTAGTTGAAGTTGATCAGATATACCATCTTGCTTGCCCTGCTTCTCCCATTTTCTACAAATACAACCCAGTCAAGACCATTAAAACAAATGTGATTGGCACCTTGAATATGCTTGGATTGGCTAAGCGAGTTGGAGCAAGGATTTTGCTAACATCAACCTCTGAGGTGTATGGAGATCCTCTTGTCCATCCTCAGACTGAAGAC…
ESM_Unigene_00536	ATGATGAATATGGATGGAAAAAGACCTTATTTAGTTGTTTTTCTCATACAAACCATATACACAGGCATGTTCTTGCTCTCTAAAGCTGCGTTTGATAAAGGCATGAACAGCTTTGTGTTTGTATTTTACAGACAGGCCTTCGCCACTGTTTTCTTAGTTCCTCTTGCACTAGTATTGGAAAGGAAGAAAGCTCCGCCGTTGTCTTTGGGGACCTTCTGCAAGATTTTTGCTCTTTCGTTGTTGGGGATCACTGCTAGCTTGAATGTGAATGGGATTGCTCTTGTTTATACATCTGCAACACTTGCTGCTGCTACTACAAATACTCTTCCTGTCATCGCCTTCTTCTTGGCTGTTTTACTAAGGATGGAAAGCGTGAAGCTAAAGACCCTTCCTGGGATT…
ESM_Unigene_00537	ATGTCTTCACTGACTGCCCGTGCGCCTATGCTTGCCATCTCGGCTAAGAGACCACAGGACACGGAAGCTGGGTGTGCCGGGAGGATTCAATTTATAAGATGTAGACTAGAGGGGGCCATACAAAGTCAACATTTTCCAACCAGAAAAACCAACAATCATGCTAACCACATACAAGCCCGGAATGTAAGATGTTCAGCAGAGGGTCAAACTCAAACTGTTACACGCGAACAATCAACAATCAGCCTTGCTCCTGTTCAAGGTAAGGAAAAATCACCAGAGATAGATGATGGTGGGGATGGATTTCCACCTCGAGATGATGGCGATGGTGGTGGTGGTGGAGGCGGCGGAGGGGGAGGCTGGGCTGGTGGATTCTTCTTTTTTGGGTTTCTCGCACTTCTT…
ESM_Unigene_00538	ATGCAGCTCCTTCGTTGGCTTTTCAAGGTAGCACAAAAACAACAAGATAGAGAAGCTAACAAAAGATCAGTTGTTGCAGACGAAAAGGCTAGATCAAAGGAATTGGTTTTATCCAATAAAAAGCCTGGTGTTAAGCCGAAGTCTGTAAGCTTTCAAGAAGGTGACACAAAGCAAAAGAAATTGCAGTGCCTGCGCCCAGTAAGAGTTGAAGAGGAAAGGAACGGAATGGGTCATAAGGGGGACTCGCCTGCACATGTAGGAAATAAGGTCTTGCCGATCTCTGATGCCACGACACTACCTGCATCGACGACAAAAAATAGTCAATGTGGTTCGTCTGATAAGAAAGATAAACCTACCGGTGATAGGACTAAGACACTTTCTAGGATGAAAGAGCTATTT…
ESM_Unigene_00539	ATGGGGAAGTTACCACCTTCTATGAGATCATCCGCTATCTCCGCCCTCCGGACCATTCCCAACCAAAGCCAACAAACTCCAACTCCACCTCCACCTCCTCGAAAACCCTTCTTCCTCTCCAAAAAACCCACCAAATCCCATTCTCGCAAACCCTCAACTCCAACTCTACCTCCCCCAAAACCCATTTTCCAGTGTTCAGATCTCTCCGACGCCAAAAAACTCTTCGACACCCTCATCTCCACCTCCCAAATCCCCCTCGAAGTCCGCCACCACAACTCCCTCCTTCAATCATTCTCCCAAATCTCCACCGTCCATGACTCCTTCGCCTTCCTCCACCACATGATCAAAAAACGCCCTTCATTCACCCCTGACAGCTACACCTACAACATCTTACTCTCT…
ESM_Unigene_00540	ATGGCCACCACTCATGCAGCTCTTGCTTCTTCAAGGATCCCCACGACCTCAAAGCTCCCTTCCAAGAGCTCTAGCTCCTTCCCTGCCCAATGCTTCTCTAAGAAATTTGAATTGGTAGAGTATTCTGGGCTTAGAAGCAGTAGCAGTGTTAGCTACAAGAGGTATGGAGGACAGACATCTTTCTTTGATACTGTGGCTGAACAACTTACTCCCAAGGTCGCTAGAGCTACACCTACCAGCGTACAGGCTGTCGCAAAGCTGAAGGTGGCTATTAATGGTTTTGGGCGCATTGGTAGGAACTTCCTCCGGTGTTGGCACGGGAGGAAAGACTCGCCTCTTGAAGTCGTTGTTCTCAACGACAGCGGTGGTGTCAAAAATGCGGCTCATCTTCTTAAATAT…
ESM_Unigene_00541	AAAAGTGCGGGGGCGAAAAGGATAGCCGCTGGAAAGCTAGAAGGGTTTTTGATTGGGTTTTGTGAGGAAAAAAATCAGCAGTGTGGCCGGTGGATTCGATTTGGGGGAATGGCATCAAGCACCATAGCTAGAAACATTCGCTGTATTCGACAGAGCTTATGGTTCTACACTTGTCATCGTCGTCTTCACCATTTGACCAATGTCTCGCATGGACTGCAACCAGAGGTTATGTGTGGAATTGTGCAGAATTATCACCCGTCATCATCATCGTTTTCGTTTTCCTTTTATAATAGATTCAGATACCTATCTGTCGGTACTATTGATTCCAAACAAGTCGAGACACCCGAAAATGGAGTAGCAGGAGAGAAATCTCAAGTCGAGAAATCAGAGGACAAGGGA…
ESM_Unigene_00542	ATGGGAGTTGGTAGGATGGCGTCAAGCACCATAATAGCTAGAAACATTCGCGGCATTCGGCAGAGCTTGTGCTTCTACAGTCGTGGTCTTCATTATTTAACCAAGACCTCACCACACACACCTTGTGCTCATGGACTGTTTCACCCGCAGCCAACAACATCCTCACAACAGGAGGTTATTTGTGGGACTGGGTTGAATTATAACCCTTTATCATCATTTTCGTTATACCAAAGATACAGATACCTATCTGTTGGTCCCACTGATTCAAAAGAACAAGTCGAGAAATCTGAGGACAAGAAGACACCTGAGAAAGAGAATGAGAAGACACCGGAGAGTGGAGCAGAAGAGAAATCTGGTTCATCCAGCGACGATGCCAACGCAGGCAAGTCAGTTCGAGGC…
ESM_Unigene_00543	ATGGAGAAATCTCTACTCCCCCTTACCTACCTCATTCTCCTTCTCTTCCAAACTCCACTAACATTCTCCTCAATGCTTAACCCGCTCGACTTCCTCGCACTCCAATCCATCCGAAAATCTCTCTCCGACCTTCCCGGCTCCAACTTCTTCTCCACCTGGGATTTCACCTCCGACCCATGCACCTTCTCCGGTGTCTACTGCTCTTCCAACCGAGTCATCGCTCTCAACCTCGGCGACCCACGTGCCGGTTCACCCGGTCTAACTGGCCGTCTCCACCCTCATCTCGCCCACCTCACTTCACTCACCGAACTCACTGTCGTTCCCGGTCGAATCATGGGTGCTCTCCCTCCATTACCCTCGAATCTCCGCTTCATCGGGATCAGTAAAAATTTCATCTCC…
ESM_Unigene_00544	ATGGTCTCTCTCTCCCCAAACCTTCTCGGCCCACCTGAGCTAAACCACGGCTTCAAATCCCTAGCCACCTCCACCACCGCCACCACAAAACCCCCAATGGGATTGACAGAAAACGCCTCTCCAACCTTCCTATCCACCGGAAACCCTTGCCTTGATTTCTTCTTCCACATAGTCCCCGACACGCCATCGGAATCTATCGCCCAACGGTTGCAGGTAGCATGGCAACACAACCCTCTAACCACTCTCAAACTCATCTGCCATTTACGAGGCGTTCGAGGAACTGGTAAATCTGACAAAGAGGGCTTTTACGCCGCCGCTCTTTGGCTTCATGATCACCACCCTAAAACCCTAGCTTCTAATGCTAGATGGTTTGGGGAATTTGGGTATCTTAAGGATTTG…
ESM_Unigene_00545	ATGAGAAACCCTAGCACTGGAGGATCAAGACCTTCCACTGCTTTAGCTACCACTAGTAAAACCACGCCTTGTTGCACCAAAATAGGGTTGAAGAGAGGCCCATGGACGCCTGAAGAAGACGAGCTTCTTTGTGATTACATCAAAAGAGAAGGAGAAGGTAGGTGGCGTATTCTTCCTAAGAAAGCTGGTCTCCTTCGTTGTGGTAAGAGCTGTCGTCTTCGTTGGATGAATTATCTTCGTCCTTGTGTTAAGCGTGGTCAGATCTCTCCTGACGAAGAAGATCTTATTCTTCGTCTTCATCGCCTTCTAGGCAACAGATGGGCTTTGATAGCGGGGAGAATACCTGGACGTACGGACAACGAGATCAAGAATTACTGGAACACCCACTTAAGCAAGAAA…
ESM_Unigene_00546	ATGCTCTTACAATCTCTGATAATGAACTCCTTAAACCTCTCTAGAACCCTGAAACCACTCTCACCAAATGCCTTTCTTCTCACATCTCCTTTTCTCCAGTCAATTACCTTGAAATCCCATCTTCCCAACAACAGAAATCTATTTTTCAGAATACATTCTCAGCTCAAAACCTCTAAGGATAACGATAATAACAAACCCATTTCCAAGAAGATAATTCTCTCTGAAGGAGCACCTTCTTTGTCAGAAGACGTGACTGAGAATGAAGCAGTTCCCGCCAAATCTCCGAATTCGAGTGGATTTCCCATGCCGGGCTTGATGAGAAAGGCACCCAGAAAGATTTTGGGGTTTCTTTCTAATCTACCTTTGGCTATTGGTGAAATGTTCACCATTGCAGGTCTT…
ESM_Unigene_00547	ATGCTCTTACAATCTCTGATAATGAACTCCTTAAACCTCTCTAGAACCCTGAAACCACTCTCACCAAATGCCTTTCTTCTCACATCTCCTTTTCTCCAGTCAATTACCTTGAAATCCCATCTTCCCAACAACAGAAATCTATTTTTCAGAATACATTCTCAGCTCAAAACCTCTAAGGATAACGATAATAACAAACCCATTTCCAAGAAGATAATTCTCTCTGAAGGAGCACCTTCTTTGTCAGAAGACGTGACTGAGAATGAAGCAGTTCCCGCCAAATCTCCGAATTCGAGTGGATTTCCCATGCCGGGCTTGATGAGAAAGGCACCCAGAAAGATTTTGGGGTTTCTTTCTAATCTACCTTTGGCTATTGGTGAAATGTTCACCATTGCAGGTCTT…
ESM_Unigene_00548	ATGGGTTGCATAAGAGCATTTGGAATGATAAGCGCTCCAAGCATTCATTGCAAGGCTTTAAGTTCTCCTTTAGGATGGCCTCGTCAAATAAGAACCATGGGAACAAAAACGGAACTGTCACTAACACAGCCCGACGACTGGCATCTTCATCTTCGTGATGGTGATGTTCTAGAGGCAGTTGTCTCTCACAGTGCAAGTCATTTTGGGAGGGCCATTGTGATGCCAAACTTGAAAGCTCCTGTCACCACAACAGCTGCTGCCATGACTTATCGAGAATCCATTTTGAAAGCACTTCCGGCCAATAGTGAATTTTCCCCTCTTATGACACTTTATTTAACAGACAAGACTCATCCTGATGAGATCAAGCATGCTAGGAAGAGTGGTGTGATTTTTGCGGTA…
ESM_Unigene_00549	ATGGCAGAAAAACAATCACCAATCCGATTTGGCATCTTGGGCTGTGCAGAGATCGCACGCAAAGTGGCAAGAGCCATAACTCTCTCCTCAAACTCAACCCTCCAAGCGGTCGGGAGCAGAACCTTTGACAAAGCCAAGCTTTTTGCTGCAAATAACGGTTTCCCATCATCTGCCAAGATTTATGGCTCATACGAAGAGGTTCTGGATGATCCAGATGTTGATGCTGTGTATGTTCCCCTTCCCACAAGTTTACATCTGCGATGGGTTGTTCTTGCTGCTCAGAAGAAGAAGCACGTGCTTACGGAGAAACCAGTCGCTCTGAATGCGAAAGAGTTTGATGCGATCATCGAGGCTTGTGAATCTAACGGTGTGCACCTTATGGATGGGACTATGTGGATG…
ESM_Unigene_00550	ATGAACATGCAGAGTTCCATTCGTTCCAACTACAGTCAGATCCATGGTAAGGTTAGACAGAAAGGAGCATTGGAAGGTTGCTACCTTCCCGTCTTGCCAGTGGAAGATAGCTCCACAAGCCATAATAACTCCGGCGTCATTCAATATGGGGCCATCAAGAGCTTTCACTGTCTTGGGGAGTTCATAATCAGCAGCCCACAAAATCGACCTAATGCAGTACCAGCCGACGTCACCAAGAGCCCCAAGGCCATCAAGATCTGGCTTCACACGAATGTCATTCTTGAGAAAATCGGGATCCGCAGTGAATGTAAAGGTGCATTGAATCAATTTGAGTTGGCCAAAAAGATTGGGATCGGAGAGAAATTCCTTCATCTTAGCAGTTCTAGGATGATGCATCCA…
ESM_Unigene_00551	ATGGCTGAATCTGCTTGTCTTATGCCAACAACATTCTCTCTTCCATCTGACTGTTCTCTTGAAGCCATAGAGGGGAAGCCGATGGATGCACTAGGAGAATCGATATCATTTGGGAGGTTCATGTCAGAGTCCTTAGCTTGGGAAAGATGGTCTTCCTTCAACAGCAACAGGTACTTGGAAGAGGTTGAGAAGTACTCAAAACCGGGGTCGGTTGCTCAGAAGAAAGCTTATTTTGAAGCTCATTACAAGAAGAAGAAGGCTGCAGCTTTACTTGAGCAAGCAGATAACAATGACTTGAAATTAGAAATCGATGATGGGCGTTGCGATGGTGATGATATGGACTTGGAATCACACGGATCAGATTGTATTTTAGCCATCGATAGGGCAGGGGAAGCAGAG…
ESM_Unigene_00552	ATGCAAGGTAGACATCATCGTAGTAGTCTGGCCGCTGGTCGGATCTCACCAGAGGGTTCACTTAGAGGTCATACTCATGGAGGATTTTACAACTCCGAGTACCGTAATTTCAACAGGAGCTTTGGCCGTAGTGGGCCACCACCACCTCCTCCTCCGCCTCCTAAACCTCGTCGAATCGGTGGTGGTGGGGGTGGAGACGTCTTCATGGAAGCCGGTAGGCTTGCAGCTGAGTATTTGGTTTCTCAGGGGGTTCTACCTCCCAACATGCTACAAGGCAAATTACAGCAGCAAAATGGAAGTCCTAAGGAATTCAGGTTGCAAGATAGAGAAGATGCTAAAAATTCCGCCTTGTCACGTCTTGGTAATGTCGTTCCTGAAGGTAGGAGAAGGTTTTCTGAT…
ESM_Unigene_00553	ATGACAGGACACGGTGAAAAGAGACCAAGCAAAAAGCACAAATCCTCCTCTCACTCTCATAAGGAAGATCGTCGAAACCAGATCCCTAACGATGATGACGGCTCTCAATACATGGAAGACTATGATGAAGATCGCCATGATGCTGAGAAAGAAGGGAAGAGGAGGGACTTCACGAAGCTAGAATTGAAGCCAGATCACGCAAACCGCCCATTGTGGGCTTGCGCTGATGGGCGTATCTTCCTCGAGACCTTTTCCCCTTTATATAAGCAAGCCTACGATTTCCTTATCGCAATTGCTGAACCCGTTTGCAGACCGGAATCTATGCATGAATATAATTTGACTCCACACTCATTATATGCTGCGGTGTCGGTTGGGCTTGAGACAGAAACCATTATAAGT…
ESM_Unigene_00554	CTTTTTTACAACGCACCACTCACTATGCTGCGTTGTTTCTCCCTCAAACCAACGAGAACATCCTCAAATCTCCCATCGTCTTCGTCCTCCCTTCCTATTACTCTAGAACATCTTCCTCCTCGTACAATTTCATCAAACACTTACTCAAATTCAGCTCCCCAATCACCCACCTTAACCTCCCCAACCCTCAGCCTCACTCACGAATACTCCCTCGCCCTCCACACCCATTCCTACGACGAAATCTGGGCCAGAATCCACCAGTTGCCAGATACAGAAAATCAAACGCAACACCTCGACCAACCTAATCAACCCGATCAACTACTAGTTTCCCAGGTTCTCCACCCCAACCGTGAATCAGTCGATCAAGCACTGAACCGAGCAAAACCCACCGCCCTAACC…
ESM_Unigene_00555	ATGGCGGAATCGCTCTCTGTAACCACCGGAATCCCTAATACTCATCCAGTAGAACCAGCAATGACACTAGAAAACCCTAGAGCTAAAGAGAGAGCAAGCATGTATTTCCCCCGTCCAGCCATTAGAGTGACGTCCGAGTTCGATAGCGACACGTCCACGTTCGCCCACAAGATCTCGTGTAAGCTATTGGACGGCCTGGCAAAGCTGAAGTTGTCTTTCGACAACGATAAGAAGGGGGAATTTTCAGCTCCTCAGCTAGGTTTCATAACGAAGTACCTATCCATATTTTACGATTCTGAAGAGCACAATGTCTTTGTTAAGGGTTCATTCGATATCGGTAACACCTTGCATTTCTCCGCTGCTCAAGATGTCAAGGCGCAACAAGGAGAGTTGGCAATG…
ESM_Unigene_00556	ATGGCGGAATCGCTCTCTGTAACCACCGGAATCCCTAATACTCATCCAGTAGAACCAGCAATGACACTAGAAAACCCTAGAGCTAAAGAGAGAGCAAGCATGTATTTCCCCCGTCCAGCCATTAGAGTGACGTCCGAGTTCGATAGCGACACGTCCACGTTCGCCCACAAGATCTCGTGTAAGCTATTGGACGGCCTGGCAAAGCTGAAGTTGTCTTTCGACAACGATAAGAAGGGGGAATTTTCAGCTCCTCAGCTAGGTTTCATAACGAAGTACCTATCCATATTTTACGATTCTGAAGAGCACAATGTCTTTGTTAAGGGTTCATTCGATATCGGTAACACCTTGCATTTCTCCGCTGCTCAAGATGTCAAGAGTTGTCAGCATGGAGAGCCAATA…
ESM_Unigene_00557	ATGACATCACTTGTCGCATTTTCCTTGAAACCGCGACAGCAAGTTCCAACGACAAGACAAACACCATCCGGTTTCCTCCCAGATCTTATCTGTTTTACCACAGGAGAGAAATTTCCCATTGCGTCAATGATGAGACGAGATGACAAAACCTTTCCCTCGGAAAGGCCTAAAACCGCTGCATCCTCATGTACACTTATGCTAGACACACTGTATCCCTCAAAGATGATTCCTCCAAGGGAAGTAAAGCGTTTCGTCATGACCTCTATTAGCTTAGCAGGCGAAACACCAAGGTTAAGGATGTCTTCAACCCAAATTTCGCCCTTTCCCTCGAATCCACATCTATTAGGATTGAACTTTGCTGTTGTGACTTGTTCAATGTCATCTTCCACGAGAATGCCG…
ESM_Unigene_00558	ATGTCGGTTCTTCACTTTCAACAACAGCTCATCAATGGCTTCTCTCGACACTCATCTCCAACCCCACACCAAAGACGTGGAGGAACTCAGAGGAACCAATCTCTTCAAGCTCAAGCCACCCCCTCCAGAACCCAAAGGATAATGGAAAGCATTTCAGTAAGTGGTGAAGTAGGTGGTGCCGGTGGAGCATACTCGTATAATGCTTTGAAGAGGTTGGATCAATTATGGTACAATATCTGCTCCCAAGAAAAAGCTTCCCAGGAAACACAGGAAGTAGTTTCTTGCTCGCAGACTCCATCCGACCTCTCAAATTTAGGTGACAAAGCAATAGACAATTTTGATGTGATAGTCTGTGGGGGAACTTTGGGCATCTTTGTTGCCACAGCATTGTGTTCCAAA…
ESM_Unigene_00559	ATGCAACCTTGCAACCGTGCAAATCTCTGTTTTAGAATTCACAAACCAACCAGCCCACCTTCGATTTCAATCTCAGCTCCTCCTTTCTTTTCTCGCTCGCGACTTCGTCTCTCTTCCTTGTTCGCCTTTGCTTCTTCAACTACCTGCCCATCTCCCCTTTCCATCATCACTGCAAACGAATCAACCAAACCAAGCCGTCGGCCTTCACTCTCATCCCTCCAACTTCAACCAATCCTTCCTTTCAACCCATCGGCACCATCCTCTACATCTTCCTGTCCAAAACTCCACACCACAGTTCCTTTGAACCAACACCTCCATTGCTTCATCTTCGTTCCGCTTCCTTCCTTCGGCCAAACCCCCAAACCACACAATCGATCTAGCCGAACCAAAAACAAAGAA…
ESM_Unigene_00560	ATGTTGTTCTTCCTGTTTAATTTTTCTATTTTACTGCTGCTTGCTTGTTGTTCGTTTGCACTGCTGTTCTTTCTTTTGTTTTTTTTTTTTATGCTGTTGAATTACTTGTATAGTTTGCTGTTGATTATTTCTTTGATATCAGAACCCGAGTCCGAACCATCGTCTATTGTTTCTTTTCAAACAAACACAAATCATCCCACGAACAACCCTTTTCCTTTGCTTCCATTCGCAGACCACTTCCTTCCATTACCACATCCGAACCTCACTGTCAAACTACATCAACCCACCTTCGTTTCTATCCCTTCACCATCACCCAAACTCCAATCGAAAACCTTCAAACCTCCAAACCTTTTCGATTCCCCTCAACATCAACAACTTCATCTTCTCGGTTCTGTTAAG…
ESM_Unigene_00561	ATGGAGAGGGCATGGATTTGCTTCATCTCTTCCTCCAACGCCGAATTCACCATCCTGTGTCTCTCCAGCAGCCTCTTCCCCTCAAAATTTTCAGAAACAATCTCAACTTCAAAGCTTGCACCACACCCTCCTGATGTGTCGATTACGACCAGATGGGAAGGATTCATCTTTGCAGTCAATGAAGCTTCAACATCTTCCTTTGACACGCCCATGTCTGGTTTTCTCTGTTGCTCACCTTTCCTCTTCAACCACTGGTGTTCCACTCAAACAATTCGATCTGAATTGCTAGAAAATTTCACTCATTCTCATTTGTGTTCTGATGATACCCATCGATGGGGTTTTTCTTATTTAACTGATGATACCGATCGATGGGTTCTCTACTTCTCTCTTCAACTGATG…
ESM_Unigene_00562	ATGCGTATAAGGCGTCAATTGCGTTCTTCCAAATACATAACAGAGAAGAATGATTATAGACAACTACAATGTGCCTCTTCGTCAGTGCAACCTCCACACCAAAAGGAAATACGATATGAGAATTCACATCCTCGGTCCCACACAGAGATGAATGCAAACGTGCAAGAACTAGAAGAAAGACCAAAATCACCAACAATGAGGTTTCAAGGCGTTGAGAAGAATATACAGGTTTGCAGAAAGCCGGAAGGTTCTCTCCGCCTCGAAGATCAAGATGAACATATGAGAGTGTTTAGAAGATCATTCGGTGTAGAAGGCGTGCAAACCTTGCATGTACTACACGACAGTTCACTGGACCAGTCAATTAGGTCGATTGAAAGTCCGATAGGGATAACTATTTCA…
ESM_Unigene_00563	ATGGATGTGGCGAAAAGAAGCAGTGATGAAGAAGAAGGCAACATCGAAACTGTGACGAACGTGGACAAGGAAGAGCTGCATAGGCTACTTGTCCCTAATATTGAAGATCTGCCATCACCTCCTCCTTCTTCAGTTGATTCTAATTTCGTTTCTTACTTCGCCCCTGATTTTATGAAGGAAGGCCACGATCAATACATCTATCGCCACCCTAATGGGTTGTGTGTGATCGGCTTGGCTCCAACCCACATTGCATTCAGAGGAGACGACCCAATCACAGCCGTTGATTTCAATGTGGGCAAGTCCAATCGCAGTGAGATTAAAGTCACCGGAAAGCGTAAAAGGAATGCTCAACACTTTGAATGCAACACGGCTTTATGCAAAGTGTTTGTCAAAGAAACA…
ESM_Unigene_00564	AGTACGCAATCAATTGAAAAAGAAACAAACTCGAAGGAACCTGGGTTTGCCACTAGTGAACATGATAAACGTCGTGCTAACCAGGAAAAGGATACTGCTCGCCGGAGAAGGGCCCGTGCACAAATGACAGCCGAGGAGAAGAACATTGCCCGTGCCATTAATACAGCCCAAAGAAGGATATTACGACAAAAAAAGAAAGATGCTCAAAGGGATGCTGAACAATCCCTTGATACAGTTAGACGAAGGAATGCACGAGGAGCTCGTCAAAAAAGCGAACAAAGCCAAACCTTGAATTTACCACAACAATCCGTTGAATTTGAAATGCATACAGGTATGCAAACCTTGAACGGCCTACAAGATAGTACGCCGGATCAGTCAATTGGGACGATCGAAAGTCGA…
ESM_Unigene_00565	ATGTCTTCAATGGAGTTCCTATATCATCTGGGTGTCGATTTCGGCAACGACGGATGCGTTCGTATCCTGATGACCATTTCAGTTCCTTGTCTGTCGACATACCGACACCCATCATTCCCCCTAAATCTCCTAGTGAGCCTTTTAGCTATTCATATGATTCGAGTGCATTCTCACCGGGACCTGAACTGCGTCGTTCGTCCCCATATCTCTCAGATGGTCTATTTTACCCCTCCTAGAGTTTTTACTATTCACCCCCTTTATACCCGACTTTCGATCAGTTTAGGGGTGATGTTAGACCCACACATGACCAATATCATCTATATCAAGGTTTCAACTGCTCATCCCCTTTATACTCACCGTTTGATCAGTTTGGGGGTGTTGTACAACCTATGCATGGTC…
ESM_Unigene_00566	ATGCTCTCAGTCTGTCCTCTTCTGTTTTTCCCGTTCTTCGTCCACGGTTCTCATATTCCTCTTTTCTCTTCCCCCGTCACCCCCAATCCTCGCCTCTTATCCTTAAAGCAGATTCTGGGCAAGAAATTACAATCGTCCGGTCTTCCGCTGGAAGCAAGCCTGCAGAAGTTTACTAAAGAAGTTGGACAGAGGAAAAAAAAAAGGAAGAAAATGGGGGAAAGAGGAGAAGAAGACGAAACAAGATTTAATGAGTGGCCGGCGATCAAATTCAAAAAGGATCTTCAGATAACCCGTCTCAAAGATATCCATCTCTTCACGGTACATAATTTATTCACGTCTGCTGAATCAAGGGCATTTATTAATGTTGCCGAGTCAATTGGTTTTGTCCACCAAGGAAGT…
ESM_Unigene_00567	ATGTGCAGAAGACGAAGAAGGCATCCAATTGACTCTGTTTTCCTTATAATTAAACCTCTCAAATTTGCAGAAGACGAAGAAGGTATCCAATTGACTATGTTTGCACATCCCAAATCCAAACCAAATACGAGAAGAGAGGGAAATAAGAGAAGAGTTAGCAGGGAGGAAGAAGAAGACGAAAAGGTCGAGAAGTTCTTCTCCTTAATCAGAAGCTTCCGGGAGGCACGCGAGCATCGAAGAGTGGAACTGGAACAGATGAACAAGAGCAAGAAGAAAAAGACGAGGAAGGATGAAAATAGACAGCAAGAACCAGTCTGGGTTCCCTCCTTTGAATGGGCTGATTTCAATGAAGAAATCAGATGCCGGATCTCGAATGGGACCTTACCGAATCAAGAGAAT…
ESM_Unigene_00568	ATGGGAAGAACATGGTTGCGGTTGCTTTTTCTCTTCCACATCTTCTTCTTTGGCAAACTTCAAAGGGGCTTTTGCAGCTTTTCGGATACCCAAAACCAGCAAGACCTTGACAGGGTTGTTAAATTGCCTGGTCAGGCTTTCAACGTGAACTTTGCCCATTATGCTGGGTACGTTACTGTGAATGAGAAGTCTGGGAGAGCTCTTTTCTATTGGTTCTTTGAGGCTGCTGAAGACCCTTCTTCGAAGCCTCTTGTTTTGTGGCTCAATGGAGGGCCTGGATGTTCTTCCATTGCTTATGGAGAAGCTGAGGAAATCGGTCCATTTCATATTAAGCCTGATGGGAAGACCCTGTATCTGAATCCCTACTCTTGGAATCAAGTGGCTAATATCCTATTCCTT…
ESM_Unigene_00569	ATGCACGCCAATATGAGCAAAAACACAGCAAAATGGTTGCTAATATGGCTCAATTGTTACCTCATCAGCCTCGTCGTTGCCACATCAACACCGACAAAGACATATATCGTCCATATGGATGCATCGGAGCGACCTGAATCCTTGGCCAATCACCTGCAGTGGTACTCGTCAACTGTAAAGTCAGTCCTAGCAAAACAAGAAAGCTTAAGCAAAACAACTCAAGACGTGTCTGAGAGGATAATTTACAGCTATTCAAATGCTTTTCATGGTTTTGCAGTGAAGCTTACCGCAGAGGAGGCCAGGAGACTGAAGGCAGAACACGGTGTTGTAGCCCTGCAGGAGGACATCGTGTATCAATTACACACCACAAGGAGTCCACAGTTCCTCCGCCTTGAGCCG…
ESM_Unigene_00570	ATGTTGAACTTCACTTTCCGGTGGTCAGTTGGCAAGCCTGATGGACCTAGACTCCCAGTCCATGCAGCAAGTACGTTCACACCTGGTGCAGTTAGATCTGGTTTCAGAATTTCGAGCGAAAGGAAGTTAGGTCCTCTGGATGAGAATGCTGCCACTACAGGGGAAGGTCGGATGCCTAGCTTTGTTCCTAGAAAAGCTAAAGTTGCTGTGGGATGGGAGTTGGTAAGCATATACTGCTTGATCGCCTTTCCAGCCGAGTCTCCGACCGCAACTGCTGGAAGGAGATGGCAATCTGCGACTAGCTCCTCCCCATTTGCAGCAGAGTTGGTAAGGATCATTCCAACTCCACCAGCGTCTTTAACTGCTTGCCCTTTCTGTACTCTTGGACTGACGCCACGG…
ESM_Unigene_00571	ATGGAGGAAGAACATGAAACTGCCATTATATTGGTTATATGGAGGGGCCAGAAGTTGAATGTAGAGGTGTATCCAGAAACTACTCTGAGAGACTTTGGTCAGAAACTGCAGCATTTGACTAATGTTAAGCCCGATACCATCCGTCTCCTTCTACCAAAAACTCTTGATAATAGCTCAAAAATGTTAAGCCCTTTCTCGGACGAACACTCCACTTTGAGCTTACAGGATTTTTCCCTTCTTGAGGGCAAGTCTATTAGAATGATGGGAGTGTCTGAAGATGAAATTGAAGAGGTTACTCGAAATGTTACCAAAGCTGACATGAGGATAGCTGGATTTGATGAAGAGGAGAAAAGATTGAGACAACGATCGTCAAATAGACCTCAGGCTTCACCTAAACTT…
ESM_Unigene_00572	ATGGAGGAAGAACATGAAACTGCCATTATATTGGTTATATGGAGGGGCCAGAAGTTGAATGTAGAGGTGTATCCAGAAACTACTCTGAGAGACTTTGGTCAGAAACTGCAGCATTTGACTAATGTTAAGCCCGATACCATCCGTCTCCTTCTACCAAAAACTCTTGATAATAGCTCAAAAATGTTAAGCCCTTTCTCGGACGAACACTCCACTTTGAGCTTACAGGATTTTTCCCTTCTTGAGGGCAAGTCTATTAGAATGATGGGAGTGTCTGAAGATGAAATTGAAGAGGTTACTCGAAATGTTACCAAAGCTGACATGAGGATAGCTGGATTTGATGAAGAGGAGAAAAGATTGAGACAACGATCGTCAAATAGACCTCAGGCTTCACCTAAACTT…
ESM_Unigene_00573	ATGGTGAAACCATCACCATTACCCTCCATCCCGGTCCCACCACAACCACAACCACTCGCCGTCCAAGTACGGTGCGCCGGTTGCGGCATGATCTTAACTGTCGGTGCTGGTATGACGGAGTTCTGCTGTCCAACATGTCAATTGCCACAAAGACTTCCACCGGAGTTGATGCGGGTTCAACAACAGCAACATCAACATAACTTCCACCACCATCCGCCACCTCCACCGCCACCGCCGGTGAAAGCTCACGGCATCGACCCTACTAAAATCCAGCTTCCTTGCGCTAACTGTAAGGCCATTTTGAATGTCCCGTTTGGTCTCTCTAGGTTCACTTGTCCGCAGTGCGGTGTCGAACTTGCAGCCGATCTTTCCAAGTTCAATAACTTCTATGAGCCTCCT…
ESM_Unigene_00574	ATCTTTACCGACATCATCATCTTTTTCTTCTTCTACCAAACAATCAGATTCAGATCACACACAGAAAAGATGGGAAAGAAAGCTTTGCTGGTTGGCTGCAACTACCCAGGAACAAAGGCAGAACTCAAGGGATGCATCAACGACGTCAAGAGGATGTACAAGTGCTTGATCGAACGGTATGGATTCGAGCAAGAAGACATCACGGTGTTGATCGACACCGATGATTCGTACACACAGCCTACTGGGAAGAATATCCGAAAGGCGCTTTCGAATCTGATCGGATCTGCAAAAAGAGGAGATATGTTGTTTTTCCATTACAGCGGGCACGGAACTCGGCTTCCGGCCGAGACCGGTGAGGACGATGATACTGGGTTCGATGAGTGCATTGTCCCCTGTGAC…
ESM_Unigene_00575	ATGCTTGCTGCTCTCACCGATTTGCTCTTTAGCCTCCTCAATAAGACCACCGCTGTGGCAGGAGTCCGATACTATGGTTATGCGACACCCACGAGGGATTTGGTCCACAAATTCACGAATATCATCATCGGTAATGAGGTTCATGTCACAGGGGACAATGCACTCATCGAACCCAGTATCATCGTCCTCACCGGTCTCGGCCGGAAGCCGAGTTCCGTGCCCGCTGTAATGGAAAAACAACATATCTCCTCTTTTTGCAGATCCGATCAGATTCGAAAGCGCCTTTCGGATATTCTTCCCAGTAGGCTGTGTGTACGAATCATCGGTGTCGATCAACACCGTGATGTCTTCTTGCTCGAATCCATACCGTTCGATCAAGCACTTGTACATCCTCTTGAC…
ESM_Unigene_00576	ATGAGGGCCATCTCCTGTTCCTGCCGACGCTTAAGCCTCCTCCGTCCTTTACCACCCGTCGCGTTTGATTTCGATTCTATCAGAAATCGAGGAGGACGAGGGCTTGCCTTGTCTACTGTAGCTAACAGCAGAAGCAGAGGCGTGAGAAGCGAGAATGTAGATAATGCTACAAAGACAAGGAAGAAAAACGAGAAGATGGATGAGAAGAGGAGGACCCGCTCAGAAGTAGAATTCGAGAAGAGGAAGGAACATAGATTCCATAACCCTCATGTTCCAGTTATGCTTGGAGAGGTTTTGCAGGTGTTTGCCTCATCTCCACATCGACCTCCGCTCAAGTCTTTTGTAGATTGTACTCTTGGAGCCGGTGGTCACTCTTCCGCAATACTTCGGTCCCATCCT…
ESM_Unigene_00577	ATGCTCGTCTCCAACTGCCTCTTCCGCATGGGTGCAGGTGCGGTTCTCCTCTCCAACCGGAGATCTGATCGCCGTATTGCAAAGTATCAACTGGTACACACAGTACGTACTCATAAGGGTATTGATGATCGTGGCTACAAATGTGCTTATCAGGAGGAAGATGACATTGGACAAGTTGGAGTAACCCTATCAAAAGACCTGGCTTCTGTAGCCGGAGAAGCCCTAAGGATCAATTTGACTGCACTAGGACCTGTAGTGCTCCCTATAGGTGAAAGGGCTCGGTTTTTTGCTAACGTAATTGCAAGGAAGTGGTTGAAAATGGAGATTAAAGCTTACATGCCAGATTTCAAGCAGGCTTTCGATCACTTCTGTATCCATGCAGGAGGTAGGGCAGTGCTC…
ESM_Unigene_00578	ATGGTGAAACCATCACCATTACCCTCCATCCCGGTCCCACCACAACCACAACCACTCGCCGTCCAAGTACGGTGCGCCGGTTGCGGCATGATCTTAACTGTCGGTGCTGGTATGACGGAGTTCTGCTGTCCAACATGTCAATTGCCACAAAGACTTCCACCGGAGTTGATGCGGGTTCAACAACAGCAACATCAACATAACTTCCACCACCATCCGCCACCTCCACCGCCACCGCCGGTGAAAGCTCACGGCATCGACCCTACTAAAATCCAGCTTCCTTGCGCTAACTGTAAGGCCATTTTGAATGTCCCGTTTGGTCTCTCTAGGTTCACTTGTCCGCAGTGCGGTGTCGAACTTGCAGCCGATCTTTCCAAGTTCAATAACTTCTATGAGCCTCCT…
ESM_Unigene_00579	ATGGGGTCGGGCAACAGTCGATTAGGGTCTCGTCCAAGTCGTTCACGAGTCAACCGCAGTACCAAACGCCGCTTCTCCTCCTATTTGATGTGTGGTGGTGCTTCGTCTTCTTCTCATGCTCCGATTCACGAGATGGATGAATCTCCAGCTGAATTATTAGCATGTTCTGCAGAAGGCCACAATACTGTTAATATGGATGAACACCAGAGGTCAATAAAGGAAGAGCTGTCGACCTTGTGCACAGAAATTGAGTGTCCTCGTTCTACACTTGATGAACCACGTGATAGAAATAATGCTGTGACTGTATCTCCTGCAGAATGTAATACAAGATGCATTGAAAGAGTTAATGAGGGTAAAACCTTGTTTGAAAGAAAGGAATTAGTTCAGCTTGCGTCAAAT…
ESM_Unigene_00580	AAGATAGAGAACGGAGGGGAAAGTGCCGGCGGTAGGGATTGGTTAGCTCTTCCCGATGACATTCTATGGGAATTATCTAATCGGCTATTGGAGTTGAAGAACCATTTGTGTTTTCGTTCAATTTGTGGTAATTGGCGCTCCTTCGTTTTACTTCGTAACTCGATGCCAAAACGTCCGATCCATAATCCCCAAACTCCACGATTGATGCTTCCATCAGAGTTTGATGTCGAAAGTAATCCGATCCAGAACTCCGATCCAAACTCAGACCTTCGTCGTACCATTCTCAGTGTTAATGACAACGGAAATTATCACAAGGTTCGTCGCTTCAGTATACCGGGGGTGGCTGGAAAATTCTGTTGCGGTTCATCTCAAGGTTGGTTAGTTCTCTTGAGCCGCGCT…
ESM_Unigene_00581	CCACCATCACCAGTAGCATCTCCAGTGGATGTGGAACCATCGTTTGAAGTAGAGGTAGAAGATGTAGAAGATAAAAGTTTCCCGACACCCATTCAGGAGACCCCAGACAGCTTTCCAGTAATTCTAGCATCATCCAGTGTATGCCTCTTCAAGGCAAATCAAGCAGTGTTATCAAAAGATTACGACAGTGATGATACAGTGCTTCAAATAGCACCACAACCTTCAGTCGCAGTAGCAACGCCTTTTAGGGTGGAGGAAGCCAAAAGCTTTCAGGCGACTCCGGCAATCTTTCAAATAGGCCAAGAGCCACCAAGTACTTACCTCTTCCAGGTAGTTCCGGTAGTGTTAGCAGATGACGGCCTAAGTGATAGGTCAAGTAATCCTATTTATTATCAAGTG…
ESM_Unigene_00582	AAAAAAGAAAAAAGAAAAAAGATGGTTTCGAAAATACAAGCTTTGGGTTGTGTTGACAAGGCGTATATGGCTTGTGTTATTGTGATTAGCTTTCGTCAAAGAAGCTATTATCGACAAAGACGATTTGATTGTTCTGAACAAAATAAAGAAGCTTATTCATCAATTGAACTAATAGAAAGGAGGCGTTCGTTTGAATTCTACATACGTAAATTGGGTGTTCTTGAAGATGAAATTCATAAGATACTTATCAACAGTCCTGATGTATTTCCCGAACTTTATTATCATCCCACCGTATTTGACTATGTTGATGGAGTTTGCGTCTTTCCAGACATATGGGATAATTTGGTTAAGTATTTGGAGTTATATATTGAGACACTAAAAGTTGAAAAGCGTGATGAG…
ESM_Unigene_00583	ATGGACAATACGATGGGAAGGTTTGAGAACTTCGTGCGTCAATCCATCTTCGGCTCAGGCAAAAAGTTAGGCGAAGAAGAGTCCTCCCCAAAATCCAATCCTCAGCTATCTCCCTTGGCTAACTCTGTTATCGCTCGCTGTTCCAAGATCTTGTTAATTTCAGCTGAAGAATTACAGAATAGTTTTGAAACTGAGTTTCATGATCGTGTCAGTGAGCCCTTCTCTTATGCTAAGCATCTCTTAGAATTTTGCTCATACAAAACACTCCATGCAATGACTCAGCGTCCTGATTCTTTGAGTGATAAGGAGTTCCGGCGCTTGACGTATGATATGATGCTTGCATGGGAAGCTCCCGGTGTTGAGAGTGATCCCTTACTTAAAGAAACTGCCTCTTGCAAT…
ESM_Unigene_00584	GTCTCTAACTCCAATTCCTTTCCCCTGTCCTTAAAAATCCGAATTCCTCTTTCTTCCTCCGTCCTCTCTTCCTCTTCCCAACTCGAACCACTATCAGAAACACTAACAACGACAAGCAGAACCAGAAACTCGTCTCACTCTTCTCGTTTTTCTCATCAATTTCTCTCAATCGCGGCGAAGATCAGAAGAGTTTCGATTCAGGAGGTTAGGTGTCTGCATATGGGTTCTAAAGATGTTGGAGATTTGATGGAAGCTTCTTCTGGAGTACATTACTCAGGATTTCACTTGAATGGCTATATACCAAGAAATTCAGTAGTGGAACAACCAACGACTTCCACAACTGGAAGTATGGACATGCAACCTTTCGTGATCGGAGTTTCTGGAGGTGCATCATCAGGG…
ESM_Unigene_00585	ATGACAAATTATCCAAACAGAACAAAACAAATTCTGGCTGTGACAAATTATAAATTAAAATCAGATTATTCAAACAAAACAAAAGAAATTCGTGCGGTGACAAAATATAATTCAAGGCCACAACGGAACAAAACTAAGATTAAGTTCAAGTCAAAATCTTTACTCTTCCTCTTCTCCCTCGTTTTCAGCAATATTGAAGTACCGCAGCTCATAAACATTCCTGTCTTTGTTGGAGGCAATCACTCGCAGCCAGTCCCGCACATTGTGTTTCTTCAAGTATTTCTTAGTCAAATACTTCAGATATCGTTTGGAGAAATCGCTGTTGGAGGAGACAGAGATCTTGTTCTTCTCGCGAACAACAGTAACAGAATCACCAAGAGCTCCAGCTTTGCCACCAAC…
ESM_Unigene_00586	CTGACGGGAGAGAAGGAAATTGTTCGTGCAACACAAAGATCAGAAGAACAACAAACCATGGCTAACAAGCAGCAACAACATGATCAAGGCAACAAATCATCTTCAATTTCCCTTCTCCCGTCAGACATCCTCATGCTCATCTTCTGCAGACTCCCCATCAAATCCATTGCTTTTTGCAGGTGCGTATCGAAACTCTGGCTCAAGATATCTACAAACCCTGTTTTCACTAAAATGCACTTTTCCTTCGCTTCTAAATCAACCCCACAAGCCCTAATGCTTCACATCATGCCTACTTTCTACCACAACCCCCCTCACAATCCCTATGTGGTAAATCCCCCAAAGGACCTATTTTTCTTTGAAAATCTTGATAACAGCATAGAAAAGGTAGCATCTTTCAAC…
ESM_Unigene_00587	ATGGAGAGTTCAAAAGAGATGGTCTTTGAAAAAGTAAAGATATTCGCTGAAGAGGCGAACAAGAGGCTTGGGGAGACCTTGGTTGCAAAAGAGCTACCAGAAAGGAATAGTTACATTGAGAAGTTTGGGCCTGAGCTTCAAAGAGTAACACATCAACCCTCCACTACCTTCGATGTAGAGGGAGGACAATTAAGCGATGTTTCAAGGATCATTGGAATCCATGAAACGATGGAGCTATTTTCAACCACCTTGCTTCAGTCCAAAGAGGAGGTTCAAGCTAAAGATACAAGGACGTTGGTCGAAAAACGTAACCTTGAGGTGAATTCCAAAAAACAAGAAAGCGAAAAAGCTGAAGTTTTGCAGGCTACACTGAATGAAGTAGACCAACTGATTAACAAA…
ESM_Unigene_00588	ATGGTGATTCGGCCAGCCGGAGATCCTCCCATTGAAATGTCAAAGAACACTTTAGGATTCAACTTTTTTGCTTTCTCCTGCCATTTTCTTTCTGAAATTTCATACTTCTCATTTTTTGCTTTCAAGTCCTCGATTTCACGTTTCAGTTTTTGCCTCTCCTCCACCATTTTGGATGCCTCTTGTTTCGTATCAGATTCAGCCTTCTTTGCAACTTCTACTTCCACTTTCAGTGTTTCAATGAGTTTTTCTGCTTCCAACAATTGTGCTTCCGATGACTTAGAGTTATTCAGTTTTTGTTTCAGAGAATTTACCTCAAGTCTAAGCTTTTCTACCAACTCATTGGCAGACAAAAGCTTTTCTTTAGCTTCTTTTGCTTCAGCGGAGAGGTCGGACATCATC…
ESM_Unigene_00589	GAACTCCAGCACAGCAACTTCGTATACTGGAAAAAAAAAAAATCTTATAAACAATTAACATCAATGGAGAGCGCAAAAGAGACGGTTTTTGAAAAAGCAAAAATATTCACCGAGGAGGCGAACAAGAGGCTTGGCGAGGTCTTGGTTGCTAAAAGTCTACCAGAAGGGAACAATTACAGTGATAAGTTTGGGGCTGTCCAACAATCCTTCAATCGTGATCTGCAAAGAGTAACAGACCAACCCTCCACGACCTCCAATGCAGTTACCCGTATTTCAAGGATGATTGAAATCCATGAAACGGTGGATGTTACTTCAACAACCTTGCTTCAGTCCAAAGTGGAGGTGGAAGCTAACGAGACAATGGATTTGGTCAAAAAACTTAACCTCGAAGTGAATTCC…
ESM_Unigene_00590	GAACTCCAGCACAGCAACTTCGTATACTGGAAAAAAAAAAAATCTTATAAACAATTAACATCAATGGAGAGCGCAAAAGAGACGGTTTTTGAAAAAGCAAAAATATTCACCGAGGAGGCGAACAAGAGGCTTGGCGAGGTCTTGGTTGCTAAAAGTCTACCAGAAGGGAACAATTACAGTGATAAGTTTGGGGCTGTCCAACAATCCTTCAATCGTGATCTGCAAAGAGTAACAGACCAACCCTCCACGACCTCCAATGCAGTTACCCGTATTTCAAGGATGATTGAAATCCATGAAACGGTGGATGTTACTTCAACAACCTTGCTTCAGTCCAAAGTGGAGGTGGAAGCTAACGAGACAATGGATTTGGTCAAAAAACTTAACCTCGAAGTGAATTCC…
ESM_Unigene_00591	ATGCTGACTCATCAAGCGGAGAGGGCCCTATTAAGGATTTTTTCCCTAACCGCCACCACAAACAAAGGCTTCCTTAGTGAGAAAGAATTTGCAGGTCTCCAGGAGCGCACATGGAAACCCAAGTATGAATTAGTAAGAATTGAAATGAAGAAATTTATAGCTGATGTCGAAGATTTGGTGAAGTGGAAGTTTCCGGTGAGTGGCTATACTAGCCATGGGATGTCCTTGGCCGGGTTCGTTGAGACTCACTTAATTTACTTATTGCGGGGATTCCAGGAATACACCTGGAATTTATTGAAGGCATTTGGATATGACCGTGAGGTCAGATTCAAGGGCAAGAAGTTCGCTTTTGCACAACATCCCGACGAGATTGTTGTACTGAGCCCTGAAGCTAAAACA…
ESM_Unigene_00592	AAATATTTGGGGTACATCCATAAAATATTTGACTGGGGTCCCAAGATAAAAAAATCGGGTTTATTCATCAACTCTCATACTACAGGTATTACTCTTAAACTACTACTACTGGTATATCTCCCCTTCTTTTTTCCCACTAAGTCGGTCTTTCTCTCGGCTTCTCTTTCTCTTTGCCTTTGTGGTGTCTCGGTCTTGGGCGGCTTCAGCTACACTAAAAAACTTTTGCTTGAATTCAGCAATCTTCGCTCTTTCATCACGTATATCAAATTTGAAAGTGACTACATCCTGCCAACTAAACTACTACAGGTATATCTCCCCTTCTTTTTCCCTCTAAGTCTGTCTTTCTCTCGGCTTCTCCTCCTCTTTTCCTTGGTGGTGTCTCGGACTTGGGGGGCTTCA…
ESM_Unigene_00593	ATGGGGAAAAAAGGGAGCTGGTTTATTGCAGTTAAGAAAGCTTTTAGTCCAGATTCAAAGGAGAAGAAAGATAAGAAATCCAGAAAGTCAAAGAAGAAATGGGAGAAAGACGAAACTCCTTCCTCTTCCACACTAGAAACTGTCTCACCTCCCCCACCTCCGGCGGCCGAGGACATAAAATTGGCCGAAGCAGAGAACGAACAGAACAAACATGCTTACTCGGTGGCGATTGCCACTGCTGCGGCTGCAGAGGCTGCTGTTGCTGCAGCTCAGGCAGCTGCAGAGGTTGTAAGGCTCGCCTCTGTGACACGGTATCCAGGGAAATCTACGGAAGAAGTCGCAGCAATCAAAATTCAAACCGCATTTCGAGGATACCTGGCAAGGAGGGCATTGCGTGCT…
ESM_Unigene_00594	ATGGTTTCTCCAAACCAGTTCAAAAATGGTTCAATCACCTTGATTTTCCAGTTAAAGGAACCCTCGATTACTATGCCGCATTGGCTGATCGAGACCACCTCCTCCTCCTCCGCAGACGGCGACACTACCACCGTCATCTATCATCAGATATCGGTGATACCTCAATCGCCTTTGCTGATGGCAACTCTACGTTGCGGATTAGCTCCATGGGCTTTTTGCATTATGCAACGGTTTCGTTGGGGACACCGAGCAAGAAGTTTTTCGTTGCACTGGACACTGGTAGTGACCTCCTTTGGGTGCCTTGCGACTGTACTAGATGTGCTTCTACCAGTTCCTCAACTTATGGATCTGACTACGAGCTCAACATTTACGATCCTAAACAATCGTCAACAAGTAGAA…
ESM_Unigene_00595	ATGGCGACGAATTGTTTGCAATGCTGCTCGTACGCCGTCGTCGTCTCCCTACTCCTCCTCTCAGCGACGACGAGTTCTCAATGCCGTACCTTCAGCTTCGAAATGCACCATGGTTTCTCCAAACCAGTTCAAAAATGGTTCAATCACCTTGATTTTCCAGTTAAAGGAACCCTCGATTACTATGCCGCATTGGCTGATCGAGACCACCTCCTCCTCCTCCGCAGACGGCGACACTACCACCGTCATCTATCATCAGATATCGGTGATACCTCAATCGCCTTTGCTGATGGCAACTCTACGTTGCGGATTAGCTCCATGGGCTTTTTGCATTATGCAACGGTTTCGTTGGGGACACCGAGCAAGAAGTTTTTCGTTGCACTGGACACTGGTAGTGACCTC…
ESM_Unigene_00596	ATGCAATCGGCAAACGGCGGTGGTGCGGCTGTGGGTGTCGGTGGCGGTGGTGGCGGTGATTTGCAACAACAACAGCAACCACCATCATCTCAGCAGCAACAACAGCAACACCATCCATGGATGCCAATGCAGTATCCAACGGCGGCGATGATGATGCAGCATCAAATGATGCCTCCCCATTACGCTCCCCATCCTTATATGCCTTATCTTCCACCTCCTCAACACTTCCCGCACCATCAACAACATCATCAGCAACACCACCAACAACAACAGCAAGATGGTTCATCTGAGGAGAATAAGACGCTTTGGATCGGTGACCTTCATTATTGGATGGATGAGAGTTATCTTCATAGATGTTTTGGTCACACCGGCGAGGTTTGCACCATGAAAGTTATTCGC…
ESM_Unigene_00597	ATGCCATATTCACCAGAACACAGAAGAAGCCCTAAAGCACATCACCACCGACCGAGCTGGCCAGACCTTTGGTTTAAAGATAAATCACTCAAGCATGTGGTATTCAAAATGCAGCTCGATTCTCTCTCAACTGCAAGAGCAAAGAAGAAACCAACACCGGCACCTTCTCCTCCTTTCTCCAAAACCGTTAACCTAGACGACTCTTCTTCCGGCACCGACCTCACCTCTCTTCTCTCCGACGAGCTACTTCTCCAAATCCTCTCCAAGCTTCCCGATTCCCAACGAAACCCTAATTCTCTTGTCTGCAAACGATGGATGTTCTTACTCGGTCGTCTTGTGCGGTCCGTCAAGCTGCTTGATTGGAATTTCCTCGAATCGGGTCGGTTGTGTTCTAGGTTT…
ESM_Unigene_00598	CCCGAACAGAAAAAGTCAAAACCACACAATTTCAAAATGGCATGCTCCTTGTTCAACACGACGACGATTTCCTCCAAACCCACTTTTGTTCAGCTACAAGGACTACCACCGCTACCACTATTGGGTAGTTCGAAAGGCGGAGCAGCATCCATTTCTTCTTTGGCTTTCACTAATACTACCCCCAGATCGGTGACCGGATTAGTCCTCTTCCGTGACCGCGGGATCGTTAGGGTTGTAACAGAGAAAACCGAGTTCCAACAAGATACAGGCGGTGGAGACGGTGGATCTGGGACCGGTGGTGGTGGAGGCGGCGGTGGTGGAGGCGGCGACGACGACGATTCGAGAGAGGACGACGAAGAAGAAGGTGATTCGGAGAAGAAGTCAGGGATGTCTATGTCT…
ESM_Unigene_00599	ATGAACACCAGAAACCACCTCCCTCATCACCCCAATCGGCTCAACTTCAAGGACAAGGCCAAGAAAGAGTTGATACAGGAGAATGATCCCTATGACGATGACGACGAAGAACTAGTTAACGATGGAGACAATAAAAAGAAGAATCCGGTGAGGAGAGGTTCAAGCGGTGGTGGTGGTGGTGGAGGTGGGGTGGCACCATCGTCCTGTCAAGCAGAGAAGTGTGGGTCAGATCTTACTGATGCGAAACGATATTATCGGCGCCATAAGGTCTGTGAATTTCACTCTAAGGCTCCTACTGTCCTTGTTAGTGGAGTCCGCCAGAGGTTCTGTCAACAATGCAGCAGGTTCCATGAGCTATCAGAGTTCGATGATGCAAAGAGGAGTTGTCGCAGGCGTCTG…
ESM_Unigene_00600	ATGGATTCACTGAGAGAGACGTTCGAGCAATTCAAAGCTGCTTTGTCTATAAACGATCTTCAAAGCAGCTCCAGTCTTCTTTCCCAACTCAAGGTCTCGTTGACAGGGTTTAAGAGCATTCCTCCTTTGTTTGAAGAAACACCAAATGCCACTGGTGAATTGATTTTAGCGAGAAATGTGTACGAGCAAGCTGTCATTCTCAGTTTGAAAGCTGAGGACGAAGATGGATTCGAAAGAAACTTTTTTCAATTAAAACCTTATTATACAGATGCAAGGAACCGTCTTCCACCTTCTTCTAATGAATATCCTATTTTGGGGCTCAACCTTCTAAGACTCCTGGTACAAAATAGAATTGCCGAGTTTCACACGGAGTTGGAGGTACTTCCGGCCGACGCTTTG…
ESM_Unigene_00601	ATGGTGATGGATCCGAGACTCACCGAGGTGTCGCAGCTATCGGAGCGATTTAAAGCAGCTATCATACGGAGGGATTTTGATACTTCAACGAAGCTCCTCTCCGATCTGAAGGTTATATTGACGGAATTCAAAAGCCTCCCCCCATTGTTTATTGACTCTCCTAATGCTATTCAAGAATTGACAATAGCGAGGGATATATTTGAACATGCGGTTATTCTCAGTGTTAAGATGGAGGATCAGGAATCATTTGAGAGGGACTTCTTCCAATTAAAACCTTATTATACAGATACCTGTGGCCGCCTTCCTCAATCCCCACAGGAGTATCCAATCTTAGGCCTTAACCTCCTAAGGCTCCTTGTGCAGAATAGAATAGCCGAGTTTCACACGGAACTGGAACTG…
ESM_Unigene_00602	ATGGAAACACTCAAAAACTTTGTATACCAAGTTCTGATTATCATAGGCTTCTTAATCTCCACAACTCCCTACCTCATTTACAGTTTTATTTCCTCCATCATAAGCTCCTTCTCAATTGAAGATGTTGCCGGAAAAGTCGTCATCATAACAGGCGCTTCTTCTGGGATTGGCGAGCATCTTGCTTATGAGTATGCAAAGAGACAGGCAAAACTAGTACTCGTAGCACGAAGAGAAAAACTCCTCCAACAAGTTGCCGAAAGAGCTAGAGCGCTTGGGTCTCCTGAAGTTATATTTTGTTGTGCAGATGTTTCAAAGGTCGATCAGTGCAAGGGAATCATTGAAGAAGCCGTAGACCATTTTGGGCAGTTAGATCATTTGGTGAATAATGCTGGAGTCACT…
ESM_Unigene_00603	ATGGACAACAGACAGACAGGAGGAGCTTCTAAGGTTAGAAGACTCATCGGTAACGGTGACGGAAATTTCAGCAATGATGGGTTAGGTGATGGTCGGGATGGGTTATGGGAAAGCATGAACCCAGAAGTGCTAGCTCTCATTTTCGTACTGATTCCTACTCAGGAGTTGATACGGATCGTTCCACTCGTCTGCAAATCGTGGCGGGAAGCAGTGGCCGGACCGTATTGTTGGTCCAACATCGACATTCTTGACTGGTGTCGTCGATGCAACAAAATCGACCGAATCAACATCGTTGTTCGACGCCTCATCCGCCGTAGTAAAGGCACGTGTCGTCGTTTCTCTGGTTACAAGGTCGGTGATCCTGCTTTTTCTGCTGTTGTGAGCTGTTCAAAAAACCTA…
ESM_Unigene_00604	ATGAACTTCATGATTCGAGTGCACTTGTCCTCAAGGTCGCCATCCAGTCTCACATTCATACATCCTTGGATATCAAGGAGGGTAAGGTTCTTACACTTAGTAAGAATGGCACTCAAACCAAGATCAGTGAAACGACCAAATGCAAGTTCCAGAGATTGTAGCCTTGGCATTGTCTCAGCTATGATCATTGCTTCACCCTCATCAATTACTTTCCGGGCTGCATCAGCCTCTAAAGGTTGCAAGTTTCTCCGCAAGCAAACCAGAAATGTGCAAGTCTTCCCCAAAGCCTCAAGCCCATCGCAAGTAATCTTCATACAGTTGCTAATATCCAAGACCGTCAACAGTTTGAGTGACTGGACATGCTTCTTGACCATTTTGTCTGATGCCAGGCTCATCGGG…
ESM_Unigene_00605	ATGGAAGGAGAAGCTTTTCTCCTTATTCTAACAAGTACCATAGGCTTCATCTCCTTATCCATGACCCTCCTCGCCATTTCCAAATGGATCTGGATTACCTTCTTTAGGCCACCTAAGAATCTCAAAGACTACGGCTCCTGGGCTCTGATCACTGGCTCTACAGATGGTATTGGCAAGGCTCTCGCTTTTGAATTAGCCTCCATGGGTCTCAACATAGTTCTGGTCGGCCGAGACCCTCTGAAACTCGAACGTACATCGATTGATATCCAGGACAGAAATGGGCGAGAAACTCAAGTCAAGGGTATTCTTATCGATTTCTCAAAGGACGCAGAAGAGGAAATTGTCAAGAAGATTGAGAGAGAAATAGATGGGATAGAAGTCGGATTGTTGATTAACAAT…
ESM_Unigene_00606	ATGTTCTTCCTCTGTAAAACCCTCCAAAAACCTTCACAAACCCCATCTATCCTCTCCATTACCCATCGATTCCTCTCCAAACCCACTTACCGCCCCTTTGCCCGAAACCCCAATATCCCAAACCCAGAGAAACCCACTTCCGCCTCCTTCGACGACCTAATCGCCGCCGCCGGCCGGTCAAAAGATTTCCCAACTCTCCAACTTCTTCTCAATAAACGCAACCAAGAAGGATGCTTCAACACCTCCCACACATTCAAATTCGTCACAGAAAACAATCAAGCCCCCAACACCATTCTCGACGATCTCATCACCACTCTCTCGAATCTTGACCCCGGTTTCACGCGCAAACAAGCCTTCGATGCTCTAATCATCCACCTCAGCAAATCAAACTACATCGAT…
ESM_Unigene_00607	ATGGAAGTCGCCGAGGTCGAAGAAAATCTTTTTGCAGCTAGCGATGCCAAGTTACACGCTGGGATGTGCAGAATACTTTCTGGGTCTGTTTGCAAAGTTTTGGCAATATTTCCAGATTTAGAAGCAGCACGACCAAGGAGCAGGTCGGGAATTCAAGCCTTATGCTCTTTGCATATAGCACTAGAGAAGTCCAAGAATCTTCTTCAACATTGTTCAGAATGCAGTAAGCTCTACTTGGCTATTACCGGGGATTCGGTTCTTCTGAAATTCGAGAAGGCCAAATGTGCTCTGGAGGATAGTCTTAGACGTGTAGAGGATATTGTCCCACAAGCTATTGGCTGCCAGGTTTCAGATATCGTAAATGAACTCGAGGGGACTGTGTTCGCACTTGATTCAGTT…
ESM_Unigene_00608	ATGTCTCTACAGTTATTCCCTCCAACTTCTACTTCCTTTAAAACCCCCAATTTCAACTCACCCCAATCTCTCCTTACATCTATAAACCCTAATTTCAGAGCCAGAAGCTCAAACTCTCTTCTTTGCCATCGAACTCAAACCACTTCTTTCGTACAAAACCCTAGTTTTCTAGGGCTCAAGCTCAATTTCCAGTACGCAAAACTTCGTTTCCAGACATTCAAACGAAATGGGGTCACAGAATCCAGCGAGGAATCGAAATCAGATTTTAAGCTCAATAATAGTGGTGGTGATGACGGCGGTGGAGGTGGTGGCGACGGCGACGGCGGCAATGAGGTTGAGGAGAAGAATGGGTTCTGGTTGAATTGGACTCAAGATGACGTGAAGACGGTTTTGGTAGCT…
ESM_Unigene_00609	ATGCCTACTTTTACAGCAATTTCGTTGGATAGGTTATTGGAAGCAGGAGCTCCTGTTTCCATTCCGCCTTTGGATTCAAAGCTCAAGAGGACGCAATCAACCACCATCCCAACAACAATCACAAACGAGAAGAAGCAGAAGAAGAAACCTCAGTGGGCAAGGGTCTCTCCAGCGCTCTATGCAACTCCTGAAGCAATCCCGCTTCCCGATTCTCCAACTTCCTCTTCCTACCCTCCTTCTCCATACATCATCAATCATAAACGCCGCGGTCCTCGTCTTCTGAAGAGCAGCTTATCGGTCGACAACGTTTCTCTACAACAACAGATTGGTGAAGATGTGAAGGTGGAGAAAGAGAATGGGAAGGCTGGAAATGATGTTTTAGAAAATGGGGTGGATGGG…
ESM_Unigene_00610	ATGTCTAGTGATTCAAGCAAATTTTATGAAAGCGTGAATGGTGCAGTTAGCATTGAGGGGGAGGTGACGAAAAATTATCAGAAACATATGGAAGCACATGGGCCACTCGATTCAAATGATGGGCCACGCTGCCACCCTCTAACTCCAGTCCGGGTTGTAAGGGGTGTTTTGTGTATACTCGTACTGGTCTCGACAGCATTCATGATATTAGTGTACTTAGCCCCTGTACTTGCTGGTATATTGCGACTTTTCAGCATTCACTATAGTAGGAAAGCTGTATCCTTTGTTTTCGGTACTTGGTTATCCCTGTGGCCATTTTTCTTTGAAAAGATAAACCAAACCAAGGTGATTTTCGCTGGAGAGGTTCTTCCTGCAAGGGAACGTGCTTTGCTTCTTGCA…
ESM_Unigene_00611	TTGGGGTTCTCTTCGGCACACGCCGCCATAAAAGCAAATGAAACCCCCTCCAACACAGCCAGAGCCCCAGACGCAGAGAGCCAGAGACATATTCCTCCTCTTCTTCTACCTTCAATGGCCACAACCCGACTCTCTTCTTTGTCCTCCTCCTCATCTGTTGAAAAAAGATGCAATCTTTTCTCTATCCATCCTCCCAAACCTTCTTGTTTCTCTCCTAGAACCCTCCATAAACCCTCGCTTTTCCAATCCCTCTCACAAAAAACCTCATATAATCTCTCTTCCAAGGCCAACCCATCTTCTGAATTCATCTCCGAATCCATATCAGATGATTATTTTGATGAAAAACCAAGAGAGGAATGTGGGGTTGTTGGTATTTTCGGAGACCCAGAAGCTTCTCGC…
ESM_Unigene_00612	ATGGAAGTTAGCAAGCCTTTGAAATCAACTACTGTTCTCAAGCACAGACCTTTAACCCCTTTTAGGGTGTTAAGGGGTCTATTATGTTTAGCAATGATATTTTCAACAGCATTCACACTGCTGGTTTGTGGTGCTCCTCTCACAGCTGTTTTTTTCCGACTTTTTAGCATACACTATAGCAGGAAGGCAACATCTTTTTTCATAGGTCTTTGGATAGCTTTATGGCCATTTCTTTTTGAGAAGATAAATAAGACTAAAGTGGTTTTCGCTGGCGATACCCTTCCCCCGAAGGAAAGGGTTTTGCTTATTGCAAACCATAGAACTGAGGTTGATTGGATGTATTTGTGGGATCTTGCACTGCGGAAAGGATGCAATGGATATATTAAGTATATCCTTAAG…
ESM_Unigene_00613	ATGAATGTGTACTTCAGAAGGATCCACACCAAAGACATTGTCCATGAAATACGGGCAATTATGCTTGTACCCGATGGTAACATCATAAACTGCATCCAAGGAGCTCCTCAAAGCCTTCAAGCAGGCATAGAATCCCTTTGTTTTTGGAAGAAGAACATTTTTCAGTACAGGCAAACCATTCTCAGCTGCATAGCTTTGACTCCTTATACACTTCTGCTCAGTAAAATCAGTTCCTTCTGGGAATACAGCAAGCCACAAAGGATCCCTGGGATCAGTAAATGTCGAAAGCATTTGGTGCATGGTAGATTCGTCAACTTCCCATTTCCTAGCCACTGCTATGAACTCGGCAATATGAAAGACCCAACCAAAGATGGGCAACTTCATCAAGCTTCTCTTAAG…
ESM_Unigene_00614	ATGGAACCCCAAAACACCAAATCCAATCTGGTTCTCATTCTCGACTACGGTTCACAATACACTCACCTAATAACACGCCGAATTCGAAAACTCTCAATCTTCTCCCTCTGCGTCTCCGGCACATCCTCTCTCAAATCCATTACAGAACTCAAACCATCTGTCATCATCCTCTCCGGTGGTCCTCACTCCGTCCACTCCGACAACGCCCCAACGTTCCCTGACGGATTCGTCGAATATGTCCAATCCAACGGCGTATTTGTGCTGGGTATTTGTTATGGTTTACAGCTTATTGTGCAGAAACTAGGCGGAGAAGTTAAGGTTGGTGAGAAGCAAGAGTACGGGAGGATGGATATTGAGGTGGTGGACGGGGATTCTGGGTTGTATGGGGAAAAAAAGAAG…
ESM_Unigene_00615	ATGACCATGCTTAGGATAGGATGCTGGAATATCAGAGGCCTCAACGACCCAATGAAGCAAGAGGCCATCAAAGACTTTGTAGTCTTGAACAAGATAAACATCTTGTGCATCCTGGATACTAAGATGGATTCTAATAAGAGAGCTAGATTCCAAAGAAAGATGTTTAAAGATTTGACTTTTATTGACAACAACACTGAGGTGGAAGGTGGTAGAATTTGTGTGGGCTGGGATGACTGCTACATTAAGGCCAAGATAATCAAAAGCACCGCTCAAACCCTCTCTATTGATGTCCGGGCTGTTAATGGAAGAGATTGCTCTATAACTGCCGCCTATGGGGACTGTGATATCAGAGTTAGGGAACAAATGTGGGCTGATATCCTTAGTCTGAAAAGAGATATT…
ESM_Unigene_00616	ATGAGAGGGTCTAACCTGTTGCCCTCCAATCTTTTCTTGAGAGTTCAAGATGGAATTGAAATCCCCAATGACCGTCCAAGGGCCTGCAATATCTCTTTTCAGACTAAGGATATCAGCCCACATTTGTTCCCTAACTCTGATATCACAGTCCCCATAGGCGGCAGTTATAGAGCAATCTCTTCCATTAACAGCCCGGACATCAATAGAGAGGGTTTGAGCGGTGCTTTTGATTATCTTGGCCTTAATGTAGCAGTCATCCCAGCCCACACAAATTCTACCACCTTCCACCTCAGTGTTGTTGTCAATAAAAGTCAAATCTTTAAACATCTTTCTTTGGAATCTAGCTCTCTTATTAGAATCCATCTTAGTATCCAGGATGCACAAGATGTTTATCTTGTT…
ESM_Unigene_00617	ATGAAGTTACTGACTGTAGTATTCAGATTGAGATTAGAATCATATAGCATTTCAGAGGAGAATCTGTGGAGAAGAATGCCAAAAGGATGCCAGGGATGTTTCCAGAAGTTGATTGTAGTTCCTGTGCCAATGAGGTGTCTGACCATGGGAGAGGCCACCCCCCTATTATTCAAAAGCTTTCTCCACACCCAACTGCAGTCATTGTTGACTTCCATCTGCCAGAAATCTTTGTCTTTTATCATGTTACTTTTGGCCCAAGTAGTCCAAATGCCTTTGTTGTCTGCCACAATGCTCCAAAGAAGCCTAAGAGAGGCAGCTTTGTTAGCAGTTCTGATGTCCTTAATACCAAGCCCCCCCTCTCTACAAGGCTTACAACACTTGTTCCAAGCCACCATAACA…
ESM_Unigene_00618	ATGCTCCATTCTCACCTCATCTTCTCCCCCACCTTCTCCCTCACCCCATCTCACTCCCACCATCCATCAACATTTCTCTCCTTTTCGCCTTCTCACTTCTTTAATCCTCCCAACACTCACTCTGTTAGAACCCAATCTCGAACCAGACCCAGACCATTATTCGCTCAACTCACTGAACCCACCTCAACAAGTACAACCCCAACTCCACCAGAAGACGGACCAATTGAACTCCCACCCGTCTTTTCCACCACAGACGATCCTTCTCCCCTCCAAGTAGCCACTAGTGTTCTCCTCACAGGCTCCATTGCCGTCTTCCTTTTTCGTGCCCTTAGACGCCGGGCCAAAAGAGTTAAGGAACTGAGATTTAGGTCTACTGGTGCAAAGAAGAGTATCAAGGAT…
ESM_Unigene_00619	ATGAAAGGAAAAGGAGGGGTTGCCGGAAATTACTTCATATTGAACACTGGGGCAAAAATTCCGGCAATAGGGTTGGGGACATGGCAGAGTGGTGGAGAGCTATGTGTGGAAGCAGTAAAAACAGCTTTAAGTGTTGGGTACCGTCATATAGATTGTGCACATCTTTACGGTAATGAGATCGAAGTTGGGGAAGCGTTGGCAGAAGCTTTCCAAGGTGGATTGAAGAGAGAGGAGGTTTTCTTGACATCTAAGGTCTATTGTACAATGAATTCCCTCAAGAAAATAGAGAATTCTGTGAGAGTATCTCTTAAGAACCTTGGTGTCTCATACTTGGATCTCTATTTAGTGCATTGGCCTGAGAGCTCGGCGTTTAGCGATGCTACCGATCCTCCTTTTAAG…
ESM_Unigene_00620	ATGGTGGAATTGGAAGCTTTTAAGGTGAATTCTAGAAGACCATTTAAATTCTTCTCTTATTGGAAGGATCTTGAGGGGTGTAGGGAAGTTATTGCGAACAGATGGAATATTCCAGTGACAGGAAATGCTATGTTCAAATTGTGTAGTAAACTCAAAGCTACTAAAGAAGGGTTGAAAGATTGGAATAGAAAGAAAGGAGAAAAAGGAGGAGATAATGTGGATATGGCTGCCTCAAATCTCAATAATGGTCAAATGAATCTTTTAAAAGATCCATTGAACAAGGGTCTTATTACCAAGGAGAGATGTGTTGTGGAGAGATACTCTAAAGTTATGGAAAATCAAAAGAAGGCTCTCAAACAAAAATTAAAGGACATGGCTGTGATATGCAGTGATGGGAAT…
ESM_Unigene_00621	ATGATCAGGTTCGGGAGCTGGAATATTCAGGGAATGAATGAGGGTATTAAGCAAGCTGAAATTAAAAAATTTGTAAAAGATCAGTCGCTAAGTCTTATTGGAATAGTGGAGCATAAAGTAAAATCTAACAAGATGCAAAGGAGTTTGAACAATTGCTGTATAGGTTGGAGCCATTTCTGCAACGTTGATTATGACAACCCTACAAGGATATGGATATGGTGGGATAACCTGAAAGTAGCAGTGAAGGTGATTCAACTTAGATCTCAGCACATCACGATGGAAGTAACTAGTAATAATGAAAGTTTACTGTTAACTTGTGTGTATGGAAGTAATGACATGGAATTAAGGAAGACCTTATGGGCAGATTTATTGAATTTTTTTGTTGTTAATAATAAGCCT…
ESM_Unigene_00622	ATGGCCGCATCAGCGCCTCTCATTCACGCCCGCTACACTTATTCTTCTCCAAGATTCCAGCTCAGAAATGGCGGAGGAAGCTCTTCTTCTTCCACTTCGTCTTCCTCATCTCCTTCCTCGTCGCATTCTTGTTCTTCCCAGGGTTTCTTCTCTAATTTCTGCAACTTTTCTGGCTTGAGTATATTCCACAAAAGTTCAGGTCTAAGATTTCAAGCAATGAGTAGTACTCGAGGAAATGTTGTAACATCCAAAGGTGTTAAAAAATTCAAAGATGAACCTGATCATCTTCTTGTGCTTGTTCATGGAATCTTGGGGAGCCCTAGTGACTGGACATATGTAGAAGCAGATTTGAAAAGAAGACTGGGAAGCAACTTTCTAATCTACGCTAGTTCTTCTAAT…
ESM_Unigene_00623	ATGGTTGACAGCCGAAGATATGTTCCGAATCAACAATTAGATATCAATCAAATACTGGCAGAAGCACACCATCGTTGGCTTCGTCCAAATGAAGTTTGTGAAATCCTGCGTAACTACCAGAAGTTCGTTTTGTCAGCAGAACCACCTTCTAGGCCTCCAGGTGGTTCGTTGTTCTTGTTCGATCGAAAAGCACTTCGATACTTCCGGAAGGATGGCCACAGTTGGAGAAAGAAGAAAGATGGGAAAACTGTCCGGGAAGCTCATGAAAAATTAAAGGCTGGTAGTGTGGATGTTCTGCATTGCTATTATGCCCATGGCGAGGACAATGAGAACTTCCAAAGACGGAGTTATTGGATGCTTGATACGCAGTTGGAACACATTGTACTGGTGCATTACAGG…
ESM_Unigene_00624	ATGGAAGTGCTCAAACTTCTTGTGCATCTTTTCCCACCCACGTGGATTCTCCTGCTCTTGCACTACAATCATCTTATGCTTCAAGTGCAAGTACGGCGGACTGGAATGGGCAAACACCATCTCCTGAATTCGACGATGTGGAATCTGGAGAGGATCTTGGAACTTCCTCTCTTGCTGAAAGTATCTCTCATCCAGGACATCAAGATGCTTCACGTATGCATGATACAGCAGGATTTTCGAGTGCATCTAGCAGTCAACTTGGGACAGGGTTTGGTGGAACTTGTTCTGTTCCATTTTCTGTTACATCCGTATGGCCTGAAATTCACACCCCAACTGGAAATTTCAATACCTTTCAACAACCTGACATTTTTCTTGGCCGGCAAAATTGCACTGATGCAA…
ESM_Unigene_00625	ATGCACTCGAAAATCCTGCTGTATCATGCATACGTGAAGCATCTTGATGTCCTGGATGAGAGATACTTTCAGCAAGAGAGGAAGTTCCAAGATCCTCTCCAGATTCCACATCGTCGAATTCAGGAGATGGTGTTTGCCCATTCCAGTCCGCCGTACTTGCACTTGAAGCATAAGATGATTGTAGTGCAAGAGCAGGAGAATCCACGTGGGTGGGAAAAGATGCACAAGAAGTTTGAGCACTTCCATTCTGCATTCCTGGATCTACAAGTAATAAGCGAGGCATGCCAGACCTGTTTCCCTCTTTCACCTCCCTGTAATGCACCAGTACAATGTGTTCCAACTGCGTATCAAGCATCCAATAACTCCGTCTTTGGAAGTTCTCATTGTCCTCGCCATGGG…
ESM_Unigene_00626	TTAATCACGTTTTTATTACAGCTATCCCCTTTTAGAAGTAGAACTCAAAATCTCCCAAAACCCCAACAATCGAAGTATCGAACCCTAATTCTCTTCCGATCCCCCAATTTCATGGAGCAACCAGCGGATGAAGACGCGTCAATTGTCATCGAGGCGAAGGATCTTAGCCCACTTTCCCAGCCGCAGAGGAAAACTCCTCGTCGGAGATTCATCCAATCAACACTTTTCTCTCACAGATCTCCAAACAAGGTGACGGAAGACAACAACGAGGTGGAAGAAGAAGAGGACGAGGAAGATGAGGAGTATTGTGGAAGTGGGAGTAAGACTAAGCGGAAGCGCAAGGGAAAGGCTAAACCTAGGCGTACTCCTCCTAGTAAGGCTCCTATCAAGGGCCAGGAC…
ESM_Unigene_00627	ATGCATTTGAGCGAGAACGAAGGAATAGAGAAAAACACATTTGTTGTTACTGGCGGACTGGGCTTTGTAGGCTCTGCTCTCTGCTCAGAACTTGTAAGAAGAGGAGCTCATGGAGTTCGAACATTAGATCTTCGCAGTTCATCTCCATGGTCTGAACATCTCAAGAAGATCGGCGTTCGTCTTATCCAAGGGGATGTAAGCAAGAAAAAAGATGTTGAAAAAGCTCTACGTGGTGCCAATTGTGTATTCCACCTTGCTTCCTATGGTATGTCAGGGAAGGAAATGCTTCAAGCTGGGCGTATTGATGAGGTGAATATAAATGGTACCTGCCATGTATTGGATGCTTGCCTTGAGTTTGGAATCAAGCGACTCGTCTATGTAAGCACACACAACGTGGTG…
ESM_Unigene_00628	CACATCTTTAGGCCTTCCCTTGCCCCTTTTCTCTTGAGGCTTAGAATTCTTGAGGCTCCCCACCCCTTTAAGGCTGGGATTCACCCCATTCTCCCCTTTAGAAGCACTGCTATCCCTAACTCCAGACTTCTCAACCTTCTCTCTTTCACTCCCCCTTCCCTGATAACTGGACCACCTAAAGGTTTTAAGGATTTTCTAGGGGGGCTCACAATAGCCTGCATTGCTTTCTTACCTTCCTTATCAAACCTCCTTTACTGCTCTTCACCCCTCTTAAACTCCTTACAATCTTCTTTCACACTCCCCCCCATCCTTGGATGGATCATACAAGCCTTCTTCAATTTTACACAAGTTCTTATTGATATCATGCACAACCTGTACAAGGGACTTGATGTCTTCCAT…
ESM_Unigene_00629	ATGAGATTCAAGGGAAAGGCCTACTTCACAACACCCCTCCTCTTCAAATCCAAAACTCTGTGTATCTCTTTTCTATATCTCTCCACCTCTCTTTCCCTTGCCTTATATGCATCTCTTTCCAAAACCAAATGCGTTTTCAGATCTTCTCCTTTCGATCCCATCCAAACTCCTCTCTTTTCTTACCCCTCCACCTATGGGGTCCACAAGTATGCCATCCCGACGGTTCGTTCTTCCTGCGTCAAACCTCTATACTTTTCAGATTACTGGGTAGTGTTGAACGAGATAGATGGTATATTGAAGAATTTTTCCTATGTTGATAGGTCACTATTGAGATATAGAGAAAACATACGAGATAGTTTTGGTGGGAATTTGAGTACCCAGGAAAGATTATCTTATTTC…
ESM_Unigene_00630	ACCCCCAATGCCCGTGTCATGCTCAAGTCCATGCACAAAGAAGAATTCATAAACCAGACACCGGATCAGGCATATGAGTTTCTAGAGAGTCTAGCTGAGAACTCCCAGAATTGGTATATCATGGAGGACGATGGTCACCAACCAGATTCTACTTCAAGAAAATCCCTCCTTGCTAAGCCAGACAATGATTTCAAACAGCAAGTGTCTGGATTGTCAGCAGCCGTTCATCAATTAAACAAGAAGTTTAATGGGTTCACTATGTTGCCGACGCAGAATCAAACTCCTTCCCCTGTTATGAGTTGTGGCAATGAGCCAAACACTTATCTATGTACGCTTTGTTACAGTGATTCACATACTGGTCCACAGTGCCCACTCTTCATGGGAGTTTCTGATGTTCAA…
ESM_Unigene_00631	CAAGCGCCTAAACCACAATACTTTGGTGGTCCTCCAGGGTTTCAGCCTCAGCAAGTTCGCCCGAGCCGTCCTCAGTTTCATCCGCAAAATTCTCAAATGGCTCCGCAATTTCAGCAACATGGAGGACATCCCCAGTTCCACCCATCCGCCTCTCATCATCAGTCTACCCAGACTAATATGGCAATCATTCCGGACAATATGCCGAACTATGCTCCTCCACCTTACCAGCAGACTTCTATTCCCGTTCCTCATTTGAACGACTGCATTACCATGTTAGCTCAGAGTCAGCAGACCTCTTCAGAGCAACAAAATAAGATGAACAAGAAGTTTGAAGACCAAATTGCCCAGCTGAATCAGCAAATGGGGGTCTTTTCGAAGCAATCGGATTACAAGTTTGAT…
ESM_Unigene_00632	ATGTCAGATTGGCTCAGGGATTCATCCCATCGTCTGACACGAGTCCGCACCTCTCTTGAGTTTCCAGAGACCACGAGTCTCTCTCTTTCTTCCTCGTGTGAGCACAGCTCCACCACTTCTTCTTCTCCAGCTTCTTCTTTAGTTGCTTCTCCGACATCTCAGTCAGTGCCCTTTTGTGATACCATGGACGGATACCGACCACCTGAGAACGGAGGGAGAGTCAAAACCATGATAGATCATTTCGCCTCTATGACTCCCTCCATTCCTTCTTGCATCATTCCCCCACCCACCACTGGCGAACAGTTTGAGATCAGACCGGCCACCATACATCTTTTGCCGAAGTTCTCAGGGTTAGCAAGCGATGACCCTTATGAACACATGATCCAGTTCGAGGAAGTC…
ESM_Unigene_00633	ATGAACAGCAGCAGGTACAGCAGCAGTTGGGGGGTCCAAAATGGACTCATTTTGGGCTTCAACCCTTCTCTAGGGGCACCAAACTTCTCCTCCACCAACCCCTATGGGTCCCAGCTCTATTCACACCCTCAAATGGGTTATTCAACACCTCCAGGGATCGATTCTTTGGCATCTATGGGCATAGGACAGCAGCATGTACAGCAGCAACATCCTTCCACTCAAAGGGGTTTTGGGTGGCAAAACAATGCCAATTTGCAAGGTAATTACTTCCTACAAACTACCTTGGATGATATACCATCTCCTCCTTTTCAGGATCCCATGAGGATGTTTTTGGATGCCTTAAAGGTCTTTAGCAGTGATAACAGTAAGCTGAAAATTCCCTACTTTAAAGGGGAGCTT…
ESM_Unigene_00634	ATGGAGCCAGTGGTTGATAAACTGAAGGGATTCTTGAAATGGAGTGAGGAGGTTGCCAAAGGCGCTCTTCAGAAACGCGACAAATCAAGTCAATATAATCCGATTGAGATCTTAAAACGGTTACAACGAGAAGCATTTTCAGATATCATGAAGCTAAGAGATAGACAGGAGAAAGTTGAAAAAGTACTCTCTTTCTACAAATCTACCAAGGGAAGTCCATTCCAGGAGTCTAATACTCGTGTTTATGGAATGGTTGACGTGATGGGAGCACTTTTGTATGTGGATAATGTTGATCAAGAGACTTGTGATACCCTTAGTAGAGCAGGAATGATGACAGGGATTGATTCAAGGTTTGTTTTTGAAACAACTATAAGGCAAAAAGATGTTTTGGCCGCAGAA…
ESM_Unigene_00635	CTGCCTCTCCCTCTACTTTCTCTTGGCTTCTTCTCGCCTCTCTCTGCTCGATTAAAAAACCGACCATCCTCCTGTCTGGTTGCACAAAACATCTCCCAGGTCAGGGCATCCAAGTACAACTATACCCCTTCAAACTGCGTGCCGACCAAGCTTGGCTATCAGGCTCTCTCGTGCCCCGTTCTCTTTGATGTCCCCTCTCTAATTCCTCATATTCTCCTCATGTACAACCAACCTCCGCGCTTCAATTCGCCCCATGGATCACGCAGGCCGGTGGCGCGACCACAACATCCACCACAGCAACCATGCCCACCTCAATATTTCAACCCCAATGCCAACCCTTACTTCCACAACCCTAACATCCCACCCTGTATGCAAAACACTGGTTTCCCAATCCCTCAA…
ESM_Unigene_00636	ATGACCAGCCCAGAAACCAAGAGTAGTCCTGTTCTCTATATCGTTTCCCCCAGCTGGAAGAGCAAATGGCTGCAACACTTGAGGAAGAGCAACATCCTTATGTGGAATAAATCCAACATCATAACTCGGGGAACAAACAACACGTATCGAATTCTTAACGAGGAACGGAACTCCTTCAGTTGCTCTAACACCAACATCATGACAAGTAACGAAGAAATGATCCGCTCCAAGCGTTCTATTCCAATACGGATACTTCATTATCAAACTTTGCACATAATTATCAACAATTATCGTCATGTTCTCATAGGACGTACCCTTTCCTCTCATTTTGTGGCAAGAAATAGGAATGAAGAAGAGATGGGCAAGGTCTGGATCTTCGGTCCGGAACTGGCTTTCTCT…
ESM_Unigene_00637	ATGGACAACCCGAAGAAGACCAAGGCTCCACCATCACCTCGCTCTCATAGGAGGTCAGAAAGATCAAAGAAAAATGGAGGGGATACGGGAAAGAGCTCATTCTCCTCTATTGAGGATCTCAAACTGGAGTCTAACAAAAGGTATGAAGCAATCATAAGAAATCTACTCAAATCAAACCCCCTATGGGAAGCTGGAAAGGGGAAGCCTACGCCCAAGCACGTTCCAATTCCCTCTCAAACTTCAGAGAGGTCATTTTCTCTATCTGATGAGCCCAACAAGAGTAGCGATGACAACATTATAGGTCGATTGAAGCATGTAAAAGAGTCTGTTGTGTTAACTATGCAGACTACAAACATCAATGGAAGCCCAGTCCCGTTGCAAGTGGAGGTTCCTTATGGC…
ESM_Unigene_00638	ATGCCTCCACGAGCTGTGAAGAAGGCTGGAAGCGCGTCTGGGGGGAAGAAGACCCCAGGAAGAGCTGCAAAAGGAGCTGCAAAGGCGCAAAATCCTCCGGTAGAGGAGGTTAAAGAAGTGAAGAACGATGCTAACGAGGAGGCCAAGGTCTTGGAGGAATCTGTCCCTGAAGAAAAGCCCGTTGAGATTCCTGCCGAACATGAAGCTGAAGCAAAGGCGGAAGCTAACGGATCTGCTCCTGCTAAAGAGAAAGACGATGCCAAAGAAACTTTTGATGAAGATGACAAAGGTGAAAGGTTGGAGTTGGATGATAATGACTATGAACCTGAAGAAGAAGCTGGACTAGATTACGATGAAAAGGAAAATGAACTTGGGGAGGGTCAGGAAGGAGAGGAAGGT…
ESM_Unigene_00639	CTTCCTCTTCCGCTCAGCACCGCTAGACACCTCTTCTCAGGGTCACATCTCAGTGTCACAAACACCGCGCTTCACCACTACAACTCCCCTCCACTGATCTCCCTCCTCCTCCCTTCTCCAAACGATATCCTCTCTCTCACCTCCTTCCCTCTCTCTTCCATCACCACTGCACTACTTCCATCACCCGTCACATCTTCATCGATTTCTCTCATTCCCTTTGTATTGTTTGCACAAATCGACCAACACCTCATTCTCTCTCTCTCTCTCTCTCTCTCCACAACTTCATTGATTTCCTACTTTTTCTGCCAAACGAGAAGGGCTTGCTTTCGCGGATTCGTCGCATCCCAGGCGATGGCATGTTCAGGACCTATTAGTTCAGAAATTGAGCCATTACAAAAT…
ESM_Unigene_00640	TCGGCCTATTATGTGCATTGCTTTGCCCATAGGTTACAACTTGCATTAGTTGCGGCATCCAAAGATGTGGCCGATATTTGGTTATTCTTCTCAAAGCTAGGTTCCATTGTCAATGTTATCACCACTTCATCTAAGCGTCATGGTGAGTTCCAAACTGCCCAAAAGGAATTAATTGCTAAAATGATTGCTAGTGGTGAGCTTGAAACAGGAAGGGGGCTTAATCAGATTTGTAATTTGCATAGACTTGGAGATACTCGTTGGAGTTCGCATTATTCTTCAGTTTGTAGCTTACTAGAGTTGTTTGATGCAACTTGTATTGTCCTTCTCTTAACTATGAAGACGGGATCTAGTAATTCACTACGTGGGGAAGCTCATGGTTCATTGATCGCTATTAAGTCA…
ESM_Unigene_00641	CTAACTGGGGCATCTCCTCCTCTTCGTTGGACAGGACCTAACCACCACCACCAAATTCCATCTTTCTTTCTATCCTTTTTCAATCAAAACAACCACCACCGATTGGTGGTGGATTCGATTCAACCACCATCTACCACCGTGAGCAACAATCCAGCAACACTTGACCGAATCACCTCTACCTTCTCTCCCTATCTCTCTATTTTTCTCCATCTCCTCCAAAAACGATCACCTAACCACCACCACCAAATTCCATCTTTCTTTCTATCCTTTTTCAATCAAAACAACCACCACCGATTGGTGGTGGATTCGATTCACAAACACCATCAAACCATCACTAACTCTATTCCCCTTTATTCCCTCTTATTCTCCTTAGTTGTCAAACACACTCAAAACCACCAT…
ESM_Unigene_00642	ATGATTGAAGTTCTGAGAAACCCAATGGGATCTCCGGTGGCATCTCCGGACGACGTCGTCCAAACGCTGATGAACGATGGAACAATCGACGCCATGAGAATGAAGATAATCACTCAGCTTAAAGCCAATGAAGAACTTAAGAAAGCTACACTTACTCTGGTGGAGCAAAGTAAGGTTCTTAATTCCCCTGAGTCCGAGAAACAAACAAAGAGGGAGCTCTTTGATTCACTTCGACAGGAACTTGAGAGATCCCATTTGGATGATCTTTTGCATACAATGATGCTCATGGTATTTGTGGAGAAGATATATTCCAGGCTCCAGAAAGTAAATAAAGCCGAAGCACTTGAGAAGGCTTCTAAAGTAGTGTGGGAATTGATTCTATCCAAGGAGGGTGTGGGG…
ESM_Unigene_00643	ATGAAGTTCCGCTTCTTTGAAGAAGAATCCCGATTCTTACTTTCTTTCACTCTATTCAATTTGTTTTTTGGTTTCTTTTCACCTTCCTCCAATTTATTTTTTTCTTTCCTTTTCTTTCTCTCAAATTTATTGTGTTCTTTAACTTTCCCTCTCTCCAATTCGTTTTGTTCTTTTACTTCCTCTTTCTCCAATTTGTTTTCTTCATTCACTTTATCTTGCTGGTTTTCACCATCTAAAGATGGAAATTGTGGAGGATCACGACCACTTAGCCGACAGAAAACTTTTTCAACAGTTTCATTAATTTCTTTCCCCACACCCTCCTTGGATAGAATCAATTCCCACACTACTTTAGAAGCCTTCTCAAGTGCTTCGGCTTTATTTACTTTCTGGAGCCTGGAA…
ESM_Unigene_00644	ATGGGGATATTGGAATTTGAGCTTATATTTGACATGGATACTTTAGGGATATCAGATACGGGTCCGGAGACTGGAGGAATATTAGAATCGGACTCCATATTAGACATAGGTAATGGGGGAATATTAGAGGTCGAATCCATATCTGATATGGGTATCCGAGGGAAATCAGAATTTGAGTCAACGTCTGATGTACGTACAGCCTCAGCACTCACAATAGCAGCCATAGGACATGAAGCCGGAGCTGGAGCAACATTCAAGTCATTCTTGATGTCAATGTTTGATGTGGGTACTCGAGTGTTCATCTCCAGCTTCTTCTTTTTTGAACGAGTGGTCATTTCTAGCTCATTCGAAAGCTCCCTCTTCACACGACTGATGGTCTCTAGCTCCCTTCTTGTACTT…
ESM_Unigene_00645	CGCTTCTTTGAAGAAGAATCCCGATTCTTACTTTCTTTCACTCTATTCAATTTGTTTTTTGGTTTCTTTTCACCTTCCTCCAATTTATTTTTTTCTTTCCTTTTCTTTCTCTCAAATTTATTGTGTTCTTTAACTTTCCCTCTCTCCAATTCGTTTTGTTCTTTTACTTCCTCTTTCTCCAATTTGTTTTCTTCATTCACTTTATCTTGCTGGTTTTCACCATCTAAAGATGGAAATTGTGGAGGATCACGACCACTTAGCCGACAGAAAACTTTTTCAACAGTTTCATTAATTTCTTTCCCCACACCCTCCTTGGATAGAATCAATTCCCACACTACTTTAGAAGCCTTCTCAAGTGCTTCGGCTTCAAGTTCCTGTCGAAGTGAATCAAAGAGTTCC…
ESM_Unigene_00646	ATGGCTTGTTTGTGTTTGTGTTTCAAAGGTCTTGAAGCTCGTAGTCGTTACAGATCTTATGCTTCTGCTTTTCGTCCATACCAACCTTCATCAATCCTTTCTTCTAAAAACGTACGCTATTTGGGAAATCAATTCCTCTTGATCAACATAAAGACTATCAGGCGTACTGAAAACCTTCCCAAGATGGAAACATACGCAGCTAATGATGATATACAAGGATCCTCAGACCATTCTCGGCGGCCTACTTTACCTCCATGGGCGAGTTGGACAGTGGGGGCGATGTTATCAGTACTCCTATCTTTGATCAAAAGTAACTTGTCCGATTTGAAAACATTAAAAAAAGCAGTTGGCACTACAATAACAACTGTGGAAAATGTCGCTGAAGTCGTGGAAGTTATT…
ESM_Unigene_00647	ATGTGCTCGAATATTTCCTCGACTTCTTTCTCTACTTCTTCAACCTTCTCAATGATTGCTTCAATAGTCTTTGCTTCTTCGACAACCTTTTCTGTTAGATCTTCAACTTTCTTCATTGCATCCTTCAAATTTACATCATCGGGACGATTCTCAGAAACCTTATCAGCTACCTTCTCTACTTCTTCTGCAATAACTTCCACGACTTCAGCGACATTTTCCACAGTTGTTATTGTAGTGCCAACTGCTTTTTTTAATGTTTTCAAATCGGACAAGTTACTTTTGATCAAAGATAGGAGTACTGATAACATCGCCCCCACTGTCCAACTCGCCCATGGAGGTAAAGTAGGCCGCCGAGAATGGTCTGAGGATCCTTGTATATCATCATTAGCTGCGTATGTT…
ESM_Unigene_00648	TTCAGTTCTCACCCCAACAACCAATTGCAGATTGGGATCATGACGACTACCAAGACCTCATTCGCCTCTTACCAACTTACAGACTTTCATCTTCCCGGCCCCCGCAAATCAAATGTTTCATCTCCTATACCATACTGTAGCCCAAAGATCTCTACACCCAAGCATGAGTTCTGTTTTTTGGCAAAACACAACTTGCTCCACTCCAACAACACCAATCATAGAGGAAGATCAAAGTTTAGCATAAAGATGGAGCTAAATGCCATCAGTGAGATTCACAATGGAGTCACAATCCCTTCTGGATCCCCTTTCCCTGAATGGTCAAATTGGATGCTGTTGATGGCGGTGCCAATTATTTTACCTATCTTCAAAGGCAAATGGGGTCCATTGCTTGAAATCAAA…
ESM_Unigene_00649	CCTAACGTCTTGAAGCCTGACCTAATTGCTCCTGGAAGCCTTATACTTGCATCATCACCTCCGAATGTTCAAGTAACTTCGCTAGGTTCACGTCAGCTCTATAGTCACTTCAACATTTTATCTGGCACATCCATGGCTTGCCCTCATGCCGCAGGCATAGCTGCACTAATCAAAGGAGCTCATCCGAACTGGAGCCCTGCTGCTATTAGGTCTGCTATGATGACCACGAGCTATGTCTTGGATAACACGAGAACCCCTATTAAAGACATTGACACTGGTTTTCAAAGAGCAGATCCTCTTTCCATGGGAGCCGGGCATGTCAGCCCTAACAAGGCCCTAGACCCGGGACTAATTTACGACATAAATTCAAATGATTATGTGAGGCTACTTTGTGCCATG…
ESM_Unigene_00650	CTGGCTACTTACATCTGGTTATGTTTAATCTTATTCTCCCAATTCACCTCCATGTTGTTAGCTGAAACGGATACCTATATCATCCATATGGACTTACAAGCCATGCCAAAATTGTTCTCTGGTCATCACGATTGGTATGATGCTCTTCTTTCTTCAATATCAAACGATGGTGAAATTAGTAGCAGCAACACTCCCGAGGTTCATTATGCTTACGGACATGCAATGCATGGTTTTAGTGCTCGACTTTCATCTTCCCAGTTGAAAGCAGTTCAGAATTCTCCTGGATTTGTGTCTGCCATCCCTGATGTGCAAGCCACACTTCACACGAGCCATTCGTTTAAGTTCCTTGGTCTCAACCATTATAAAGGTGCATGGCCACTATCAAATTATGGTGATGAT…
ESM_Unigene_00651	ATGATGAGTGATGCAAGAAACAAGCATGAACGTCGATGGGTATCCGACACAATGGCTCATTCTTCTCCATCAGAATTAGTAGAAGTCACCCTCGATATCCAAGAAGACGAGACCATTGTTCTTCGTAGTATCGAGCCTGCTGTAGACGATGATCATCATGAAAACGTGAGACGATTCTCTACAGAGTTAAAACCAAACCGGTCTTCATCATCTCGTAGCTTTCGACAGTTTTCTCAGGAACTAAAAGCCGAGGTAATATCCAAAGCGAAGCTATTCACCCTTAGAAGATTTTCCTGGAGTCATAGCCATGCTTCGAAAGTGCTTTCGCCTTCTCCTCCTTTTACTTCCGCTAATGTTAATGAATTGGATTCGGCTCTGGCTTCAAGAGATCTTCGAAGG…
ESM_Unigene_00652	GTTATTCTGTATATGTTTGAAAGGATAGTAAGATATTTCAGATCTGGATTTTACTCTGTCCGGATTTTGAAGGTTGCCATATATCCAGGTAACGTTCTTTCTCTACAAATGTCCAAGCCTCCAAACTTCAAGTATAAAAGTGGGCAGTATATGTTCGTTCAGTGCCCTGCTGTTTCACCATTTGAGTGGCATCCATTTTCAATTACTTCAGCGCCTGGTGATGATTACCTGAGTATCCACGTTCGGCAGCTGGGCGACTGGACACATGAGCTTAAAAGAGTGTTTGCCGAGGCCTGTGAGCCACCATTAGCTGGGAAAAGTGGCCTTCTAAGAGCTGATGAGACAACCAAGAAAAGACGGTCCTTACGGAGCTCCAGCACAAGATTATCGAAATTACGA…
ESM_Unigene_00653	ATGATGACGATGGTGCCGGAAGATGTTATGTATCGAGTTCTCGTGTTGCTACCGGTGATGTATTTGTTACGATTCAAATCAGTGTGCAAATCATGGATTGAGCTCATCGAAAGCTCTAATTTCATTTCTCAGCACCACCTCCATCAGAAGGAAGATAATCTTTTCGTTAAGTATATCCGTACATGGGGCGAAAGAGAATATATCTTCTCAGCTCCACTGAACCTGGTAGGGTCTTATAACGGCATAATTTGTATAGATGCGGGACAAATCGATGTTGCTCTATGGAACCCTGCAACAAAACAGTTCAGAATTCTCCCGGAGTCGCTTCTCCCAAAACCGCAGCTCCATGATGAGCATCCAGAAATAACTCATGACAGAAACCAAATCAACCTTGGGTTT…
ESM_Unigene_00654	ATGATGACGACGGTGCCTGACGATGTTCTGTATCGAGTTCTGGTGTTGCTACCGGTGATGTCTTTGTTACGATTCAAATCAGTGTGCAAATCATGGCTTGAACTCATTGAAAGCTCTAATTTCATTTCTCAACAATACCTCCATCAGAAGGAAGATAATTTTTTCGTTATGTATATCGGTAAATTTGATCTGACCGGTGGTCATAAATTTTGGTTCCGACTTTTCCCCGGTCGTCATAAATTTGATCTGTCTTTTGATTTATATTTACCACCGGAAATTCCATCATCCTTTGCAGAGTTTGACTTCGATTCAGCGAACCTGGTAGGGTCTTGTAAAGGCATAATTTGTATAGATGTGGAAAAAGTCGATGTTGCCCTATGGAACCCTGCAACAAAACAG…
ESM_Unigene_00655	ATGTCTGTATACGAGATTACATTATACCACCACTGCACTACATCACCCATGGAAGAGGAAACTGCTACTACTCTGAAGATGAGATTCACATGGACTATAAAGAATTTCTCTAGCTTACAAGACATCAAAAAGAAGCACTACTCTGATGTATTTGTCGATAGCAGTGGTTATAAATGGCGGATGCTGATGTATCCTAAGGGGACCGATGCAGGTAAACATTTTTCATTGTACCTAGCTGTTGCAGATTCAGCGAATTTGCCTGACGGGTGGACTAGGTATGCTGAGTTCAGTTTGGCTGTGCTTAATCAAACTGCTCCAAAGTACAGTGTGACCAAAGGGCATACAATACCCGGCTATTGCAATAGACAACTGCTGCTACACCACAATTCAGGCCTTGTC…
ESM_Unigene_00656	ATGTCTGTATACGAGATTACATTATACCACCACTGCACTACATCACCCATGGAAGAGGAAACTGCTACTACTCTGAAGATGAGATTCACATGGACTATAAAGAATTTCTCTAGCTTACAAGACATCAAAAAGAAGCACTACTCTGATGTATTTGTCGATAGCAGTGGTTATAAATGGCGGATGCTGATGTATCCTAAGGGGACCGATGCAGGTAAACATTTTTCATTGTACCTAGCTGTTGCAGATTCAGCGAATTTGCCTGACGGGTGGACTAGGTATGCTGAGTTCAGTTTGGCTGTGCTTAATCAAACTGCTCCAAAGTACAGTGTGACCAAAGAAACAGAACATCATTTTAAACAGAATGAGAAGGATTGGGGCTTTGATTCATTCATGCCTCCA…
ESM_Unigene_00657	ATGAGTACATCAATCTCAAAAATGCGGAAACTAAACGATGGGAAGCGGATCAGTTCTGATAGCGGCGAAGATAGAATCAGCAGTTTGCCGAACGACACTATTTACCACATTTTATCTTTTCTCGACACAAAAGCTGCTGTTGCCACAGGTGTACTATCTTCCCAATGGAAGGATCTCTGGCTTCCAGTCCCCTTTATTGACACGGAGAGCCCGATGTCTTCAACAATTGTTCGGCGAAGAGGTCGGAGAATTAATGGAACGTATTATCTGGATAAACTGCTAACTGCCAAGTTTACGAATGGCTATAAACTACTCAAGGCAGCAGTTTGGTTGGAACCTCCTGTGGACTTTTCTCGTCTTCGGCAAGCGATTGATACCGTCACGATTAACTGCAAAGTT…
ESM_Unigene_00658	ATGGCGATTAGGGTTTTCGTCCTCACTCTCCTTCTCCTCGCTTCTCCCTTTCTCCATGTTGTGAGGTGTCAATCGGAATCAGAAGTGGAGGCCACTGAAGAACAAGGTGGTGATCTAGGATTTGTCGGCGAAGATGTTCAAGATTATGGTGATACTAGCTTTAGTCCAGCTGTAGGAGTTGACACAGTTTCTGTTTTCCCAAAGAAGTCTGCGTCAATTGTAGGAGGTGAAGAGACGACACTGCTAGTTGGTGTCAATAATGAGGGAGAATCAACCCTGAAGGTTATTGCTATTAAGGCCAGCATTCATCTTCCTTTTGATCATAAGCTGCTCGTCCAAAATCTTACAGTTCAGGAGTTCTACAACGCATCTGTTCCAGTTTCAGTGCAGGCAACTTTC…
ESM_Unigene_00659	CAACAACCAATGAGTTCTGAAAGGTTCAGTTGGGATCTTCTCTTTCTGTTCTTCTCATCCTTCTCTTTCTTTTTAGTCCAGTCAATCCATGGTGATTATCCCACTGCAAATGTGTCCGCTACATGGACCGTGAACACCAGTTCTGCAACAGATTTCGGGGACAGGGTCATTCTGATTCCTATTGTCCTCAACAACCTCAATCTCTCAACTGACAAACCTGCGATGGGTTGTGGATTCTTTGCCAATGGAACTTCTGATTCCTTCTATGAGTTCTATCTCGTAGTCTTTGCGATTGTAACCTTGAATGATTCTACAATCACCATGGATCACAAACCTACAGTGCTGTGGTCTGCAAACAGAGGCAAACCTGTGAAAGAGAACGCAACGCTTCAGCTCACC…
ESM_Unigene_00660	ATGTATTTTGGACGCCGGAGACGCCGATTCTCACAAGAATCTTCTTCTTTTTCTTCTTCAACGTCTCCTTCTCAACATAACGTTCACATCAATTTGGCTTTTTTTCTTTTTTTTACTTTGCACAAACCACACTTACCACCACCACAATGGTTGGTTGCTGTCAGAGTTCTGAATTCCATTACCGAGTCCGAGTTGCCTGTTTGTCCGGACTCACAACCAAGAGACGCGCATAAACGCCGACACAGACCCACTAAAACCTTCTCACTTTCTGCTCCGCTTACCGCCATCTCTCTAAACCGGTCTCCTCTCTCTCTCTCTCTCGCTCACAGCTGCATCGCCTTTCTACGCTCTCTGCTGCCCAGACGTGAAGGGGAGAACACCAGTACGACATCCAAATCA…
ESM_Unigene_00661	ATGGGGAAAGGAGGGAATCTGTTTCCGGCATGGGCGAGGGACGTGACAGAATGCTTAAACGAGTTCAAGGTAGAGAGGGAGATCGGATTATCATCTTCCGAGGTCGAGAAACGGCTCCAGATCCACGGGTATAACGAGTTAGAGAAGCACGAAGGACAGTCGATCTGGAAACTCGTTCTCGATCAGTTCAACGACACGCTCGTGCGAATTCTCCTCGTCGCGGCGGTGATTTCGTTTGTTCTGGCTTGGTATGATGGAGACGAAGGCGGCGAGATGGAAATCACGGCGTTTGTTGAACCGTTGGTGATTTTCCTGATCTTGATTGTGAATGCGATTGTTGGAGTTTGGCAGGAGAGTAACGCCGAGAAGGCGTTAGAGGCGTTGAAGGAGATCCAATCG…
ESM_Unigene_00662	ATGGAAATCACGGCGTTTGTTGAACCGTTGGTGATTTTCCTGATCTTGATTGTGAATGCGATTGTTGGAGTTTGGCAGGAGAGTAACGCCGAGAAGGCGTTAGAGGCGTTGAAGGAGATCCAATCGGAGCAAGCGACGGTGATTAGGGATGGAGTACGAATCCCGAGTATTCCGGCGAAGGAACTTGTCCCCGGAGATATTGTGGAGTTGAGAGTCAGTGATAAGGTTCCGACGAATATGTGGGTTTTGAGTTTGATCGACTCGGCAGCTAGAGCGTTTTTGACAGGAGAGAGTGAGGCTGTGAATAAGACGATTAAGGTGGTGGCCTTGGAGACAGATATTCATGGGAAGAAGTGTATGGTGTTTGCAGGTTGTGAACAGGAAGTTTATGTGTTTGAT…
ESM_Unigene_00663	ATGATAGGAGTTGATGACCAAGTTGCAGTTATAGGGGATTGGGTGCCCCCCAACCCCAGCCCAAGGACCTTCTTGTCATCCATCCTAGGTGATGATTTTGGTTCTAGATCCTTTTCAGAGCTCCTGGGTGGCCATGAACATGAGGGGGGGCTTCCTCTAGACTCTTCTGAAAAACACAAAGAGCTAGAGGTGAATGGTGGTGAGGAAGGAGGTGCCGCCGGGAATAACGGTGTTTCAGATGACCAAAATTCCGACTCAAGCACATTTTCTAGTCAGAAACAAAGCCCCAGAAGGAGTCTTACAGAGAGAATGGCAGCCAGAGCTGGTTTTAATGCTCCCACCTTAAACACCAATCAAGTTTCTTCTCCTTACCTCACTATCCCACCAGGTCTCAGTCCA…
ESM_Unigene_00664	CTCGAACAAAATGGGATATCTGAACGTCGTAATCAGACACTAATGGAAATGACCTTATTAATGCTTGCACAGGCTGATTTACCAGTTATATTATGGGGAGAAGCATTAACCACAACAACATACATTTTGAATCGTCACAAGACTAAAAACAGGACACTAACTCTATATGAGTCCTGGACAGGATTAAAACCTGACGTTTCAAATTTATGTGTATGGGGATGCAAAGATCACGTTTTAAAGCCCAAACCTTTTTGTGACAAGTTACTTCCCAAAACTTGGGAATGTAAACTTATTAGATATGTTGAAAACGGTAGCGATTACCATTTTTACCATCCTGAAAAAGGCTTAATTGAAAGCAGAGATGTTGCTTTCATTGAAACTACTGATTTGATAAATCCC…
ESM_Unigene_00665	CCTCGAACGGAGGAAGAAAAGGGGGATATGAGTAACATTCCATATACCCAGCCAGTGGGTAGTCTCATGTATGCTATGACCAGCACGAGACCAGATATATGCTATGCAGTTGGACTAGTAAGCAGATATCAATCTAACCCAGGAAGGACACACTGGCAAGCTGTAAAAAGAATTCTTAAGTACTTGAAAGGTACGATTAACCTTAAGTTGTGTTTCGGCTTAAGTGACTTGGAACTCGTTGGGTATACCGATGCAGATTTTGTCAGCGACATAGATGACTGTAAATCAACGAGTGGTCACTTATTTGTATTAGGTGGAATTGCAATTTCTTGGTCTAATAAGAAACAAAGTTGTGTGTTTAAACACACCTTGGAAGCCGAATATATAGCCTGCAACACT…
ESM_Unigene_00666	GTCCTAAAAAGAAAACTCAAAGATGACAGTTCATTGGAAAAATACAAGGCCAGATTGGTAGCTAAAGGGTTCACACAACAACCTGGAGTAGATTATGTAGAAACATACTCCCCGGTTGCAAAATTCACATCCATAAGAATACTCATGTCCATTGTTGCAAAAATGAATCTTGAATTGCATCAATTAGATGTAAAGACAGCCTTCTTGAATGGTGATTTGAAGGAGGATATATACATGACTCAACCTGATGGTTTTCAGGTAAAAGGACATGAGGATAAGGTCTACAAACTTAAGAAGTCTTTGTATGGCCTTAAGCAATCTTCCAGACAATGGTACTTGAAGTTCCACCAAGTAGTGACGAATATGGGATATAAAATGAACCAATTTGATCACCGTATC…
ESM_Unigene_00667	ATGTGTCAGTTAACTGGATTGTGGTACTTTGATGTCAGAAACAACAGCCTAACTGGAAGTATTCTCCAAAATATTGGCAATTGTACTTCTTTCCAAGTCTTGGATTTGTCGTACAACCAGTTCACTGGAGAAGTACCATTCAACATCGGATTTCTCCAAATAGCTACACTATCTTTGCAAGGAAATAAACTTACAGGGCGAGTTCCAGCTGTGATTGGTCTCATGCAAGCCCTTGCTGTGTTGGATTTTAGCTTCAACATCTTCAGTGGACCTATCCCTCCAATATTAGACAATCTGAGTTACACAGAGAAACTATACTTGCACGGTAATAAGCTTTCGGGAAGCATCCCCCCTGAATTGGGGAACATGACAATGCTTCATTATCTGTCATTCAGGAGC…
ESM_Unigene_00668	ATGGTAGAAGTAGTTGCTGAAGAGCTTCGTTGCCGACGGTCTGATGGAAAGGCTTGGCGTTGTAAGAAGCCAAAACTACATGGTTCAAGCGTCTGTGAGCACCATCAGAAGTACGGTCGACGGAGATGGAATAAGAAGAATGCGAGAAGACAAAGAGAGATCAGAAACGAGGAAAACAGGAACACGAAGAGGAAGAAGAAGCGAGATGAGGATTGGTTACCTAGCCAGTCGGACGAAGCAGAGGAGGTAGATGATTTAAGTCCAGTAGCTGAAACTGTTAGACTCACACGTCTCCGGGATATAGATGGTCCGCACAAACGAGTTGGAACATGCAAGACTACCAAGATGAATGAAGAAGTTGCAGAATGTCATCAAAATATTGCTCCAATGACTGCTCCT…
ESM_Unigene_00669	GAAGCCATATACTTGAAAGCCAAGTCTCTCCAAAAGCTTGGAAGAGTAACTGAGGCTGCTCAGGAATGTAAAAGTGTTCTTGATGCTGTGGAGACGATAGTTAATCAAGGAGTCCCCAATACGCTACTAGACAGTAAGTTGCAAGACACGGTTACTAGGGCCGTAGAGCTTCTTCCAGAGCTCTGGAAACAAGCCGGTTCTTATCAGGAAGCAATAACTGCTTACAGACGTGCTCTTCTTAGCCAGTGGAACCTCGACAATGAATCTTGTGCAAGGATTCAGAAAAATTTTGCTTTATTTTTGTTGTATAGTGGCGTAGAGGCTGGGCCACTAAGTTTGGCTGTTCAAATTGATGGCTCGTATGTGCCAAAAAATAATCTGGAAGAAGCAATTCTACTG…
ESM_Unigene_00670	TTAGGGGATAAGCTCTCTGAACGACGTTGCAAGATCTCCTATAAAGCCCCAATGAAGTTTGAGGTGAACCGTAAGGATATCACAAACATTTTGCTTAATGTGGCCTCAATGGAGTCCCGAATACTTGTTCTGCACACGCAGACTAGATGGGGTATTGATATATTGGATGTGGCGCAACATCTTGGAATGATGGGAAATGGATATGTATGGATCGCTACAAATTGGCTCTCGACGACCATTGATACTTCACCTCTCCCATCTTCAGCCATGAATACAATTCAAGGAGTTCTAACATTGCGGATGCACACTCCCGATTCAGATCGGAAAGCAAATTTTTTCTCTAGGTGGAACAATTTGACTAAAGCACGGGCAGGTGGCTGGTTTGGGCTGACTACTTAT…
ESM_Unigene_00671	TTAGGGGATAAGCTCTCTGAACGACGTTGCAAGATCTCCTATAAAGCCCCAATGAAGTTTGAGGTGAACCGTAAGGATATCACAAACATTTTGCTTAATGTGGCCTCAATGGAGTCCCGAATACTTGTTCTGCACACGCAGACTAGATGGGGTATTGATATATTGGATGTGGCGCAACATCTTGGAATGATGGGAAATGGATATGTATGGATCGCTACAAATTGGCTCTCGACGACCATTGATACTTCACCTCTCCCATCTTCAGCCATGAATACAATTCAAGGAGTTCTAACATTGCGGATGCACACTCCCGATTCAGATCGGAAAGCAAATTTTTTCTCTAGGTGGAACAATTTGACTAAAGCACGGGCAGGTGGCTGGTTTGGGCTGACTACTTAT…
ESM_Unigene_00672	ATGGATTGGGTTTTGGGGATTTTAGTTGTATCTATCCTCTTTTCTGGGGTCTTCTCCAAAGGGGGTCCAAGACCTGCTGTTGTGAATGTTGGAGGCATTTTCACCCTTGGTACTATCAATGGTCAAGTTTCTAAGATTGCCATAGAAGCTGCTGTGAATGATGTGAATTCTGATCCTAGTATCCTTGGTGGAAGTAGACTAAATTTTTCAATTCATGACTCCAACTACAGTGGATTTCTCAGCATTATTGGAGCTTTACAGTACATGGAGACTGATACTGTGGCCATAATTGGTCCACAAACTTCCGGGATGGCTCATGTGTTAACACATCTTGCAAATGAACTTCACGTTCCGCTATTATCTTTCACTGCCACAGACCCGACACTCTCTTCACTTCAA…
ESM_Unigene_00673	ATGATTACAAATTGCAAAGCTAGCGTCTCGAAATGTCTTCTCGTTCTATTCTTGGCAAAGCTTATTCAAGTTTCATTTTCTTCAGTTGTTTCTACTGGGGACTTCAATAAAGATTTTTACATTACATGGTCGCCGAATCATGTAAACACTTCTGCTGATGGACATGAGAGAAGCTTAACACTTGATCGCAATTCAGGTGCTGGATTTGCTTCGAATGACCTGTTCTTGTTCGGAGAGATTGACATGCAAATCAAACTTGTACCAGGCCATTCTGCTGGCACTGTCGTGGCATTTTATCTATCCTCCGATCAACCAAACCGGGATGAAATAGATTTCGAATTCCTTGGCAATGTGGAGGGGAAGCCATACATTCTTCAAACAAATGTGTTCGCGGATGGT…
ESM_Unigene_00674	ATGGAATTCGAGCAAGAACCTTCTGACAATCAACAATACTCACCATCAACAAGCTCTAACAAACGAAGGGCCGGAAGGAAGAAGTTCAAGGAGACTCGACACCTTGTCTACAGAGGCGTTAGGCAAAGGAGCGGAGGCAAATGGGTGTGCGAGGTCCGGGTACCCAACAGTGACATATGGCTTGGAACTTACATTATCCCCGAACTGGCTGCTAGAACTTACGATGTTGTGGCACTGGCTCTTAAAGGGAGTTCGGCCCAACTCAATTTTCCTGACTCAGCTTGGCTCCTTCCACGGGCAAAATCATCCTCCCCAGAGAATATTCGAGCAGCAATTCTAGAGGCCGCAGAATCATTTGGTCCTAATTCAATGTCACCGACAGGCAAAATACATATGGAG…
ESM_Unigene_00675	ATGGCTAATAACTCATTTCCTACCCCATTTTCAATCCATGCTCCGATCTTTCCACTCTCCTCCCCTTCTAGGCTGAAAACTGGTGATCGTCAAGAGATTATGGGAGTTCAGAAGGGGCATTCTAAGTCCAGCGATGAGGTTCTAGTTGCTACTCAGGGAAAAGACAGAGGGGAGGTTATGGGAGGGGTCAGAGGGGCAGAACAAGTAAGTTTACAACCTCCAAAAGCATGTACATTCACTGACAGCGAGAGTCTGTCATTGCCTGGTTACTTCTCATTTGGGAGTGAGTTATTACCCTCTTTAGATACTTCCATTAGCGAGACGTTGAGGATGCAGACGGACTCTCCTATCAGTGAGACCTCAGGTCGTGGAAGAAAAGAGTCAATCTCTCAACCCGGT…
ESM_Unigene_00676	GAGGTGTGGACAAGAAAATACATTACTAAAGGTGGCAGATTGACACTAATACACACTGCTTTCTGTAACATTCCAAACTACCATATGTCTCTTTTCCCTATGCCTAAGTCGGTGGCTAGGGTGATTGATAGGATGGTCCGTAATATTCTATGGAGCGGAATAAATTCAAACACCGACTTCCATGCAGTGTCCTGGGACACTATATGTAACCCCAAAGTTATGGGTGGTTTAGACCTAGGGCCATCTAGTGAAAAGAACATTGCTCTCATGTGTAAATGGTTGTGGAGATACAAGGAGGAGAAGGAAGCCTTGTGGCGAAAGGTGATCAATTGCAAGTACCATCAAAGAGGGTTAGACTGGTTACCGCCTCACCCGAGCGGGTCATACGGGGTTAGCTTT…
ESM_Unigene_00677	AATCTAGAGTACGTTTTGGAAGAGAACATTGAAAGCCCTAATGAACATGAACCTGCTAAGTCTGTAATGAAAGAAAAGTGGGATAAGGATGATTTTAAGTGTAAAGGCCACATATTAAACTGTTTGGATAATGGTTTATTTGATGTATACTTTGCTGTATCGACTGCTAGAGAGCTTTGGTGTATGCTAGATAAAAAGTATAAGACTGAAGATGCTGGTTCTAAGAAATTTGTAGTTGGTCGTTTCTTAGATTTTAAGATGAATGATGAAAAGTCTGTAATGAATCAGGTGCCAAGAAAAATGCTAAGGCTAACGTTGTTGAATCTCTTCCCTATCCAGGTTCAGGTGCCAAGAAAAATGCTAAGCATCATAAGAATACTAAAATGTTTAAGACTTCTG…
ESM_Unigene_00678	TCAACACACACCTCGGCTTCCATTCTCAAGATAAGTTGTTCCAGTTTTCTTACGTTTCCTGCTGATACAGTAGTAGTAGAGCATATTTTTCCTAACAATCTAAGACAGAAATTTATATTACTTCAATACTGCTGTTCTGTAATCATGTATGATAAGATTGAATCATCTGCTAAGCCTGAGAAATTTAACGGACTTAACTTTAAGCGATGGCAGCAAAAGATGTTTTTTTACTTAACGATTCTCAATCTAGAGTACGTTTTGGAAGAGAACATTGAAACCGCTGATGAACATGAACCTGCTAAGTCTGTAATGAAAGAAAAGTGGGATAAGGATGATTTTAAGTGTAAAGGCCACATATTAAACTGTTTGGATAATGGTTTATTTGATGTATACTTTGCT…
ESM_Unigene_00679	ATGGCCCTAAATTTGGGCTGTTCTCCTTGCCTTTTCCACCCTTTTCATACCAATTTTGCTAACACCACCATCGCCACCTCTTCTTCAATCTCTCCTATCTTTCACCACCTCTGCTTATCGTCTATATCTCGCTCTAACACCGACTTGAGGTCTAAAACATCAGCTTCTGCCAACTCTGACTCATCCCTGTTAGAAGATGATAAGTTACTGATACAGATTTCCATGACAGCCAACGATGCAGACCAAGCCTTGCAAATGATCACTGAAATGTCTGAGAGAGATGGAGGTCTCTTTGCTGACAAATGGAAGTGGGCTAGGCCAGATGTCCGTGTTTATGCATCATTAATTCAAGGCCTTGCATCTTCATTACGAGTGTCAAATGCTATTGTGATAATAAAT…
ESM_Unigene_00680	ATGAAGACGTATTGTGACTTTGATAATTTTGTCTACTTACCTCCACACAATCAGAGCAATAACTGCAACACCCTTATGGATATAGCATATATAATGGCAAGTGGATACATCGACAGATATGATGTGATCCTTGATGTTTGCTACCCAACTATTGCAAAACAAGGCCTGCAACGCCACAGAGCGGCTACTAATATGAGCATGAGTGTTGATGTCTGCATGAATTACGAAAGGGATTTCTATTTTAACCTTCCTGAAGTTCAGAAGGCACTTCATGCCAATCGGACTAACTTACCATATAATTGGACAAAGTGCAGTAACGATGATGGCACTTTCAATGGAAGGAGCAGTAGGGTGCGTTACAATAGAACCGATACCGATATTGATATCCGTCCTTTGCTT…
ESM_Unigene_00681	ATGGAGATGTGGCATTTTTGTCCAGCTTTTTTCCTGGGGTTGGTGTGGTTTTTGATTTGTGGTGTTGATGCCTACTCAAAAGATCTAGTGGTGGGATTGCCTGGTCAGCCAAATGTGACGTTCAGGCAGTACGCCGGGTATGTTGACATCGATGAGAAGGCCGGAAGAAGCCTTTTCTATTATTTTGTTGAAGCTGATGGAGACGCAGACAAGAAACCTCTCACACTGTGGGCCAATGGAGGCCCAGGTTGTTCGTCGGTTGGTGTAGGCGCCTTCACAGAACTAGGCCCTTTCTTTCCAACCGGAGATGGTCGTGGCCTTAGAATGAATCCAACGTCATGGAACAAAGTATCGAATCTCCTGTTCGTTGAATCCCCTGTTGGTGTAGGATGGTCGTAC…
ESM_Unigene_00682	ATGAATGCTCAAGCCTCTCTATCAATACAGAGATCAGATACAAAACAGGCCGATAACATGGAAATGTCAGGAGCTGTGTCACCATCACTTCGGATTCTTCCAAACCCCATCGAAGAGAAATTTACCAAATTTCCTTACACTTTGGAGGTTCCCTTGGAAAGGGATTTGATGAAAAACCCCGTGACTCCACATGCAAATCGTTTAGCTTCCACTGCTAGGGGTGTTGGACACCCATTTCCATCAATTTCAGGATTTTCTACAGATCTTCATTCGTCTTCCACTTCACCCCATGAAATGCATTTGAGAAATGCACCATTTCTTTCTCAATCATCAAGGAGTGGAGCTTCTCCAATGGTCAATTCTTCTCATTCAGGACCATTTCCATATACAGCTTCTGGT…
ESM_Unigene_00683	CTCTCTCACATCTCTCTGTCTCATTTCCTTCCCGGCGATTTCACAAACCATCTCCGATCTTCCATATCTCTATATCTCTCTCTGCCTTTCTCTCTTTCCACTCAACAATCCCTCTCCATTTCTAACATTCCCGCTTCCCCATCTCACCAAACTCCACAACCATCAACCAAATCCGATGCATCACAACTGAAGAAGAAGAAGAACAAGAGCTTGGATTTGAGCTCTTCAACCTCAGAAACCAAAACCATGGCTCCAGAAAGATCAAAGCCACTCCACAATTTCTCTTTACCTTCTCTCAAATGGGGTAATCAGAAGCTTCTCAGATGCATGAAAGACACACCCAACGAAGAAAAAATCTCTCTTTTCAGATCCCCAGCTTCAGAATTCTATCCCCATGAT…
ESM_Unigene_00684	CAAATCTTACAGAAAAACCGAGCTCCGCTTCACTCATCAATGGTGATTTCCGGAGAAGCAAAAGAAGAAGAAATACCCACGAAATCCCCAACCAAGCTTCCCGAAAGATCAAAGCCACTCCACAATTTCTCCTTCCCTTCCTTGAAATGGGGGAGTCAGAAAGTCCTCAGATGTTTCAAGGTCGACGAAGGCACCTCCGCTGACAATGCTACCAAGGAGTTAGTCGATGGAGGTGGTAAAGGAGTGAAGGAAAAGCTCTTGACTGATCTCGGAACGGGACCGACTGTGACCGAGAAGGAAGAAGATGCATCAAAGCCATGTAATCTGAGAAGGAGGAGAGCTGCATGTAAAGTAATCGGGTTCGCACGTGACAAGAAACGTAATTCGGTGTCTCCTCAG…
ESM_Unigene_00685	AAAGTTGAAAAAAAGAAAGGTGGAAGAATAAAAAAAAGAGGGGGGGGGGGGGACGGTTGGAGAGAAACAATAACTCCCAACTCACCAGCAATTAAAAATATTCACACTTTTCTTGTATATAAACTCCCCCTTCGACTCCCAACACCTGAACAAAACCTAGAAACAAAAATGATACCCCATTGCATCAGATTACTTGGTCTTGTTCTGCTTATGTCCCTTGTAGATTTTCATCAGACAACGATTTGTTCAGCATCTGTGCCTCTTCGTGGATCAACAGATGAGTATTACACCAAGTTTAGGAAAAGATTAGCAGCTCTGACAGAGGTTGGAGGCTCTAATGCGACTAAACAAGATGGGAGAGTGTTTTATCCGATTGGATACGGAGCTGATCCGAGCGGG…
ESM_Unigene_00686	ATGGTGAGGCCAGAGATGACATCAGATTTGAAGAGCTTGAGATTGTACTCAGGAGCCCATTGGAAAATGGGGAAGAAATATTGGAGGCCCAAAATGAGTTTCTTGACACAAGTTTGGTTTTTGAAACGGTGGAGAGGGTCATCGGGGAAGAAGATTTCAGAGAGTCTGTGTTTGAGTGTTTGGAAAAAGGTCTTGTTGGGAGGGAGACAGACTCTGTGGATCTCCATAGGTTGTGGGATTTGGATTCTGAAACTATTTTTGTTTGGGGATTCTTCTTCTTGGGGAGTTGTAACATCGACTCTGTTAGAACTTCCTCCAACCATTTCTTCTTCTTCTTCTTCTTCTTCTACTTCTTGGTGTGTAAAGACAGACAGATGCTTTGGAGAAAATAGAGAAATG…
ESM_Unigene_00687	ATGTCGACGGACATTCTGATCCAAGTCGCCTTGCTTCTCCTCGGCCTAGGAATGGTCTACGCGATGCACAGCTTTCCCAAACAGGCCCTAACCAAGCTCCGACTCAGAGGTCGTGCCGGCGTCCAAGCCAAACGTCACTTCGTTCAAGGAGCCCAGCTCTTGGCCCGAGCCAGATCCGCTTCGAGTCGATCCACATCTCTCAATCTCGCCAAACAAGCCAACGACGAGGCCGACAAAGCTCTTGCTTTCGATCCCAAAGACGCCGCTGCTCACATCCTCAAATCGCTAGTTCTCGATCTCCTAGGCCATAAACCTTCAGCTCTGAAATCGCTTGACGCCGCCTTGTCTCCGCCGGCAGTGAAGACGTTATCGGATCGGGAGAGAGGTGACGCGTTGTTT…
ESM_Unigene_00688	ATGGGTCATCATTCTTGCTGCAATCAACAAAAGGTTAAGAGAGGTCTTTGGTCTCCGGAGGAAGACGAAAAGCTCATTCGATATATCACCACTCATGGCTATGGTTGTTGGAGCGAAGTCCCTGAAAAAGCCGGGTTGCAAAGATGTGGTAAAAGTTGCAGATTGCGATGGATCAACTACTTGAGACCTGATATCAGAAGAGGGAGATTCACACCAGAAGAAGAGAAGCTGATCATTAGCCTTCATGGTGTTGTAGGAAACAGATGGGCTCATATAGCAAGTCACCTACCTGGAAGAACAGACAATGAAATCAAGAACTACTGGCATACTAATCTTGCAAAGAGGGCTGATGGTCAGGTGACCACTATAACTTCATCTCATCCTGGCAAACGACCAAGC…
ESM_Unigene_00689	ATGGATTTGTTTGCTTTTGATAACGTGAAAACTGAGAAGGCAAACGCCATGATTCGCTACCGGCGTCTTCGAAAGATTGCGAAGCTGTTTCGTCTTTTTGAATTATGCTTAGCTTTGGTTTTCGTTTCCTGGTTCTCTACTCGTCTTCCGAACGTAGTTGAAATCTCGGGAAAGTTCTTCAAGGAGCTCTGTGTGATCTTAATCAGTCCTCGGTTCGTTTTCTTAATCGGAAACGCGATCGTTCTCACTCTCTTTGCAAAATCCGGACAGTTTTCAGGTCAGAACAGAACCGGATCTTATCTGTATGAAGAGTTTGTGAAGAACAGCGAGAAGATCGGAACGGAATCGACGGAGGAGATTGTGTTTCAAGACAAGCCGGTGATTTCTGAGGAGATTCTT…
ESM_Unigene_00690	CGGATTTGGTCGAAAGATTATTTCGGGAAGGCTGAGAGGAAAGCGACTGAGCTAGAGGATCGGATTCAGGTTCTGGATGTGTTGGAAGAGTCAAGATCGTTATGCTGTGAGGAGACTAATGAGAGATTATCTTTGGCTTTGGAGTTGGAAGGTGTGGTGAAAGTCGAGGAGTTGAGATGGAGGCAGAGATCAAGGGTGGAATGGAGATTTGAAGGGGACCAAAATTCCAAATTCTTTCATTCGTTTGCTTCGTTCAGGAAGAGGGTTAATGATTTGTCTAAGATGGTGATTGGAGGTGACTTGGTGGAGGATCATGGAGAGATAAGAAAGTTCATTGCGGAGAGTTTCGAGAGCTTGCACTGTAAGGAGTCTACATGGAGACCGAGACTTCAGAACCTG…
ESM_Unigene_00691	CTGAGCGAAGAGGAAAGATGTGAGAGATCAGCCCTTATGGTAGAAGTCAAGAGGTTGAGAAGAATAGAAGAAAGGAGATGGCACCAAAGATCAAGGTTGAAGTGGAGGATGGAAGACGACTATAATTCTAAGTTTTTTCATGCTTATGCGTCCTATAGGAGGAGGGTTAATGATTTATCTAAGATGTGGATTGCCGGTGAGCTGGTGGAAGATAGGCAGCGTATAGTGGATCATATTGTAAACTATTTCTCGAAGCTATATTGCCAAGTGAAGTCATGGAAACTAAGATTAGTGGATATGGGTTTCAGTCGGATTAGGGAGGAGAAGAAGGGGTTGCTTGAAAGAAATTTCGAGGAAGCGGAGGTCTTGGAAGCTTTAAATAGGTGTGGTAGTGAAAAG…
ESM_Unigene_00692	ATGCTGGTAGGTGATTTACTGTTAATGGCGTCGTTGGAACAAAGAGAGAGAAATAAGAGGGTGGCGGAGAACATACCGGTTCCGCACACTAGCGATAAGAGGGAGCAGGAATTAAGGTGGACAGAGAATACGAATACAAGTGCAGAGATGGCACTGGCGAAGGCGAATTTTATTTGTGGGGATGAAAAGGAATTGCGAAAAGCTATTCTGCAGCTGGAGGGCGGCTCGGAGGGCACCAAGATCCATTTCTGGTGGATTAGAGAGGATTGGCAGGGCTTGCCAGCTATAAGATTGGCGCTGGTTAAGGTTTTAAGGAAAGGAGCCTGGCCTCTTTTGACGACGGAGAAGGTGGTTACACCGGAGAAGGGAGCGACTCTGTATGGATCAGAGAGAGATGGT…
ESM_Unigene_00693	GGAGATGTCCTTATCTACCAAAGTAAAGGGTACTGCAGCAGCCCTATATCTAATTTTCTATCTTATCTTATCTTTGAAAAACAGTACACAATACAAATCAAAGTCAAGGAGCTTCTTCTACCAGTCTTCTTGAATCACGCAAGCCCATATTCAAACACCTTATCACCACCACTTCTCTTACCCAAAACTCATACTCATTTCAACTTGTCTAAAGATGTACTAATTAGTACCCAGGCTGAAAAATCAAAACTCGTTTGCTTTGTTTCAAGAAGAAGAGTTAGATACGAAGAAGAAGAAGAAAATGATGGTGAAGAGGATGAAGAATATGGACACAATACTGAGTTGTCAGCTTTAGAATCCTATAGCGAATCGGCAAGGAACGAGGTGCTCTTAGTACGA…
ESM_Unigene_00694	TTTCCCAAAAATATGAGCTTCGCTCTCAACCCATTGGGCGCTGCGATCAAACCTTTATTTCCTCTTAATATAAAGGGTCAAAACCCGTCAGCCATCAGTCTCTCTCCTTCCCTTCCTAGTCGTTGCCCGCCCCTTGCAACAAAAATCTCTTTCGCTTGTCTCTGCAACAACACCATAGCATCAACTATGGCTACTCAAGATGGAGAAGACAAGCGAATCGCAGCCATCTCTTCCACGATTCGTGTCATCCCTGACTTCCCCAAACCAGGTATCATGTTTCAAGATATAACTACTCTGCTTCTTGATCCAAAAGCATTCAAAGACACCATTGATTTGTTTGTGGAGAGATATAAGGACAGAAACATCTCTGTTGTCGCAGGAGTTGAAGCAAGAGGCTTT…
ESM_Unigene_00695	ATGAAGTTTGGGAAGGAGTTCATCACACAAATGGTTCCGGAATGGGAACAAGCCTACATGAAATACGACTACCTCAAATCCTTGCTCAAAGATATCCAAGGCTTCAAGCAGAAAAGAAACAAAGCAACTCCTAAGGAACCAACTGTCCTCCCCCGAAACCATACTCTTTATCGAGCCTTTAGTGGCCTAACACGGTCACGAAGACGGAGCGGTAGCATGAGTCCGCTCCGGGACATAGAAGAACAAGTAATTCTAGTCAAGGATTCTGGTGGTGGGTACGAGACTGAATTCTTCATGGCATCTGATGAAGGTGGGGAGTATGAGCTTGTGTTTTTCAGGAGACTTGATGATGAGTTTAATAAGGTCGATAAGTTTTATCAGAAGAAGGTTGAGCAGGTT…
ESM_Unigene_00696	ATGGCATCAAAGATTTTCTTTCCTAGTTTTTTTGATGCTACACCTTCAATACATCTACTAGAAGGTTTCCACCAAGTTTCGACCCTCGATTCCTCTTGTAAGTCCCTTAAACAAGCAAATTCACCTTGTTTTTGCACTTTAAGCTCACATGGTTCCACTTTTGAGGCTCCTTATCACGTCCTTATGTCACTTCAATCTATGTTGACACCTTCGAATTCTCTTGGTGATTGGAAAAAGTATGATTTGTTTTGCACAAGAGTAACTTCTCATGAAAGATTATGCAATGTAATCATCGATGGAGGTTCTAATGATAACTTGGTTTCTCAAGCTATGGTGGATACTTTGCAATTGCCTACAGTGCCACATCCGCATCCACATAACATCTCATGGTTGAATAAA…
ESM_Unigene_00697	ATGGCTCCATCAACAACCCCAGATTCTCCCTCTTCGCCTTTGATGACAGACAATAGTGAAACCAATCTTCAACCATTCTTCGTTCTTCACAAGGCAAGGCCTAGTAAATCGGATAGAAAAGCCCTCGAATCTCAAAAGGCCAGAATAAAGATAGATCTATCTCAAGCATCTCCCAAATCTGAACAGAAGTCTGAGGGCGCTGCCGAGCAAGTTCAGGATGTTGATCCCCACTACGAACAGTTGCGCATTGAAGCGTTTGATACGGTATGGTCGAAGATTGAAACAACTATTGAGGAAGTTCTGAGAGAGATCAAAATTTGTGTGTTTAGAGAGATACATAAATGGGTTATTAAATCTTTCTCTGCCATTAGATCCATTGCGACACCCAGTCCTTTGGAA…
ESM_Unigene_00698	AGTGAGGAAGATCACAAACAAGATAGGAAGGAGGATTCGCTTTTTCACTCAGTTCAGGACACCATTATGGACAATGAAAGTAGCAGACGGGATGTGAAGGGTTCTTCTCATCTTACCAAACTCCATGCAGTCATTTCAAATGCATCAAATCGCAACATAGAAAGTGATGCAGCTATTGATGATATACGTCGTGGATTTGGAGTCCAGACAGTGACTGACGGGCATAGACAACGGGAGTCTAGTAAAAATAAGCACGGTAACAGGAATAATATCACCTATAAGAACTTAGAAACCAAGGGTTTACAGCAGAAGTTGGAAAATCATGTTCACCGAGAGAAATCTGATAACCTATTGCCTCCAACACCGAAGAAGCAACTAACAACAAATTCCAAACCAGTC…
ESM_Unigene_00699	TGTTTTTTTTTTTTTTTTTTTTTTTTTTTTTTTGTAATTTGTGTTGGGGAAGAGAAGGAGGAGATGAAGATCCAGTGTAACGTCTGTGAAGCAGCTGAGGCGAATGTTTTGTGCTGTGCAGATGAAGCAGCTCTGTGTTACGCTTGTGATGAGAAGGTTCATGCTGCTAATAAGCTTGCAAGCAAACATCAGAGGATTCCCCTCTCTAATTCATCTTCTCAGATGCCTATGTGTGATATTTGTCAGGAGAGTGTTGGCTATTTCTTCTGTTTGGAAGACCGTGCATTACTCTGTAGGAACTGTGATCTTTCCATACACTCTGCAAACTCGTATGTATCAGGTCACCAGAGGTTTCTGCTTACTGGCGTCAAAGTAGGGCTTGAAGCAACAGAACCAGTT…
ESM_Unigene_00700	ATGTCTAAACTATCCTTTTTTCCTCCTCAATTCATTGATGGTAAACCTGTTGTTCATCTTTCAATTAATGAATTCTCTGAGGAAATTAAGAAGTGTGAAAACTACATTGTGGGACACTTTCTCTGCAAAAGGCTGCCTTACAAGATGGTTAATGATCACCTCAAAAGGATCTGGAAACTTAAAGGTAACATGGAAATGAAACCGAAAGGCGATAAATGTTACTTTTTCAAATTTGACAATGAAGAAGACAAAGTGGAAGTGTTGAATCAGGGGTATACTCACATAGCTAGCAAGCTATTCATTCTCCGGCAATGGTCTCCTAAAGTCCAATATGAGGTGGAAAACTTGAAATCCCTCCCAATATGGGTGATTCTCAAGGGGTTGTCTGATTACATGTGG…
ESM_Unigene_00701	ATGGAAGTAGTTGGTATTATCATCCCCCTCTTCTGCCCATCTGATCTTGGCTCTTTGTCTGGCATCCATCTCACCCTTTTTGAGCAGGATAGCATAGTTTTGCATAGCTTCCCTCTCCTTTCTTATAATGTTGTTATCCATAGGGGTAATATTAAGGGCCTCTTGGAGGTGATTGAGGATGTCTTTGGCAGCAAGAGTACTATTCTGGTCATTGGCTTTCTTTCTCCAATCTCTCGTAGCCTTCTTGACCATTTTAAGCTTCTGGGTGAAGATGTACATGGCATTTCCCTTAATTTTGGACTTCCACACTTGATTCACAAGGTCTTTGAAACCATTTTTAGCAATCCAAGAGTTAACCAATCTGAAGGGTCTTATGCCACCCTTTCTCTTCTCATAAAT…
ESM_Unigene_00702	ATGAGCATATTCTCTAGTGAAATGGTTTGTGACTCTTCCCTTAATATGGAAACTAAGGTTGGTCAGTTCGTTGCTAATGGAGAATGGTGTTTCCCTCCTCATATTGCTAATTCCACCCCTGACATTGTTAGAGTGGCTAAAGAAACTGATATTTTTCACAACCATGAAGATGACATTGTGTGGACAGTGAGCAAAGATGGTACATTCAATATGAAAACCACCTATGAAGCCATCAGAAGTAGAAGCCCAGACATGCACTGGACCCACCTTGTTTGGTTCAGGGATAAAATTCCCAGATTCAATGTTATTAGTTGGCTTGCCATCAAAAAGAAGCTCAAGACTAAAGTTAAGCTCCTCAAGTGGAAGAAGATTGACAATTTAAATTGTGTTCTATGCACT…
ESM_Unigene_00703	ATGGTGAATAACTTGAAGAGTCATCTCTTTTATGTTGGAGTAGACATACCTACCCTTCAAGTTATTGAACAAACCATCAAATTCCCTAAGGGTAACCTTCCTATGAAATACCTGGGCCTTCCTCTCATTTCCACTAGACTGAACTATAACCACTGTATTCCCCTTCTTGACAAAGTGAAAGATAGACTCGATTCTTGGAAAAACAAAAGGGTTTCCTATGCTGCTAGAATCACTCTCCTGAATGCAGTGATTGGTAGTCTTAATGTTTATTGGACTTCATGTTACCAACTCCCAATCACCACCATCAATGTGCTGGAAAAATGCATGAGAAAATTCTTGTGGAGTGGGAATGAAGATAAAAGGAAGGCTGCCATGGTGGATTGGTCGACTTGCTGTAAG…
ESM_Unigene_00704	ATGGAGATCTCTTTGAGGGTTTTTAATGATGTGGCTTACTCGTTTCTACTGATTTGGCTGTTGATAGAGTTAATCAAGGAGTGGAGATATGTAGAGATTTGTGAGCTACAACAGAGGATAGAAAGGAAGTCTAAGGTTTTTACAAAGATAAGCCTTGTTTCTAGTCTTCTAATCTCTGTTTCCTACTTGGGGTTTTGGGTTTATGAGGTTTGGGTGCTAACAAGTTTCTCTATTGAATCTGCTTTCAAGGCAGTGACTTGGAGTCTAGTAACAATCTTAGTGTTTTACTTCAAGAGCAGAAGCACTAGAGAAGGCCAGAAATGGCATTTGCTTCTCATTCTTCTGTGGATATTTTCCACCATTCTCAACACTGTGAGCATTTCCTTATACATCTTCACC…
ESM_Unigene_00705	ATGGCTTTGCTCTCTATCCGTCCATCCTTCTGTACTTCCTTGTCATCATCGTCTTCTTCTTCATCGTCTTCATCGTCGTTGTCTTCATCTTCTAAACTTGCACTGAGGTTCTCGTCATCACTTTGTTCCCAATCCTTTAAAGACGTCGTATTTCTGAGCTCATCATCCTCCGAGCTCCCTTCTTCATCATCTGTTCCATCCTCATTGGGCCCTGAATCATCAGAAGATGCACCGTTCTTTTCATTTTCAGCACTGTCCCGTTCAAGAATCTCATCAACCCAGCCTTTTTTCTTGCTAGATTCTTCAAAAGAGAAAGAATCCCCTAGATCATCCCCAGAAATAGATCTTAATCTTTTGGCATTACCATCGGCGCCATCATCCTCTTCATCACTGGAGCCG…
ESM_Unigene_00706	ATGAACCGCTCGCTGTTGATGCCATCAGATGTTGAATTCATTGCATTCACCAAGCAGCTTGGTCCTTCGTTCTCTTTGTCTTCGGAATCCATTTCCATTGCATTAGTTCCTTCACCTTTTTCAGATGGACCAGGGGACGAATCGTCCCCAAAGGAAACAAGTTTATTAATAATTTCAACAATTATATCAACGCCTGTGCCTCTCAAGGAAGAGACATGGCGCAAAAGCTCCTCCACAGCATTAGCCAAAGGGACAACTCCCTCATTCATTGCAAGTACATACTTCCTCATTGTGAAGATGTCTACAAGAAAACGCAGTGCCATAGTTTCCTTAACTGCTTCAAGACCTTTAGCATTAAGGCATATGGCACCAAGACCATTAGGAACACAAGTAATCGCC…
ESM_Unigene_00707	ATGATAAAGGAAATAACTTTGGAGCGGTATTCACCATCATTATGTGAACTTATCATCACGAGCAAGTCTCTAACTGGAAAAGCTAAAGATTCTTTGACCTGCAGAAGACGAATAGATGTCGACAATAAATCCTCAACGGGGGGAAGTTGCACTATCTCTTCCTCCGGATCTGGATTACTCACATTTGCAGCAGCATCTTCGGTTGTGGATGTAACAGAATTACCAAGGGACATTGCAAGAGCACGAGCGAGCTCGTCATCTTCTTGGACTTCCTCCGGATGTGAGAACAGCCATTCCATTGCCATCTCGACACTATTTGTCCCTACTTGCCTCAAAGCTTCCTCTGCCCTCTGCCTGGAAAAACCCATCTCTACAATCATTGAAATAACAGATTCATTC…
ESM_Unigene_00708	ATGGTTTCTCTATCATGGAAAACCATAGCACTGTCCTTGATTGTGTGCTACATAGAATCAGTATCAAGCTCTCCATTTCTCAAAGATAGAATTTTCAAGCTTCCTGGTCAACCCCAAGTGAGCTTTGATCAGTACTCAGGCTATGTGACCATAGATGAGAAGAAGGAAAGAGCTTTGTTTTACTATTTTGTTGAAGCAGAGCTTGATCCAGTTTCTAAGCCTCTGGTTCTCTGGTTGAATGGAGGCCCTGGTTGTTCTTCTCTTGGGGTTGGAGCATTCTCTGAAAATGGACCTTTTAGGCCGAGTGGGGATGTTTTGGTCAGGAACGAGTATAGCTGGAACAGAGAAGCAAATATGTTGTACTTGGAAACTCCAGTAGGAGTTGGGTTCTCTTATTCT…
ESM_Unigene_00709	TCCGACCACACCAACCAAAACGACATCAATTTCTTAATCTCCGAACAGAGAAAAGAACTCACGGCGATTCGAGACATGGAAAGCGATCTTGAATTTGCTTACCGGTTACAGATGGAGGAAGCCATGATTGCCTCGCTGGCTCTCGACCCCTCCTCCTCCTCCCCTCCTTCCATCAACCTTCCCAAAGAGCTCTCCTCCGACCACACCAACCTCTCCACCCTCCAAACCCTAGAACTCGACAGACTCCAACAAGAACTCAAGGACCAAGAACAGTGCGAAATCGAAATGCGGAACATAACATACGACATCAAGCGTCGCGTTCACGACCAGAAGTTCGCTCAAGATATTCTCTCAATACCGGAAAATGACTGGGAGGAGTTCGGAGAGTTTTACGAGAAG…
ESM_Unigene_00710	ATGGCTTCTGCTGCTTCTACGTCCCTTCTGCTCCCCTTAGGTTTGACTTTTTCCAAGAAAGCATATCCTGACTATCAATCCCTATCCAAGCAAAGAATCCAAAGTTTGACGGTGCGGTGCTCAGCGCTGCAGTATAAAACTAAATCATTGTCCACAGAAGAATATAGAGTTGACATCAATCTAGTTAAACGACGGGATATGATTCAATTTGTTTTTGGAATTTCCTCTTTTGTTTGTGCCTCATTTGATGCCAAGGGGGCTGGTTTGCCTCCTGAAGAAAAGCCAAGACTATGTGATGCTGTATGCGAAAAAGAGCTAGAAAATGTCCCTATGGTAACCACAGAATCTGGCTTGCAGTACAAGGACATTAAACTCGGTCAAGGCCCTACCCCCCCTGTG…
ESM_Unigene_00711	TTCCAACTTCTTCTTCTTCGAGCTACAGCAACGGTTTCATCGGCTTCCAACTTCTTCTTCTTCGAGCTACAGCAACGGTTTCATCGGCTTCCAACTTCTTCTTCTTCGAGCGACAGCAGCGGTTTCATCAAGCGACAGCAGCAGTGGTTTCATCGTTTCCTTTTATATGCCTCTGAAAGCAGCACGGTTTCAGCAGTTTCTAGTATTTGCCAAACGACCAAAATACCTCTGAATGCTGAATTTTTTGGTGGTCCACATGAAATTCAGAGGTTTTTTGGTTTAAGAGGTTTTATCAAACGCACTCTTAGTTTTTGGTTCTCCTCTACTGCTTCGATTTTTTTTTGGTCCCTGCAAACATCATTCACAATTACTGCCCCATTCGTTTCCTCCATCACATTT…
ESM_Unigene_00712	ATGGTGCTACAACATGGGAAAAAACTGGCTATCCATTTCATTTCAGCTCACTTTGGCGATTTTGTCTCTAAAGTTTGTGATGTTCTCATGACCAAAGGAACTTTAGCCCTACCGGATATAACACGGTACAGTGCACTCCCTCTGCAACAAGTCAAAAACTGTCTCCTTGTCTTAATCCAACACAACTGTGTCCAAGCTTTTGATCTCGAGAAGGAAGCTGGTTTTGGGGTGGCACCTAAGGTTATTACTCATTACACAGTCATCTTTGAAAACATTCTTCATCGTATGAGGTTCTCCAAATTCTTAGCTGTTGTATCTGAAGATCTTGGTAAGGACTGTGAGAAGCTCCTTGAGGGCTTGTTTCAACATGGCAGGCTTACATTAGAACAGATTTTGTTA…
ESM_Unigene_00713	GCACAAAAGCGTCTTGCTCGAGGATTACGTCTCAATTACACTGAAGCTGTAGCACTACTAGCGACTCAGACGTTGGAATTCGTGCGCGATGGTAATAGGACTGTTGCAGAGTTAATGAACATTGGAAAACAGCTTCTAGGAAGGAGGCAGGTTCTTCCCTCCGTTGTTCACCTTTTGCACACAGTCCAGGTTGAGGGGACCTTTCCTGATGGGACAAAGTTAATTACTGTTCATGATCCCATTGCAAGTGAGAATGGAGATTTGGAACTAGCTTTATATGGTTCTTTTTTACCAGTTCCTTCACTAGACAAATTTCCAGATATAGAAGATGAGTTAATTCCCGGTGCAATCAGTTTTGGAGGTGGTAATATTATCCTAAACACTGGAAGAAAAGCTGTT…
ESM_Unigene_00714	ATGGAAAGAGTAAAGGATTCTCCAAGTAACATTCCTGCTTGTTATGTCCTCCCCGATTCGCAACGTCCTAGTCAAGGATTGTTGTCGGACATTCCTATAATCAAAGTCGCTGGGTTACATCAAGGTCCTAACGAGAGGGCCATTGTTGTTGATGAAATCAGGAGTGCTTGTCAACAAATGGGTTTCTTTCATATTATCAACCATGGAATATGTCAATCAGTTCTGGACGATGGTATCTCAGCTGCTTCAGATTTCTTCGACTTGCCTACTGAACATAAGAGGGACCTAATGTCAAACGATGTTTACAAGCCTGTTCGGTATGGAACAAGCATAAAAGATGGTTCGGATAGGATGCAGTTTTGGAGAGTTTTCCTCAAACACTATGCGCATCCTTTGAAA…
ESM_Unigene_00715	ATGGCATTTTCAATGTCTCCCTCCTTGTTATCTTCTTTCCGAATCCCTGACTACCAAAACCTCCCCAAGCCCTGTTACAGTTCCTCAATAAAGTTTCCCCATTTTCCCTCCATCAAATGCTCCTCCGACAAAAACGAGAATTCCACAAACGGGTCATGGGTCAGTCCAGACTGGTTTACCTCTCTGACCCGGTCCCTAACAAGTGGTCTGAGTAGCGATGATTCGGGTATACCCATTGCTACTGCTAAACTTGATGATGTTTCTGATCTATTGGGTGGTGGCCTTTTCCTCCCACTGTTCAAATGGATGAAGGAGTATGGGCCCATTTACCGGCTTGCTGCAGGTCCCCGTAATTTTGTGGTAGTTAGTGACCCGGCAATTGCAAAGCATGTGTTGAGA…
ESM_Unigene_00716	GAGACACTGTCCCTGTTTGTTGTGGGGAGGCCGTCAGATGGCGACAATGGAGGAGGCGTTGCGAGCATCTCAGAGTTGCAAGGACTGAACCAGCTCAGAGGATACTTAAAGATAGAGGGCCTTGAATATGTTAGAAATGGGGAGGATGCGAAAGAAGCCAACTTGTCAAGTAAAACACATCTCTCCGGGTTAGAACTGCGTTGGGATCGCGAAGTAAACAACAGCAAAGAGGTGCTGGAAGGCCTCCTTTGGCATCCCCTGAATATATCATATCTCTTGATACTGAATTACAAAGCGGCATATTTTCCAGAAGTTTTCGTACAAAATCTCAAATCCTTGAAGTCGTTAGTTATCCACAGCTGCAAAGAGCTGGTTTCTCTACCAGAGGGGCTACTACAA…
ESM_Unigene_00717	ATGGATGGAAGTAGTAATACAAGTGGTAGTAGCAAGAAGAGTAGTAGAGGTGGTGGTGGTGGCAATGGCGGGAGGTGGCAATCATCACAACAGATACGAGTGTGGTTTCTTCGGTTGAGCACGAGCATACTGGTTTGGACAGGGATCACACAGCTTACTTCAGTGGTGGAGGTTTGGCATCCTCGTTACCTTCCTAAAGGATGGCCTACTCCTTGCAATGGCGTCACAACCGATCATCTCAACAACTCTACCAGCTTATCCCTCAATTCGCAGCAGCAACTTTCCCCTCCTTCTCCTCATTCCCCGATTTCTCTTCTCCCCAATCGGGTTTACAAAAGTAATGGTTATCTAAGAGTATCTTGCAATGGTGGACTGAACCAAATGCGAGCTGCGATCTGT…
ESM_Unigene_00718	ATGTCATCTTCATCATCATCATCTTCTAATTCTTCTTCCTCTTTCTCTTCGTCTTCTTCTTCCTCTTCCGTTGCTTCTTCATCACTAACAATGAAACCCCCTAGAGTTTTTTCATCATCCCCATCCTCATCATCTTCTTCTTCTTCATTTATCTCACGCACAACTTTCTTCGGTTTCAATTTTACCGTACTTCCTGTATCTCGGAGGGGCTTGGACCTAGTTGTATTGTATCTCGGTCTTTTGCCGCTTCTCAATTTCGAAATCACCACTTTCTCGTCTTCACTTTCACCTGTCCAGTCTTCATCGTCATTCTCTCCGTCTTTTTTCTTTCTCCTGATACCCTTCTTACCTTTTGACCTACTTCTCTCACTGTTATCGTCGGACTCACTGTCCCCTCTT…
ESM_Unigene_00719	ATATTCAAATGTTTCTTCTTCCGCTTTATCAAACTCACCTCGTTCTATGCTAGAATCGAGTTCGAACCTCAGAGAATCATGGAAATCAATGGCGAAGATGGTTCAAAACTCTCCGTTGAAAGCGATTCGAAGAGAGAATTAGGTAGAGGTCTAGGATTTCCTTCAGATGATAGAACAGTCTCTCGTAGTCATTTGCTTCTCAATTCTGCTCACAACCGGAGCCGAAAACCCCTTGATTCAGAAGCAGGGCTTCATTTTGAAGCTCTAGGGAGGAACCCCATCTGGGTTTTAAACAGTGAGAGTGGTGAAATTAGGGTTTTCAGGAAGCATGAAAAAGGGATTATGAGAGTCGGTGATCGCTTTTGTGTTTCGGCAATGAAACCCATTTTGTTCACTTTG…
ESM_Unigene_00720	AAGCGGGGATTAACTCGTTTGGGTTTTCTGGGTCGACTCGGCTGTTTCAGGCTGGTTTGGGTTTGTTTATATTGTCTAGTAGGTTTGCTTGATTCCCTGGACCTTTATGTTGAATCTAACAAGTTCACGGATTGGCGATGGTCTTTTGTTTACTACCATCTCGCTCACTTAATTAGGGAGTTGTTGTTGCAAAAGAAGGTCTGGAAGTACACTTTTTTGATAGTTCGAAAGCAATACTTGTGTTATATCTTCAGTATTTTCTGCAAGGTGTGGCGTGTGCCGGGATTTTATCCCTTTGTTACTGTCCGTCGAAACAATACGAGCTTTGAACACATGATGTTCATGGCCACTACAAGACCAGGCCTAAAATACTTAGGCAATTTAAACTATGTTGTAGAA…
ESM_Unigene_00721	ATGTTTGGTTATGTCTATCAGATGATGGTGGTTCGATATTGGGAGAATTATGGATGTTGGTTTGAGAATCAGTGGAGACAAGGCTTTTTCTTGGTGTTTCTCAGTTCTTTATATTTGGGGAGTCGGATATATATTTATAAGTTTATGAAGATTGTGTGGTTTTGTTTATATTGTCTAGTAGGTATGCTTATTTCCTTGAAGCTTTGTGTTACATCTAACCAATTCATGGAGTGGCGATGGTTTTTTGTTTACTGCCATCTCGCCCACAAAATCAGGGAGTTGTTGCACAAGCAAGTTTGGAAGTCCACTTTTTTGGGTCGAAATCTGGGTTATTTCCACGAGAAGAAAGAGAATTTGATGGTTCAAAACCAATACTTGTGTTATATCTTTCGTACTTCC…
ESM_Unigene_00722	ATGCAATCATTGACCTGGTTGACTCAACAAACAACCAGGTCCGATTGGCACCCACTCAAACCAGTCAGTCGCCAAAAAAACCCAACCACCAAATTCCAATCCGTCATAGCGCACTGCCCTGAAAAGAGCTTCTTCTCAAACTATGAGAATTCGAAAGTCGAGCACAGCTGCAGGCTGCAGAGAGGATTAGTTCATGTGGTTCACGAATTTGTTCGCTCCTTTCGCTACTCTTCTCCGGCTGCCAGAAAAAATCAAACCAAACATATACCCCGACAACATCCGGCCAGATTCTCGTCCAAACATAACAAACATCCGGCCAGATTCTCGTCCAAACATAACAAACACGCAAGAATTCAATCCTACCGAAAAAACCAAGCTGAAACAACCAAGATGAACATC…
ESM_Unigene_00723	ATGTCACTCTTCCTTCCTCGTAAATTCTCTTCCTCCCTTCACTCTCCTTCCCATTTCCTCCTCTCTCCTTCCACCTCCTTTACTCTCTCACTCAACAAATCCAAAACCCCAACACCAACACAGAGATCTACCATGTCTACTTCAACTTCTTCCTCTTCTCCCATTCCTACCAAAGAAGATCAACAACTGAACCTAACCCAAGTCCTAAAATACCACAACCAAACCAAACACTCCTTCAACAACTACGCTAGAGGTCCCCACGGCCTTGATTGGGCTAACCAACCCAACCCCTTCCGTCGTTACATTTCTTCTCCTCTCCTCCCTCTCCAACACCCCTCACAAGACCCTAACACATCTCATCCTCTCTACTCTTCTCTCTACCTCTCTCTTCCGCCCCCA…
ESM_Unigene_00724	ATGACAACATCAGATTTCCCCATAACAAGAGGCAAGATTTATATGGTTTTCATTTGTTTCACACTACTTCTACTAGATTTCTCAAGACTTGCAGTCGCACAGTCGATAGTTCGGTCACTTCCAGGCTTTAATGGCCCCTTGCCCTTCGAATTAGAAACCGGTTATGTGGGTGTAGACGACTCTGGTGATGTGCAGCTCTTTTACTACTTCATCAAGTCTGAAAGGAAACCGAGAGAGGATCCTCTTGTGCTATGGATCACCGGAGGTCCTGCTTGTTCTTCTCTCAGTGGACTTGTGTTCGAAATAGGTCCGTTATATATCAAGAAGGTTGAGTATAATGGGAGCTTGCCAACTTTGGTGTTGAACCCAAATTCTTGGACAAAGGTTTCAAATATTATA…
ESM_Unigene_00725	ATGACGCCGCTGTTTGCTAGTCCACTGCGACGGATTCGAACGAAACCAACTGCATTAACAAAGATTTTTCTCTTCATGAACTCTGCATGCAGGTCCTTGCGAGTGGTTACAAACCCTTTTCTCACTATAGCCTTCTGCAAAGAAACTGCTTTCCTGGGTCCAAGCCCAGAAACAAACTGTAATGGGGAAAAAAGCCATTCGTGGCTTGCAGCCAAATTTATGTCAATTCCTACTTGGTTGGTGACATCTACCATCACCTGTTCCACCATCTCATACTTCTCATCAGGCGTAAGGAACTCGTCTAAAGCCCCAAGCTTCCAGGATAGTATCTCTCTTGCTTGCCCACATAATGTTGCAACCATGGCCAAAGGGTTCTGCAAGTATCGCCCAAGAGCAGCA…
ESM_Unigene_00726	ATGACAACATCAGATTTCCCCATAACAAGAGGCAAGATTTATATGGTTTTCATTTGTTTCACACTACTTCTACTAGATTTCTCAAGACTTGCAGTCGCACAGTCGATAGTTCGGTCACTTCCAGGCTTTAATGGCCCCTTGCCCTTCGAATTAGAAACCGGTTATGTGGGTGTAGACGACTCTGGTGATGTGCAGCTCTTTTACTACTTCATCAAGTCTGAAAGGAAACCGAGAGAGGATCCTCTTGTGCTATGGATCACCGGAGGTCCTGCTTGTTCTTCTCTCAGTGGACTTGTGTTCGAAATAGGTCCGTTATATATCAAGAAGGTTGAGTATAATGGGAGCTTGCCAACTTTGGTGTTGAACCCAAATTCTTGGACAAAGGTTTCAAATATTATA…
ESM_Unigene_00727	AAAAATTCATATGAAAAAACAATTGACATAGTAGAATGGAATAGCCTTCGAGGAATAATGAGTAAATTGGGGCTTAATGAAAAATTTATACATATCTTAAAACTATGCATAACCTTAGTGTCAGTAGCAGTTTTACTACATGGGCCCCCTAGTGAATATTTTAACCTAAGTAGAGGCCTTAGGCAATGGGACTCTCTATCCCCTTATATTTTTATAATATTAAGTGAAGCTTTCTCTGGACTTATGCAAAAACAACAAAAAGTTCAAAAATTACCACCCCTTAAACTTAGTAAGGAAGGCCCTGCTATCTCTCATCTCTTATATGTTGATGACCTAATAATTTTCTATAAAGCCACCAATGACAGTTGCAATATATTTAAAAAGAGTTTGAAATTATAT…
ESM_Unigene_00728	ATGGCTTCCATGGCAATCTCAATATCTTTTTTGCGATTTCAATCCCCTTCATTGCAGTCTCCAATCTACTACTCGAAGCATCGAATTTCAATAACTGAACCCAAACTTGGCGCCAAAGTTGGGTTAAGCTGGCGAAAAGCAGAACAGAATATTCGATTGAGAGTGGGTTGTAGTTCTGATAATGATAATAGCGTTGAAGATGAGGTCAAGAGGGAGAAAAGCATCTTGGATTATGGAAAGTACGTTGAGAAATTGCGGGCAACCATCAGCAGCTTTGCGCCTGTTCTATTCGTGGTGAAAAGGCAGATTAGCACAAATTATGCAATCGGGTTGTGCATTGCTGTTGTGGCTTTGGTGATTACTGTAAGACAATATTTAATTAGGAAGTCAACGGTCAAC…
ESM_Unigene_00729	AAGTCTGAAAACCAGACCAATCCTTTTCCTCTCAACACGATGGAAGTCCATCCAAGAACAAAACCCACACATCTCCACATACTAATCTACTCATCTGCGCTCATATCCTTCTTCTATCACCACCTCAAGCATCTCCTCCACCCCACAACTCCCCCACATTTCTTTCTCCACCTAGCCTTATTTTCCTCAGACCTAATCCTTGCCTTCATGTGGTTCACCTCCCAAGCCTTCCGATACCGCCCGGTCCGTCGGATTGTTCATCCAGAGAATCTAGCCCATATACTTGAAGATAAGGAGCTTCCTGGATTGGATATATTCATTTGCACTGCTGATCCTTATAAAGAGCCACCAATCAATACTGCAAACACTGCTATTTCTGTATTGGCATATGATTATCCT…
ESM_Unigene_00730	ATGTTGTTCCTCTCTAGCCAGATTGCCCACCATATAGTTGTCGGAAGAATATTTCATACAAGCTTTGCTCCCTCGTTCATCCACGGTCCTTTCTCCCATCCAATCAAAAGCTTTGACACTGTCTGCGGCATCACCCACTCAAAGGATGCTATACTGAAAAAAAAATGCCTCCATATCTTCTCTACAAACGGACATAACAACAGTAAATGGTCTACCGACTCAAAACCATCTGATCACAACGCACAACCTGCATCGACATCCATCTCCCTTCGAATGAGCACCTCCCCCAATAGAATTCTGCCCCAAATGGTCTACCGACATCCAGCTACTAAGTATCCTAATGCCCCAATAACGCCAATGCCATTGAAACTTGCTTTCGTTGAAAGGATTTGCCCTCGC…
ESM_Unigene_00731	ATGGAAGATTATCCAGAAGAGCTTCGAACACCACCAGTGACCTTAGTATCCCTCGTCGGACATCCCGACCTTCACCAATCAATTTCATCTTACCTTCACACAGAACAACCTCCGGTCAACACACTAGCATTACCTGATTTCTCGAAGATCTCAGTAATGGCGAAGACAGAGAAGGAGAATCGAGATTCATCTTATCGGCCAGGTGGAATTTTGAAGAGAGATTGGTTGTTGAAGCATCGAACTAGGGTTCCTTCTGTTGTTGCTGCTTTGTTTAGTGCCAGTCAGGTGTCTGGTGACCCTGCTCAGTGGCTTCAGGTCTGCACCGATCTTGAAAACCTAAAAGCTGTCATTCAAGGAAGGAACATCAAACTGATTGTTGTGGTTGTACAATCAACTATC…
ESM_Unigene_00732	ATGGAAGATTATCCAGAAGAGCTTCGAACACCACCAGTGACCTTAGTATCCCTCGTCGGACATCCCGACCTTCACCAATCAATTTCATCTTACCTTCACACAGAACAACCTCCGGTCAACACACTAGCATTACCTGATTTCTCGAAGATCTCAGTAATGGCGAAGACAGAGAAGGAGAATCGAGATTCATCTTATCGGCCAGGTGGAATTTTGAAGAGAGATTGGTTGTTGAAGCATCGAACTAGGGTTCCTTCTGTTGTTGCTGCTTTGTTTAGTGCCAGTCAGGTGTCTGGTGACCCTGCTCAGTGGCTTCAGGTCTGCACCGATCTTGAAAACCTAAAAGCTGTCATTCAAGGAAGGAACATCAAACTGATTGTTGTGGTTGTACAATCAACTATC…
ESM_Unigene_00733	TTTTTGCCAGATCGCAGATCTACGGTAATCGGCTCTATACTGTTTATGCCCGTAGCAGGGGAGCGCAGTGTTGGATCAACGACAGCAAGATCCATGGCCTGGTTTTCTGGAGCAGCTTCTTCTGGAGTTCCTCTCGTTTTCGTTAATATCCAAACAGAACAAATTGCAACCTCGGAGAGAAGTACTGCTGTAAAAGAAATGAGCTGGGGAAGGCAACAAACATACAACACGACCATCCAAATCGTGCAAGGAATACGCCTATGGTTTCTACCTGGAGTTGCAGAGGCCCCGATACTTTTGACGCCAGAAAAAGGAGACACCCGCTTCGGAATGGACATCAAACGTACTGAAGAGGGATTCATCTGTATATATTCAGTTGCAAAAGGAACAGCAGCAGAC…
ESM_Unigene_00734	AGTATGGAAAATGTATCTGTTGTCTCTGTAGTTGGGATGGCGGGGATTGGGAAGACTACCGTTGCTCAGCTTGTGTACAACGACGCAGATATATGTACACATTTTCCACTACGAATGTGGATCTCTGTTCATCAACAGTTCGATGTTAGAAAGCTCACAAAAGCAATCATAGAATCTGCCTCTCATTCGGTCATTGAGCTCATGGACTTAGATCCGCTTCAAGTTATGCTTCAGAGAAAATTGGACAATCAAAGATTTTTGCTTGTGTTGGACGACGTTTGGAGTGAGAGTTATAATGATTGGGATGTCTTCCAAACACCCCTTACAGTTGGAGCCAGGGGAAGCAGAATTCTTGTCACCACTCGAAGTCACATTGTTTCAAATGTCATGAATGCTTAC…
ESM_Unigene_00735	ATGGATATCCTCACATACCACGTCTATATCTCCAGGCATATTTGTTTTGATGAGACCAGATTCCCTTATGATTTGACCAACAATTCTAGCTTTTTTCAACAACTCCTGAGTATGTTAAGCTTAAGTTGGCAGCTCCTTTTCCACATCCAGTCCCTTCTACATCATCTCCAGAGACTACCATTACATCTCTTCCACTACAACCAGCTAGTCAAGAGATTTTCCTGGTCTATCAACGTAGGAGGGTACATCCGATTATCTCAGATTCTTCTCCTGTCGTACAACAAAGGTCGACTAGTACTCCGACTGAGTCACCGCTGCCTCTCTCTTCTGATTTATCTGGTCCGCAGTCCGAGTCTTAACCTTCAGCATCCACTTTGCTCCAACCACCTCCGGCACAAA…
ESM_Unigene_00736	ATGCTCATTCGAGCATCGCAGTTAAGTTCCCCCGCCCGAAAATCTATCTTCTTCCTACCCGAACACCATCTCTACCGCTGTTTCTCTGATTCCAGGATAGAAGACTCAATCTCACCACCCACACCGGAGAAACTCGTTTCCTACTTAGAAAACTGCCTAGACATCAAACCTCTCAAAAAGCTTCATGCTTGCATCATTACATCGGGTCTTGAAACCCACATTCTCCTCGGCTCCAAGATCCTGAACTCTTATCCAAATCTTGGAAAGTTAGCTGATTCACAAAGGGTATTTGATAAAATTATCAACAGGACGACATCTCTTTTGAACTCAGACCTTGTTGGGTATTTTAGAGCTGGACAGTTTGATGAGGTTTTAAGATTGTATTCGAAAGCAAAGCGA…
ESM_Unigene_00737	ATGGCACAGAGCTCGAGTAGCGACGATGGAGGAGGAAGATGGTCGCTAAATGGAATGACCGCTCTGGTTACCGGTGGAACGAGAGGAATCGGGCATGCTGTAGTGGAGGAATTAGCCCAACTCGGTGCGATCGTACACACATGTTCTCGAAACGAAACGGAACTGAATTCATGTTTGAAAGAATGGAAAGGTAAGGGTTTCAAGGTCACTGGATGGGTTTGTGATGTATCGTCTGGACCCGAACGGGAGCAGCTAATGGAATATGTTTCTTCTGCTTTTGATGGCAAGCTCAACATTCTTATAAACAACGTGGGGACAAATATCAGGAAACCTACTCAAGAATATTCTTCTGAAGAATTCACATATCTCATGTCTACCAATTTCGACTCAACTTACCAT…
ESM_Unigene_00738	ATGGAGCCTGTTTATTCAAACAAGTTACTAGGCGGTCAGGACGAAGATGATGAAGATGGAGAACGAGGCGCTGGAAATCGCCTTCGCGCGTGGCATTCGTCGAGAATCTTTAGGGTTTCGAGAGCTTCTGGTGGGAAGGATCGGCATAGCAAGGTTTTGACGGCGAAAGGGTTGAGAGATCGGAGAGTGAGGCTTTCAGTGTCTACGGCGATACAGTTTTATGATCTTCAAGACAGGTTAGGGTATGATCAGCCTAGTAAGGCAGTGGAGTGGCTCATCAAAGCTGCGGCGGAGGCTATAGCCGAATTACCTTCGCTTGATAGCAAGTATCCCCCTCCTCCAGAGACTTCCAGGACACAGCAAAGTGATGATACTTCTGGTGAGCAACAATTAGAGGAG…
ESM_Unigene_00739	ATGCACAGTAAGAGTACCAAAAGAGAAGGTAAGGTCCTCAAAAAGGACAGTGTCAAGCCGAAGAAGATGAAGGTAGTTCAGAAGAAATCTTTAGTTCAAGCATCTCAACTGGCGGAGATTGATTTGTCCTTAGATAAAAATTCCAAAAGACAAAGAAAGATTGGCAAAAAAGACCAAGTCAAGTTGAAGAAGAGGAAGTTAGGTGAGAAAAAGGTTTTGGCTGGCTCATTTCAAGTTGATAATGTTGCTTCTGAGGATGAATTCATCAGAGATGAAAAATTGATTGAAGTGAAAGTAGAAAAGAAAAAGAAAAATCATTCCGGGAAGAAGAAGAGCAAAAAAGTAAAGGATAGTCCGGAGGAAATTTTCAAAGCCAGTCAACTTGTTTCAGAAGGCAGT…
ESM_Unigene_00740	ATGCACAGTAAGAGTACCAAAAGAGAAGGTAAGGTCCTCAAAAAGGACAGTGTCAAGCCGAAGAAGATGAAGGTAGTTCAGAAGAAATCTTTAGTTCAAGCATCTCAACTGGCGGAGATTGATTTGTCCTTAGATAAAAATTCCAAAAGACAAAGAAAGATTGGCAAAAAAGACCAAGTCAAGTTGAAGAAGAGGAAGTTAGGTGAGAAAAAGGTTTTGGCTGGCTCATTTCAAGTTGATAATGTTGCTTCTGAGGATGAATTCATCAGAGATGAAAAATTGATTGAAGTGAAAGTAGAAAAGAAAAAGAAAAATCATTCCGGGAAGAAGAAGAGCAAAAAAGTAAAGGATAGTCCGGAGGAAATTTTCAAAGCCAGTCAACTTGTTTCAGAAGACAAG…
ESM_Unigene_00741	ATGAGGATGAACCTGTGGATAGGAGCAAACATTGGGGTGACTTGGAAGAAGAAGAGGATGAAGAGTCGTCATCGGAAGAAGTTCTTTCTGATGACGGCATGGAGGATGGTATTCAATCCGTTGATAGCCTCTCAAGGTACTTGTTTTCAATTTTGCACGATTTATCTAGAACGAAGTAAACCGTTCATCATGTATCATTACTATCTTCTTCTCTTCAGCACTCCAACTGGCGTAGAGACACCAGATGTGCTCGAGCTCCGAAAGCAGCAGAGGAAGGAGCCAGAGAGGCCTCTGTACCAGGTACTTGAAGAAAAGGAAGAAAAAATTGCTCCAGGGACTTTACTTGGAACTTCACATACGTATGTGGTTGGGAGTGGCACTCAGGACAAGGCAGCTACC…
ESM_Unigene_00742	ATGGTGGTAAGCAGATTTCTCCGACACAAAACCAGAGAACTGAGCTACCTTCATTTCTTGTTCCTGGAAATTTTTTCGTTTGAAAGAACAAAAAAGAATCTTCCTTTGACCAGGTTTCAAGCCATCGACCATGGAAGGGATGGACCGTTGCAGGTCAGCCATGGAAAACAGAATAAGCTCCTTGTTCACAAAGTCTCTGTACTTGATGCGCTTCTCCTTTTGATCAAGTTGGGTGCCAGGCTCAAATTGCCGGAGCCAGTTTTTCCTTGCTTCGATCTTTTTCTTACTGAATGCCAGATCAATTGCATCAGCATCTTGATCATCCTCCCATACAAAGTCTTTCTTGTGCAGGTCCAAGTCTTTAAAGTATTGCTTGCCTTCTTCAGCAGTACTTGTTCC…
ESM_Unigene_00743	ATGGCGCGAAGGATATTAATGAGAGGTGTTGATACCAGTTTTATAAGAGCTTTGACTTCAAATGTTATAAGGGATGATATCCAATCAACTTCATCATTCAGAGGAATAAAAGGGTGTAATGGCAGGTCAGCATTCGAAGGAATTGAAGGTAGCATGGTATCTTCCAGACAATATCTCATTCGCTATTTTCATGCAAGCACGGAGAGGTTAGCAAGAAAAAATGAAGATCCGTTTAGTGGCCTAAAATCTCCCAGGAAAGGGAAGTTTAAGAAAAAGGAAAAAAGAACGGAAGCACCTGTTGAATCTCCCTATGTGCCTCCTAAACCAAAGAGAACTGCAAAATCTGTGTCCGAAAAAACAATTGATATTTTTGAAGGGATGACAATTTCAGAGCTTGCC…
ESM_Unigene_00744	ATGATGAGCAATGCTACTTGTGTGGCCCGAAGTCGTAGACTCGGGATCATTTCCTTTTGTGGTGTGCCCATTCACTTAGGTGATATGAAAGACGTTCTTGTAGGTGTTAGGGGTGAGATTGGCAGCCCTGGTATTTATTGTTGCCTGGTTGATAGCTTGGCTGCAATCGTCAAGCCGGTTGGTGTTCAGAAGACTGGTTTCAAACTAGAAGATGCTATGGAGATTGCTCAGAATGGAGTGAACACTTTGAATCTGGAGAAGAGGACTACACGGTGCTGCCAGACTTGTTTCAAGCCAAGAGAAGGTCACTATGAGTGGAGATTTAGGACATTTAGTTCGGGACTGCCAAAAAGAAAGGAACCCTCTGCCTCCTGGCTGCCTTGCTTCAGCCAGAAAGGC…
ESM_Unigene_00745	ATGGCAGAAGAAGATAACTACACCAAAGATGGCACAACAGACTATCGTAACAATCCTGCTGACAAAAAGAAAACTGGAACCTGGAAGGCTTGCCCTTTTATCTTAGGGAATGAATGTTGTGAGCGATTGGCATACTATGGGATGAGCAGCAATCTAGTAATTTACTTCAAAACCAAACTCAACCAGCATAGTGTAACAGCAACCAACAATGTCACCAATTGGTCAGGAACTTGCTATATTACACCATTGCTAGGAGCCTTTTTAGCCGATGCCTACTTGGGAAGATACAAGACCATCGCCATCTTTTCCATCATCTATTGTTTGGGTATGACATTGCTATCCCTGACAGCTTCTGTGCCGGGACTGAAGCCAAACTGCACCAAGGATACTTGTGACCCG…
ESM_Unigene_00746	ATGTATCAGTTACATTTCTTAATCGTTTGGGTTACTGTGTTTGGTTACTTAGCACGGTTCGCTTTGGGAGCAACTCTTCTTCCTGCTAATGAAGTGGAGGCGCTGAAAGTGATAGGGAACAAGTTAGGGGTGAAGACTTGGGACTTCACAGGATCTGATCCATGCGGGGGAAAGGCACCATGGGTGACTATTCCATGCGCTAAGGACGTGAACAATTGCGATGCGGTGAGATGCAATTGCCCTGGCACTGTTTGCCATGTCAAAAGCATAGAATTAAAAGGCCAGAGTCTATCAGGCTTTCTCCCACCAGAACTAGCAAAACTCCCGGACCTTGAGTTACTTGATTTGACACGCAACTATCTTAATGGTTCAATACCTCCAGAATGGAGTTCAATGAAA…
ESM_Unigene_00747	GCAAGTTTGTCTTCCAAAGGAGAGGTGGGACTTCTGTGTGGTGAAGATGTGAATATCTCTAGAGGAGGAGAAAAAAAAAAAGAAAAAGAAAAAAAAAAAGAAGAAAAGGTGGAAAGGGGAAGCAGTGTCTACACCATCGACGTTCAAGATGCCATCAACAGTGATTGTTCTTTTTTTGACCTGAATTGTGAAAATGAAGATGAAAAGGATGACAGAGAAGAGGAAAAAGAAAAGAAAAGAGAAGGAAAAAGGGAAGAAGAGGGTGAATGTGAAGGGGACAGAAACAAGGAAGCAAAGGTATCCACTTCAGAGGAATTCGAGACTGTACCTTCAGATGAAGATCTCTTAAATTATCGAGGAATGTTCAGGAAAGTACAATGTACTGCAGCACATGGCAAT…
ESM_Unigene_00748	ATGAAAATCACCAATGACAATGCCACAACCATCGACTATTGGTTAGCCATAGTTGAACCATTCCTCACATCTGATGAGGAGAGAAATTCTGATGACATCATTCAGAAATTCAGGGCCGTGGTAGCAGAACACGGGGATACAGAGGAGGTAGACCCTGAAGTCTTCTTCACTATCTTTGCCATTCTAGCCACAAAGTATGGTAGAGTTTACTCCAAAAAAGTTGAGGAACTGATTGAGTCACTCAAGGCTGCGATATTAGCAGGAGCTGAAGCAGAAAATTTGAGGAATAAATTGAAAGACATTTCTCAAAGGTATGCTTTACAAGTTGAAATAACAGCAGATAGGGAGTTGCAGCTTGAGAATTTGAGGAAAAAAGGGCATGAACAACCACTGACTGGC…
ESM_Unigene_00749	ATGGCTTCCCTAATTAACGTGAGCTCCCTTGTAAATAGAGTGAAATTAGATCAGAGCATAATAGGTAGTGATGAGATAAGTAAATTATATGGTTCCGATGCACCACTGGTGTTCAAAGATGAAGTCAAAATGGTCATTCCTGGGAATGCTGAAGGTGAAGCAATTAAACTGCAGGCCAATATTTTAACCGCTGATAGATTGCAATCAATAAGAAATGTAAAAGTCAATGGGAAAGAGGCGGCTTATTTGCACTTGGGGTTCGTTCCCATTGCAATTAGGTCCCTGCTGCCATCCGGTAATGAGCAGATTTGGGGTAGATGTGCGCTGGTAGACACCAGCAGGACTAGAGCTGAGACCGCAGTAATCGATGAGTTTGAATTCAAATTCACGAAGAAACAA…
ESM_Unigene_00750	ATGGCAATGCCACAAGGAAACGTTGTGATCTCTTCTGACAAAATGCAGTTTCCAACCACTGGAACCAACAATGGTGATATCCAGCACCGACAATGGTTCATGGACGAGCGTGACAGGTTTATTTCATGGTTACGAGGCGAATTCGCTGCGGCAAACGCCTTAATCGATGCTCTTTGTCTCCATCTTCGGTCCATCGGCGATCCAGGTGAATATGATGTTGTTATGAATTGCATTAATCAAAGGCGTTGCAATTGGAACCCTGTTCTTCATATGCAACAGTATTTCTCAGTTGCCGAAGTGCAATACGCATTGCAACAGGCAACGTGGAAGAAACAACAGAGGCATTTTGATAAGAGTAAAGATCTGAAGAAATCTGGTTCTCGGCAGTGGTTTAGGGTT…
ESM_Unigene_00751	ATGGCAATGCCACAAGGAAACGTTGTGATCTCTTCTGACAAAATGCAGTTTCCAACCACTGGAACCAACAATGGTGATATCCAGCACCGACAATGGTTCATGGACGAGCGTGACAGGTTTATTTCATGGTTACGAGGCGAATTCGCTGCGGCAAACGCCTTAATCGATGCTCTTTGTCTCCATCTTCGGTCCATCGGCGATCCAGGTGAATATGATGTTGTTATGAATTGCATTAATCAAAGGCGTTGCAATTGGAACCCTGTTCTTCATATGCAACAGTATTTCTCAGTTGCCGAAGTGCAATACGCATTGCAACAGGCAACGTGGAAGAAACAACAGAGGCATTTTGATAAGAGTAAAGATCTGAAGAAATCTGGTTCTCGGCAGTGGTTTAGGGTT…
ESM_Unigene_00752	GGACATTATCAATATGAATTTCCAGACTGGGAAAAAAGGGCCAATTATGCTGAACTCAATGAAGAGGAGGAGCTTCTCCTGATGTCCTATGTTGAGCTCAACAATTCAATTAGGGAGGAGGTCTGGTTTCTTGACTCAGGGTGTTCAAACCACATGACGGGGAATAAGGATTGGTTCGTGGATCTGGATAAACAATTCAGACACTCAGTTAAGCTGGAGAATGACTTCAGGATGTCGGTGATGGGAAAAGGCAACATCAGGCTTGATGTAGGAGGTGTAACTCAATTAGTTTCATATGTATACTACATACCCGAGTTGAAAAATAATCAGTTGAGTATTGGTCAGCTGCAAGAGAAGGGGTTGGCTATTCTGATTCGAAATGGAGAATACATGATTTAC…
ESM_Unigene_00753	ATGTCCTATGTTGAGCTCAACAATTCAACAAGGGAGGAAGTCTGGTTTCTCGACTCAGGATGTTCGAACCACATGACGGGGAATAAGGAATGGTTCGTGGCTCTGGATAAACAATTCAAGCACTCAGTGAAGTTAGGGAATGATTTCAGGATTCCGGTAATGGGAAGAGGCAACATCAGGCTCGACGTTGGAGGTGTAACTCAGGTAGTTTCAGATGTGTACTATATACCTGAGTTAAAAAATAATCTCTTGAGTATTGGTCAGCTGCAGGAGAAGGGGTTGGTTATTCTGATTGGAAATGGAGAATGCAGGATTTATCATTCTAGGAGGGGGCTCATCATGCATACAAATATGACTTCCAACAAAATGTTCATTATGATTGTAAAGGGACTGCCTGAA…
ESM_Unigene_00754	AGAGAACCAACTGGAGGGGTAGAAGTTTGGGATTGGATTTTCACGCCTCCTGTAACAATGTTCATTGCTTCCTGCACAACTAGATTCATCTCTTATTTGAATTCCATGCTCAAAGCCTCATTGTTGTTGACGAGTTCAAGGGCTTCCACTTCTCATGGTATTTTCCATGTCTTTGGATTTGAATTAGGCTGCAAACGAAGGGTGGAATACCTCGCCCTTTTTCGAATGGAGCCTCCTCTACCAAGAGAACCAACTGGAGGGGTAGAAGTTTGGGATTGGATTTTCACGCCTCCTGTAACAATGTTCATTGCTTCCTGCACAACTAGATTCATCTCTTATTTGAATTCCATGCTCAAAGCCTCATTGTTGTTGACGAGTTCAAGGGCTTCCACTTCTCAT…
ESM_Unigene_00755	TCTCTCTTCCTTTACTTCTATCGATTTTCTAGGGTTTCTACCCTTTATTTTGCTTTTATTTTCCCTATTTTGGGCTTGCAATTTGTTGAGTATAACAAATTGGTATCAGAGCAGTGCTCCCGGCATTTGATATTCTCTATAATGGTGTCTAAGTCTGTTTGTGGAGAGAATAAGGTAGAGAATACCCATGAAGAGGAGCTTCAGGGTACTTCTCTTCCTATTACAGCCTTTGTTCAAGCAATGAACAAGATGGGTAATCAATTTCTGGATCTCATAAGCTTCATGGAGACTAGTCATGCTGGATTGCTTAATGCTATTGAGCAATCTCACCATGAGGAAGTTGGTGAAACTTCTGCTAAGAAGGTCTTGAAGACGGCGCAATACGTTGCAACAGAGCCT…
ESM_Unigene_00756	ATGAGAAAGAAAACAAGTGTTCTTCTTCAATTCCTTCTACTCATCATACAACACTTCATAGTTTCTTCTACAGAAGTGAGAAGCCCGATGCAAGAGAAAGCAGAAGCATCAGTTCCAGTGACGACAACATTAAGTCCACCAGAGGGTAATACAACATTCGTTGGGGGCAGAACCTGGTGTGTGGCAATGCCCGGTGTGTCTCAGTTGGATCTCCAGAAAGCTTTGGATTGGGCTTGTGGTGCTGGCAAGACTGATTGCTCCCCAATCCAATCAGGTGGTGACTGTTTCCATCCTGATACTCTTCTCTCTCACGCTTCCTTTGCTTTCAATTCCTATTACCAACAAAATGGGAATTCCGATATTGCTTGCAACTTTGGTGGAACTGCTGCCATTATTAAG…
ESM_Unigene_00757	ATGTTTCTCACTGATTCCACGAAAAGGATTTCCTTCCAACGGCAGATTACCGACGGAGATTTGGTAATCGTCTACGAAAGGCACGATGTCATGAAAGCCATCAAAGTCTCTCAAGGCTCCGATTTTCAGAACCGCTTTGGTGTTTTCAAACACTCGGATTGGATTGGCAAACCGTTCGGGTCAAAGGTTCTGAGCAATAAAGGTGGATTTGTGTATCTGTTGGCTCCAACTCCAGAGTTGTGGACATTGGTTCTTAGCCACAGGACTCAGATTCTGTATATTGCGGATATTAGTTTCGTGGTTTTGTACTTGGAATTAGTTCCTGGTTGTGTGGCTCTTGAGTCGGGTACTGGAAGTGGCTCTCTTTCTACCTCGCTTGCTAGGGCCGTGGCTCCCACT…
ESM_Unigene_00758	ATGCTTAGATCACTGTCAAGGGCGCCCTTTCGTTCGATTGCAGAATCATTTTCCGGAGCCAGTTCTTCCATAGACAAGGGCCGAAATGTCCTCCACAACATGGAGTTCTCACGAAACTTTGCAGATTCCCAAGGTTCCATTCACTTTGGATTTGGTACGGTGCCGGTCACAGGTTCTTTGCAGACTCAAATTGTTAATGCACTTCGTTTAGGGGAAAGAGGCAGAGCTTCTGTTCTGCTTTCATATCTCAGCCATGGAAATGACCCTCTAAGAGCTGACGACTTTGTTTATATACTAGACTACTGTGCAAAATCTCCGGACCCATTGTTTGTTATGGAGACATGGAGAATTATGGAAGAGAAAGAGATTGGCATGAACAATAGGTGTTACGTATATATC…
ESM_Unigene_00759	TTTATGTACTCATCTCACAATCGCTTCCATACCAAATTTGTTATCGTCAGTCTCCTCTGCAAACTCAATCCGCCTTTTTTTACCATGACTGCAAGCGAGGGTTCGTTGATGAGCTCGGAGCTCGACTCACAAAGGACCTTGTACCCATATGTGACCGGCACTTCGGTGATTGGCATCAAGTACAAAGATGGGATTCTCATGGTTGCAGATATGGGAGGCTCCTACGGATCGACTCTTCGCTACAAAAGCGTGGAACGCATGAAGCCTATTGGAAAACATTCTGTTCTTGGTGCTAGTGGAGAAATTAGTGATTTTCAGGAGATATTGCGCTATCTTGACGAGCTTATTATATATGACAATATGTGGGACGACGGAAACTCCTTGGGCCCGAAAGAAGTT…
ESM_Unigene_00760	ATGGATATAGATGTTCTATTTCACTTTTTTTTTTTCTTTTGCCAATCTCAGTCGCCATTGTTAGATTGTTTATTCGATAATTTTATTTTTTCTAATCATAGTAGCTATTATTATTTCATATATAATTTTATTCTGAATTTCATCTTATTATATATAATAGAGACAATGAGATTGATTAGACGATTATGTTTGCGTAAGGAATACATGTATTTGTTTAAGTTGTATAGGAATCAAGGCCATGGGAAGGGAGTTTTGCAACCACATCATCTGTTAGAGGACATTAAACCAATTTCTAAAGAGAACAGAAAAAAGCTAACAGTTAATCCATTCAGGCGAGTTTCGGTTTCACACCACAAATTAAATTTGAATTATGACACACTAATATCTCATATTTGTACA…
ESM_Unigene_00761	ATGAGGAATGATGTGGAGAAGCCGCGGGGAGCCATAATTCCGAGATCAGGAAGGAGTAACGGGATTTTCCCCACTTCTTTTCGTACCCTTTCCGGTTACTTGAGGACTGTGTCTTCTGGTGCTTCTAGTGTTGCTTCCACCGTCAGGTCAGCTGGGGCATCCGTTGCGTCTTCAATCGTGGACAGGATCGATGATTCCAGTGTTGATCAGGTGCATTGGGCTGGATTTGATAAGTTAGAATGTGCGGGGAATATCATCCGGAGGGTTCTTTTGCTGGGGTATCGGTCAGGTTTCCAGGTTTGGGATGTTGAGGAAGCAGGTGATGTACGGGAGCTGGTTTCTATTCATGATGGCCCCGTTTCATTTTTGCAAATGCAACCAAAGCCAATAGCATCAAAA…
ESM_Unigene_00762	TTTTCCCTTTCAACGATAATGGCTGATAAGACATTGGTGTTGAAGGTTGATCTTGATTGTAAGAAATGTTATAACAAGGTCAGAAGAGCTCTGTGTCAGAATCACTATGAAATCCGGAGCCAGACGATCGATAGGAAGGTAAACACAATCACAATATCAGGTCCATTCGACGCCACTTCGCTTGCGGAAAGGCTAAACCGCAAAGCAGGAAGTGCCATCAAGGGAATCGAGGTGAAAGAACCTCCCAAAAAGGTAGATGAGAAGCCGAAGTCAGATGCCAAACCAAAGTCAGACGAAAAGCCAAAAGAAGTAAAGAAAGACGACAAGCCAAAGTCAGACGAAAAGCCCAAAGAGGTAAAGAAAGATGACAAGCCCAAGTCAGATGCCAAACCACCGGAA…
ESM_Unigene_00763	ATGCATTACTGGATTCGAGCGGATTCCACCGATTTCAGTGGAACTCCTCCCAAACCTCGAAGTGGGCACAGTGCAGTGAATGTGGGGACATCAAAAGTAGTGATATTCGGCGGTCTCGTGGATAAGAGATTCATCTCCGACATCAGTGTTTATGATACTGAGAACAATTTATGGTTTTATCCAGAATGCACTGGAAATGGATCTGAAGGGCAAGTTGGTCCAAGCCCACGAGCCTTTCATGTAGCTGTTGCAATTGACTGTCATATGTTCATCTTTGGTGGTCGTTCTGGGGGGAAGAGGTTGGGGGACTTTTGGATGCTCGATACTGATATCTGGCAATGGTCAGAACTAACAAGTTTTGGAGATTTACCTTCACCCCGGGATTTTGCTGCTGCCTCA…
ESM_Unigene_00764	ATGGCTGGTGGAGGAAGAAGGAAGCTAAATATAAGCAGGATCTATGCATTTACTTGTGGGAAATCAAGATTCAAGGAAGACCATTCACAGATTGGAGGACCTGGGTTTTCAAGGCAGGTTTTCTGCAATGACCCACAGTGTTTTGAGGCTCAAGACCTCAATTATAGTGGAAATTATGTTAGTAGTACCAAATATACACTTGCTACCTTCTTTCCCAAAGCCTTGTTTGAGCAGTTCAGGAGAGTAGCCAACATGTATTTTCTTTTCTGTGCTTGCTTGTCATTCACATCTCTTGCTCCTTACTCAGCTGTCAGCTCTGTAGTTCCTCTCTTTGTTGTCATTGGAGCTACTATGATGAAGGAGGCAGTCGAAGATTGGCGCCGGAAACAACAGGATATC…
ESM_Unigene_00765	AGGAAAATGGCGCAAAATGGCACGTGCCTTAACAACATTGTTCTGAAGAACCGCTTTCCGCTTCTGTATGCGGTCTCTGGTGTCGGGAATAAATGGGTGGCCGAGGTGGGTAGTGTGGAGGGTAGTCAAGCGACCTGGAATTTATGGTTGAGGAGAGGGCTTATGAGTGATGAGTTTGTTGAGTTTATGGCTTTGTCTTCGATGTGGGTGTTGGATGATGAGGAAGATTCTTGGAGATGGTCTCTGGAGAAGTCTGGTATTTTCTTGATTAATTCTATATATCATTTTATTGTTGGTGAGAGGAATAGACCGGTATTCCCTAGGTCATTCCCAGTGGTGTTGGCGTGGGGCAGGGTCCCTATAGGGGAGGTGTTGTGTAAAGGTATGGAGATGGACGTT…
ESM_Unigene_00766	ATGATGTTGAAAGAAGAAGAAGACGTGGTTCCTATACCCTCGTATGGCATGAACGAGGGTAAGGGAGCATCAAATCCACATAGAGAAGTGGATTTGGAGGCGAAGGAAGACCAGAACTGCGACAGACAGCAGCAAATGGGTGATTTCCAGCAGCCTGAAGAAGAGCAAGCAGCTCTTGCACCCTCTCGCGAGGCGGGAGAGGGTGAGGGAGCATTAAATTCACGTGGAAGAGTGAATTTGGGCGCAGATCTGGATCAGATTTGTGGTGTACAGCAACAGTTTGCTGAAGAACAGCAGCTTTTAGGAGATTTCCAGCAGCCTTTGAGTCAAAGGAGGCCGCGGGAGATAGTTCACAAGGCTCCTATACCTTCGTATGGTAGAAACGAAGGTAAAGGAGCC…
ESM_Unigene_00767	AAAATTTACGAAAATGAAAAGCTAAAGACTTACAAAAAGTTGGATGAGTTTAATAGGAGAATAAGCATAACATCTGATATGTGGACCTCAAACCAAAATATTCGTTATATGGATGTTACTTGCCATTACGTCGACAAGGATTGGAAATTGCAAAAAAAAAAAAAAATATTGAACTTTCTAAGTGTAGATGTGCCACACAATGTGGAACATCTCACGGATACAATTATGCAATGCTTGATGGAATGGAACATTGATGGGAAGTTGTTTACTATGACCTTAGATAATTATTCCACTAATGACTCAATGACTTTGAAGGTAATTGAGAAGTTGAATGAGGCCAATTTGGTTCTTTGTGATGGAAGTATCTGTCACAACAGATGTGCGACGCACATCCTAAAT…
ESM_Unigene_00768	CAGTTTACCGTCACAGAAATTGACACTTACTGGCATTGGCACCGAAGCCTCCAAGCGGGAGAGAGACGAGAGATGGAACTGGATGGTGTCTCCTTCGGCGGGAACCAACAAAGGGAACTATTTTTTGATGCAGGGTCTTCTTCTGACGAAGAAGGAAAGAGCGGGGAAGTATTTATCAATGAACAAGACATCATCGAAAAATTAAGCATCGATGAAGAAGATCTCCCTGACGCAGAAGACAATTCTGATGTTGATGTACCTGATGACTCGGTTCACTTGTTCACCAGTCATACCGATTTCAGGGAGTCGGTTAACAGTTTAGCCTTTAGTGCTGATGGGAAATTGCTTGCGTCTGGAAGCAGTGATGGGCTTATTCAAGTGTGGGATATAGAATCAAGG…
ESM_Unigene_00769	ATGTCATCCCAAGATTCAAGGTGTGCCTCCCTCCAGATGCCAGCAGTGGTATCTGAAACTGCCCAAACATTAGACCCCACCATTGACTGCTGCCAAATAGTCGGAATATATCTCTTCAAAGACGATAAAGGAACATCGACTCCATGGGACAAGCGGCAGTCACTACCAAATCGACATCGCTGCTGTAGGAAGAACTTGCAAATCATCATGCTTTCAGATGTAGGTGTGAGAAAAGACATCCTCGCATTAGATCCATCCAACTCAACTATGTTCCCATTATACCAACGTCCATCACTGTGTCGGAATCTCCATTTAGAGCCAACCAAATACGGTTTTTGTTCCAGCGGTTCTGCTTCGACATCTCGTGGGTCGAGTGATTCCACCTCGACAGCTTGGTCA…
ESM_Unigene_00770	ATGGCAACGGGGACATCTTACTGGTGTTATAGATGCAGTCACTTTGTTAGAGTTTCAACGCGGGATACGATCATTTGTCCAGATTGCGAAGGAGGGTTTCTAGAAGAGGTTGAAAATCCGGCCAGATCTTTACAAATGGAGCCGAGACGGAGAAGGTTTCCGGCGGCGGCGATGTATATGTTAGGTAGCCGATCGAGTTCGGATCAGACCGGTAACGGGAATATAAGTAACAGTTATCGAAGAAGCAGAAGGAACGGTGGAGATCGGTCGCCTTTTAATCCGGTGATTGTTCTAAGAGGTGCTTCAGAGGGTACTGTTGGTGGTGGGGTGGTTGAAGGTGGAGAAAGAGGGACCTTTGAGCTGTATTACGATGATGGAGCTGGGTCAGGTCTTCGCCCG…
ESM_Unigene_00771	ATGGAGCCGAGACGGAGAAGGTTTCCGGCGGCGGCGATGTATATGTTAGGTAGCCGATCGAGTTCGGATCAGACCGGTAACGGGAATATAAGTAACAGTTATCGAATAAGCAGAAGGAACGGTGGAGAACGGTCGCCGTTTAATCCGGTGATTGTTCTAAGAGGAGCTTCAGAGGGTGTCGTTGGTTGTGGAAATGGAACATTGTCTGCACCAGACCCCAGTTTCTTTTTTCGTTCGTCTTCTTCTTCAACGCTGGTTTACTTTGGAAATCCTCGAATGGCGGATGACGAAGAAAGGGTTTTGGAGCAGAAGATAGAGGTTCAATTGAAAGAGCAGAAAGAATCACTAACAGCTCTCGACGAAGCCCTAGTTTCTGATCCAACAAATTCAGAACTTCTT…
ESM_Unigene_00772	ATGGCGACCTTAACACATACCGAGTCAAGACGGAAGTATTCTTGGTGGTGGGACAGTCATATACCAAAGAACTCAAAATGGCTTCAGGAAAATCTCACAGATATGGATGCCAAGGTCAAATCCATGATTAAACTAATAGAAGAAGATGCTGACTCCTTTGCAAGAAGGGCTGAGATGTATTATAAGAAACGTCCCGAGCTTATGAAACTGGTTGAAGAGTTCTACCGAGCGTACCGAGCTTTAGCAGAAAGATATGATCAATCCACTGGTGCACTGCGTCAGGCCCATCGAACCATGGCAGAAGCATTTCCCAACCATGTACCCTTTGCACTGCCAGATGATTCACCATCAGGCTCTTCTACTGCAGAAGGAGAACCACACACGCCCGAGATGCCACAC…
ESM_Unigene_00773	ATGTCTACCAAGTTTTCCCCATTTTTAGGCTCAATCAGGCGCCTTCGTTTTGCATTTTTCCTATTATACCGAAAAGTCAAGTTTCGACTGCCTGCTGGAAGTGAATTGGTAGATTTAACAGCTGCCCCTACATTGTTGGCAATCTGGGATGCAATGTCATTAACCTTTATGGACGAGGTCTCCCTTGCTGCTGTAATCTCCAGCCAAACTGTTAAGCATGACAGAGATGTTACATCAAGAAAGCAAGACGCAATCATAGCCAAAAGAGACCATCTCAAATCTTTTGCTTTTAGTAGAAGTGCCTCTCCGGGATTTTTCTGTTTCTCACACTCTGCAAGAAGTCCAAAAAGTTCCACCGGGATCATAGCGCTGTTTTCAGTTGAGAACTCTATTTCGTTA…
ESM_Unigene_00774	AATCCGCAGCTATTCCACCCTTCACACTCGCCGCTGCTGCCTCTACCTTCTCTCAAAGCTTGCGACAACAACCTGCTTCACCGGATTGCTGCTGACACCAAGATTCTGCTGTTGACGCCAAAATCCATCCAATCCCAGGCTCAAATGCTTTTATCTTGCGCTGGTGAGGTTATAGACGCTCCTGCTGTTTTACAATTGAAGAAATGGAGCACATCTCAACTTGATCTGTCAGAATTTCGAGAAGCTTGTATCTCTCCAACAAGGGAACTTTTGATATTGCTTTCATACCAGTACGAAGCTTTACTGCTCCCTCTAATTACTGGGGAATTACAATCAAGACATGACCTCAGTGGAGGTAATTCTGGATGCTATCAGGGTTTAGGTTCTTCAGCATTGCTA…
ESM_Unigene_00775	ATGAGTGGAAACGAGTTCCGCTTCTTCCTATCGTGCGATATCAATCTTCCAGTAACCTTTCGTGTCGAGCGATTAGAAGGAAAACTGCCGCCAAACAAGTCCTCCGAATCAGAAAACAATCCAACCGTTGAAGATAGAAAAGCTGAGCTTTATGTTGAGTCTGCTTTGTACATTGACGATGCTCCGTTTGGGCTTTCAACACGAACGAGATTAGAGTCTGGGGGACAACCGTATTGTTGGAATGAACTTATCACATTGAGTACAAAGTATAGAGACTTAACTGCACGTTCCCAACTTGCATTGACTGTTTGGGATGTGTCATCTGGCGAGGACGATGCATTAATAGGCGGGGCAACCACCCTTCTATTTAACAATAAAAAGCAGCTTAAAACAGGGAAG…
ESM_Unigene_00776	ATGTCATCGGAGGCGCCAGGATGTTGCCGGTGGTGCACCGGTTTCATCTTCAGTTCTGGTCTGACTGCTCTCTTCATGTGGCTAAGCTTACGCCCTTCAAACCCCAACTTCTCAATCGAGAAATTTGAGGTCCCTGCCCTCAATATTTCAGCCAACTCCATCGGTAACACCTCCATTTACTTCGATCTCAAATTTTCCAACACCAATAAAGACAAGCGAGTTTACTACGATGCCGTCAACGTTACTATTTTTTACGGTCAGAATCTAAGTTATCCGATTGGAAATGTGACGGTACCGTCGTTCCGTCAAGGGCATAAGAAGAAAGCTACCAAGAGCAGTTCGTTTCAACCCGTCGGGCTTCCGTGGGTAGAAGTTAGGAGAGAGGTTAATGAGACCAAG…
ESM_Unigene_00777	ATGCTTCATAGGAGCTTCAAACCGGCAAAATGCAAGACGTCGTTGAAGCTTGCTATGTCTCGGATAAAGCTGTTGAGAAACAAGAGAGAGATGCAGCTGAAGCAGATGAAACGGGATTTGGCTCAGCTGCTCGAATCCGGCCAGGATCGAACGGCTAGAATTCGAGTTGAGCATGTAGTGCGCGAGGAGAAGATGATGTCTGCCTATGATCTCATTGAGATATATTGCGAGCTTATTGTGGCACGATTGCCAATCATTGAGTCACAGAAAAACTGCCCAATAGACTTGAAGGAAGCAATAGCTAGCATTATATTTGCAGCCCCTAGATGTGCAGATGTTCCAGAGCTACAGGATGTTCGCAAGCATTTCACAGCAAAATACGGGAAAGAATTTACCACT…
ESM_Unigene_00778	ATGCCGGTTCCTCTAGCCCCATATCCAACTGCTCCTGCACCATATACTCTACCACCACCGCCGCCGCCTAATGGAGCGCAGAGCCAACTCGTATGTTCTGGCTGCAGGAACCTTCTTATGTATCCCGGTGGAGCAACCTCAGTTTGTTGTGCTGTTTGCAATGCAGTAACACCTGTGCCGCCCCCTGGCACTGAAATGGCTCAACTAGTTTGTGGAGGATGCCACACCTTATTGATGTACATACGTGGAGCGACGAGTGTACAATGTTCTTGTTGCCACACCGTTAACCTGGCCATGGAAGCTAATCAGGTGGCTCATGTCAACTGTGGGAATTGCCGGATGTTGTTGATGTACCAATATGGAGCTCGGTCAGTGAAATGTGCTGTTTGCAGTTTTGTG…
ESM_Unigene_00779	GCAGTCGACCTAAGCCGTTTTCTCCTCCTCCTACTTCCCCCTCGCTCTCTCTCAGCTGCACAGTCCTTTTACGCCTATCTGCCCACGAATCGAAGGGAAGGACACCTCGGTCGCCGCCGCTCCTCTCTCAGCCTAAACCCTTGTCTCCTCGCTCGCCGCCACTTCTCTCTCAGCCGCATCGTCCTTTCTACGTTTTCCGCTCACGACTTGAAGGGAAGAATAACAGTTCAACATCCAAATCTCAACATCAAACCTTTTAGGTTGAATATGGGTTTAGTTTCGAAACAATCAAAGCATGACACCGATTCAGAAGATGAGAGTGATATGGAAATCGAACAGGAATCCGAAAACGAAGAAATAGACGAACAGGAAGAAGGTGACCTCGAAGAAGGGGATGAT…
ESM_Unigene_00780	ATGTCAAACCCAAAGCAACAGCAGCGAGACGCGTCTCCCACTCCCTCCTCCACTTCCTCCGTAAGATCTCGGGAGTGGGATGGCCCATCTAGATGGTCTGAATATTTGGCTTGTGAAGAATCCAACATCACTCATGCTACATCACACAAAGGTTTGAACATACACTGGGTCATAAAGCTCACCCAAGTCGCTCAAGGTCTACTAGCTAAGATGTATAGGTTGAACCAGATTTTGGATTACCCAGATCCTGTTTCCAATGTCTTCTCTCATGGTTTCTGGAAATCTGGTGTGCTTCCTAATCATCCTAGAATTTGTCTCTTGCTTTCCAAGAAGTTTCCCGAGCATTATTCCAAATTGCAACTCGAAAAGGTTGATAAGCTGGCGCTTGATGCTTTGAAT…
ESM_Unigene_00781	ATGAACCAGTATCACATCTATGAAGCCATTGGTCGAGGAAAATTCTCGACTGTGTACAAAGCACGCAAGAAGAAGAAAATAGAGTATTTTGCTTGTAAGAGCGTCGACAAATCACAGAAACCGAAGGTTCTTCAAGAAGTGCGGATTCTTCATGCTTTGGATAATGCAAATGTGCTAAAGTTCTATTCATGGTATGAGACTTCAGCTCACTTATGGTTGGTTTTGGAATACTGTGTTGGTGGTAACCTCATGACTTTATTACTTCAGGATGGTCAGCTTCCTGAAGATTCGATACATGATCTTGCCCGTGACCTTGTCAAAGCCTTGCAGTACTTACATTCGAAAGGTATAATCTATGGTGATTTAAAGCCCTCAAACATTCTCCTAGATGAAAATGGG…
ESM_Unigene_00782	TCCATCATGCAGTCCTCCTTGTTATCTTATAGGATTCAATCACTTCTATGTGCATTTCTTCTCTTCTTTAATCTAATTTCCATCACAAACGCTCAATCAGATTCTTATCTCTTACTCTGTAACCAAACCTATGGCAACTACACTCAAGGAAGCATATACCAATCCAATCTAAATACCGTCCTAAATTCTCTTGCTTCGAATACTCGTCTAAATGACTTCTACACTACAAGTTCTGGCGATGAACCAGACATCGTGCACGGCCTTATTCAATGCAGAGGCGACATTTCAAAAGAAGAATGTCAAAGTTGCCAGAATACTTCTGCAAAACAGATCGTTGAACAGTGTCCTCATCATAAGACGGCTGATATATCTTACAGTAGTTGTTGGTTATCTTATTCC…
ESM_Unigene_00783	ATGGAGAATTTGGTTATATGCAACGGCAGTTCAACATCGTCTCGGTTGAAGAGGGTGCGATGTTCGAGCGTGGTATTGGGGATGTGCAACATGGCGGTGATAATTCTGAGTGCATTAGTGGTAATTTCAGCTTCTCCCGATTGTAGCGGCACAGTAATTTTTTCTTTTGTTCTTGTGATGGTGAGTTGTATATTGAGGATTATGTCGATGATCGGTACCGGCATTGCTCAAGAAGCCACCGCCTCTGCCATTCTTAATTCCCCATCCACGTCCGACGATGCTGTTATTAGGCATGAGAGACGGACGAGATACAAAAGATGGCTATGGTGGACACGGTTTGGTCTTGGCATCTATGTAGTACAATTTTTGGGCGCAACCTATTTGATGTTCATCGTGGTC…
ESM_Unigene_00784	ATGAGTCATTTAGATGATGGGCAGGTCATCAAAAGGAGTGGAACGGGACTGAATGCGATCGTCCAACGAAAATTTGTGCAGAAAAAACTAGAAAAACCAAAAGAAGCAGAAAAACCGAGAGTAAAACCAAAAGAAGCTGAAAAACCGAGAGAAAAACCAAAAGCACCAAAAAAAACACCAAAGCAGCCAAAGGGGTTTTGGGCGTTAAGGGTAGGTTCTTTAGATGGGGAATACAAAACTTCCGATGGAAAGAAAAAGGAGGAAAAGAAATCCGATTCATTTTATTCACCAACATATCATTCGATCATAGAGTTTGAGAGACCTACTTCAACGAGGACTATATACCAAATCCCTCCACATGTGCGAGTCTGTGCCCCATTCGTATACACTCCCATTCTT…
ESM_Unigene_00785	ATGCTGAATGTGGTTAGAGTACACCTGCCTTCTGACATTCCGATTGTTGGGTGCGAGCTTACGCCTTACGTGCTGTTACGACGCTTCGATGGCTCTCTTACTACCGATGACGTTCATGAATCAGACCCTTTGGACGGGCACTACTTGAGATATAAGTGGTACCGGATTCAAAGTGACAAAAAAGTTGCTGTATGCAGTGTACATCCATCTGAACAAGCAACCTTGCAGTGCCTAAGTTGTCTCAAGGCAAAAGTTTCTGTTGCTAAAAGCTACCATTGTTCACCTAAGTGCTTTTCAGATGCATGGCAGCATCATCGCACTTTACATGATCGGGCAGCTAGTGCTGGCAATGAGAATGGAGGAGAGGAGGAAGAGTTGTATGGGCGATTTAATAGTTCT…
ESM_Unigene_00786	AAGAGCAAAATGGCGGCAATATGTTGGCTCCGCTTTCCCTCTTCATCGCTTCGTCCCATAAAGAGAAATCGTTGCTTAGCTCGTGCAGAAGATAAAAGTGAAACGCCATGGCTGTTAAGGGTAGCTGTTACTGGAGCTACAGAGTTTCTCCGGATTTTCTCTCCTTCTAACGAGAGGCTCGATTCAATTACGGCTCTACAAAAAGTTGAACCTACAATTTACTCTATAAACGATGTTGTTGTTACTCTTCAGTCAGATTACAAAAATGCTTATTTCCTTACAGGGAATTTCACTTCGGCAATTTATGCTGAAGACTGTATCTTCGAAGATCCAACTATCAAATTCCGTGGTAGGGATCTATATGCACGCAATCTGAAGTTGCTTGTCCCTTTCTTTGAC…
ESM_Unigene_00787	ATGAAGAATCTGCCACAGGAAGTGATCGCTGAGATACTCTCATGGCTTCCAGCCAAGTCTCTCTTCAGATTCAGGTCTGTATGCAAATCCTGGTGCAGTTTGATCTCCAACAATCATTTCATCCATTTGCACGTCAATCACTCCATCCAAAGCGACAAGTTCAGCGTCTTCTTCAAATACAGCCGGTTTTTCTTCGCTCTCAAGTCCCCCATGGATATCTACTCGCCCGAGGATCATCCAGCCTCACAATTTCATTTCCCATTCCACACTCCAAATTCCATGATAGAGGTAGTTGGTTCCTGTAACGGTCTCCTCTGCCTCTCCACCTTCCCCAACTCCATCTTCCTTTTCAATCCCACCACCCGATACTATGCCCAACTTCCTCAAAACCTTGTTCAG…
ESM_Unigene_00788	ATGAGCATAGTGAAAATCTCCAAAATCGTTGTATCCCATTCTGATGCTTTCTTTAATCAAATTTGTCCTATAAGCATTGAGTTCGTTCTCAAGCTTATCCTTCCTCAACTCGGCTCTTCGATCTACACTATCAACCCAAGCTTGATCCATCCCATACGCAGGTCCCAACCTTCCATCAATCTTCTGAACAACTTCTTTGAACAATTGAGTGTTTTCCCCCTTTTTGATTTCGTCAAAGGCCATCCGAAGCGCTTCCAACTCCATAGTAGCGTTTCCGCAACGACCGGCGATGAAAAGAAGCCTCGTGATTTTCGTCCTCCCAGTGTACTGACTCCCGTACGCTTCCACGTCCAACTGTTCGCTGCTTATGATCGCTTTGCTCTGCTTCTCCTCGGCGCC…
ESM_Unigene_00789	ATGGAATCGGAAGGCCAAAGGGCCTCTGCAAATCCTTCGGCCTTGTTGACTGCTTTGATGGGCAAAAGGGAGAAGCTTCAGGATGAGCTTCGAACCATCGAAAGACAGGTGTATGAATTAGAGACAAGCTACTTACAGGATTCTAGTCAATGTGGGAATGTGTTGAAAGGTTTTGAAGGTTTTCTATCTTCCTCCAAGAGCACAACCAACTTAAAGCGTTCGAGGAAGTTCCAGCCCGAGGATAGGCTGTTTTCATTATCTTCAGTCACCTCACCAGCTGTAGAAGAACATATGGCTGGACGTGATGATTATGGCCCAGGTCGATACAGGGGTGGGGGTATACCGGTGAATGGACAGGGAAAACCGAAGAAGGGAGGGAGAATGGCACCAAGAGATGTT…
ESM_Unigene_00790	AGTGCTCCCCAGTCTATCCCAGTCCAGTCTCCATCACCTGTTACAGAGGGAGTGACACTTCGTGTCACCAAGCCTCAAAAGAACAAAGGGGTGGCTACTTCGGTTCCTGAGTCTGACAGTCCACCGACTGTCCCTAGGGTACCTTTTCCCAGCCGACTGGCTCCTACCAGAACGGACAACCAGTTTGCGGAGATCATGGAAGTGTTCAAAAATGTTGAAATCAATATACCCTTCCTGACTGCGATCAAACAGATTCCAGCATACGCTAAATTCATCAAGGACTTGTGCACAATTAAGCGTAAACATAAAGTCGATGAAGAAGTGTTTTTGGCTGAGAATATTTCGTCAGTACTCCAGCACAAGGCTGTAACGAAGTACAAAGACCCAGGGAGTCCTACA…
ESM_Unigene_00791	TTTCCTCTCTCCTATCTGTCTGTCTCTCACGTTCGCGCTTCTCTCTGCAACCAAAATTCCCAAAAGGATATGAGTAGTTTGGTAGAGAGGCTTCGTGTCAGGTCGGAGAGAAAAGCTTTTTATACCATAGATAATTCAGATGACGAGTCTGATTTGACGGTGCAAGGAACGAAGTTTGCCTTCCATTCTAAGCCTGAAAGAATAAATAGAGCTGACACGAAAGAAGACTCTTGCCAAAGCTGTGGAGAAAGTGAAGACCTCCTTAGGTGTGATACATGCACTTATGCATACCATTCCAAGTGCTTAGTCCCTCCTTTGAAAGGATCTCCTCCTGAAAGCTGGAACTGCCCAGAATGTGTCAGTCCTCTCAATGATATCGACAAGATTCTGGACTGCGAA…
ESM_Unigene_00792	ATGGCAGCAATGGTGGCAACAGATAATAGTGGCAGTGGCAGTAGTTCAGTTGTAGTAGAAAAAGCAAGTCGGAACAAAAGAAAATTTCGCGCTGATACGTCTCTAATGGACTTGAGCAAACTCCCCTCGACACCTCATACCGAATCACTGAGTTTTGAATTCTCTGCTGAGAAATCCCATAGCACCCCAATTCATGAACAACATGGTTTATGCGATTTGTGTTGTCTAAACCAAGACCAATCTGGTAGTTTGAAACCTGACCTCAGACTATCATGTGGTCCGGTGTCATTTGAAGTTGGTTCTAGTCGACCCAAACAGGAAATGGAAATGGAGGAATTCCAGGATGCTGATTGGAGTGACTTTACTGAAAGCCAGCTTGAAGAGCTCGTTTTGAGCAAT…
ESM_Unigene_00793	ATGTTTTGTATAATATCATCTTCTGCGTCCTTTATATCTCTCTCCCTGCGCTTATCAAGCTTATTGGAGCTCTTCTCTATATCAGAATCATCAGAATCAGAGTCCTCGTCTCCATCGGATTCTCCACCTTCTTCATCGTCGTTGCCTTCTTCGTCGTCGTCGCTTTGTTGTAACGGGTCATCCGTGAATGGGTTATCATCTTCTTCATCAGAAGACGCTTCTTCAGACCCAGATTCACTTACTTCCTCTTCGTCTTCTTCGTCTTCTTCTTCTTCCTGTGAGGAATCAGAATCGATTTCAAATTCTTCTTCCTTGAGTTTTTCAGTGAGAAGATCCTTCCTTTGCTTCTTCTTTGGTGGGGGTATCAGTGACTTACCACCCTTTTTCTTAGTAAGAGAA…
ESM_Unigene_00794	ATGGAGTTGGTTGAAGGAGTTGGTGAAAGTTGGTCGCCGAGGAGAAGCTCTTTTGGGGGAAACGTTGTTGGTGGTGGATATGATATAAGGGAAGACGTTTACAATCGGTTGGTGGAGAGCGGTAATGAAGAAGCTATCTGTAATCCTGACTTTCGTCTTCACTTGGATGCTCACTTCAATAGGTTACCATCTCGTTACGGAGTAGATGTGAATATGGATAGAGTGGAGGATATTCTGTTACATCAAAAGCTACTTGCTCTTGCAAAGGACCCTGACAAACGACCTGTTTTCAATGTCCGTTTTTTAGAGACTATACAAACTGGATTGGATGAAAATGAGGACCTACATCCACTTACAGCAAGGGCATGTAATGAGGACATCAAAGGAACTAAGCCATCA…
ESM_Unigene_00795	TACTCATTAGTCATATTTGCCAAGTTCAAAGGTGACAACAACTTAGTTTCGTCTAAATACTTGTTTGGTGAAATGGTTGAGAGGGGTTTTTCTGCAAACTCGTTTCTTTATACCTTGTTGATTGCCGCTCATTGCAAGGAGGGGAGGATTGAGGAAGCCAAGGAGTTGATGCAGGAAATGCAAGTGACGAGATTGAAACCCTACAACGAGACTTTCAATGCTCTTATTGATGGTTCTATTGATGCAAATGAAAGTTTAAGGTTTTGTGAGGAAATGGTGAATGGAGGATTCTTGCCTAATTGCTCTACTTTCAACAAAATGGTAAGAAAGCTCGCAGATGCTGGGATGGTGAAGAAAGGGAATGATTTGTTAAGTGTTTTGTTGGAGAAAGGTTTTCAG…
ESM_Unigene_00796	ATGCCAACGTTCGGTGTACCATGGCCGGATCTCAACGACGGTTTAACCTACACTGACCTCATCGACTCCATCTCCGCCACCAACACCACTGAGTGGTCCCTCACGAGCTTCTACTCAACCAAGCACAAGAACTCAGCTCCGTTTCAAGGCTGGTTGCAGCGTATCCAGAATGGTCAGATAACGATTGACGGTGAAGTTGTGAAAGACCCCAATACAATTCTCAGAGCTGGTTCGGAATTAGTCTATCATCGGCTTCCTTGGAAAGAGCCAGATGCGCCATATTTACTAGAAGTTTTATATGAAGATGATCATCTGATTGCCTTGAATAAGCCCTCAGGGTTGCAAGTCTTACCTGGAGGACTTTTCCAGCAACGCACTCTTTTGACACAGCTTCAATGG…
ESM_Unigene_00797	ATGCCAACGTTCGGTGTACCATGGCCGGATCTCAACGACGGTTTAACCTACACTGACCTCATCGACTCCATCTCCGCCACCAACACCACTGAGTGGTCCCTCACGAGCTTCTACTCAACCAAGCACAAGAACTCAGCTCCGTTTCAAGGCTGGTTGCAGCGTATCCAGAATGGTCAGATAACGATTGACGGTGAAGTTGTGAAAGACCCCAATACAATTCTCAGAGCTGGTTCGGAATTAGTCTATCATCGGCTTCCTTGGAAAGAGCCAGATGCGCCATATTTACTAGAAGTTTTATATGAAGATGATCATCTGATTGCCTTGAATAAGCCCTCAGGGTTGCAAGTCTTACCTGGAGGACTTTTCCAGCAACGCACTCTTTTGACACAGCTTCAATGG…
ESM_Unigene_00798	TCAAGTTCAGTTAACCCATGTTCCTGGAACGGAGTAATCTGCTCTCCAGACAACCAAGTAACGTCCCTTAATCTTACTAATGCCGGTCTTATTGGCTCCCTTCGGATCGATGATCTTATGGTCTTGGAAAGCCTACAAGACGTCTACTTACGAGGGAATTCCTTCTCCGGCAGTCTTGCCAATAGTAGCCCCTCCCTTCCCTGCAAGTTCAAAACGATTGACCTCTCCTGTAACAACTTCTCTACTCCCATTTCAAATGGTTTTTTGTCCTCTTGTAATCATCTGAGTTCCCTCAATCTCTCCAACAATAGAATCACAGGTGGTATTCCAGGATTTATTGGTAACTTGAAGAGCTTGCAGGAGCTATCTTTGGCTGATAATCAATTCTCGGGTGAGATC…
ESM_Unigene_00799	CAGCTTCATACTTCTTTACCCGAGCTGCCCCAGGATGAAAACTGGAATACGGAAATTGACCAGCACGAGCAATTAGACAAAGTTATTGAGGACCAACTTGCCCAGTTTACTCAACAAATGGCGATGCTTGGACAACAGTCTGATCCAAAATTTGATCAAATACTTAGCGCTCTGACTACGCTGAGCAATGTGTTGTCATATGCCTGTCTTGAGCCCGACACTACCTCAGATACTTCTATCCCAGAGGGTGATCCATTTCATTCGTCGAGCTCAGCAGTTCATTCATACATTCCCATGTATGCACCCGTAGTCAGTGGCGTCCATGAGATGCTTTTGACTGAGTCCCAACCCTCATCAGAGTCCTATTCACTTCCTGTTTGTGTTGATTTTCGTTGTCAG…
ESM_Unigene_00800	ATGGGCAACTACATTTCTTGTACTCTCTCGTCGTCATCAACCAACACAATCTTCAAGCACTCTAAAGGAGCCAAAGTGATTTTCCCTAATGGCGAGATTAAACAATACGACCAACCCATCAAAGCTGCGGAGCTTATGTTCGAAACTCCGAATCATTTTCTAGTGAATTCACAATCTTTGCATATTGGAAGACGCTTCTTTGCGCTTAATGCCGACGAAGACTTGGAGATGAATAACGCTTATGTCATGTTTCAGATGAAGAGAGTGAATTCTATTGTTACTGCTGGAGATATGGCTGTGTTATTTGTCACAACTAAACGTGCATCCAGTGGAATGGCACGGGTGATGCCGGAGTCGCCCCCTGTGCAGAACCAAATTGAAGTACCAAAATTGCTCAGT…
ESM_Unigene_00801	ATGGCTACTTCAAGGCGCTTGCTATTCACCTCTTCTTTCCTCGGTATTCGTCGAACTGCCCCTGCATATACCACTTCCTCTTTCTCCCAATCTCTTCTAAAACCCTTGGCCCTTTCCAGTCATCAATCTCTCCTCTTCACAAAATCCTCTCTCTGCTCACCAAAATCCCATTTATTCCGTAGATACAATTGTTCTTCCGCTTCTGCTGCTGCTGCTATTGATGTTGAAACCACCACCACCATCGCTCCTGCTTCTCATCCATGGCCAGAATGGGTGAGCTTTCTAGATAATTTGAAAAAACAAGGCTATTTCAATGAATCATCAGCTACGTCAATGTCTGAGGTAAACGAAGATGATGATGGTGGAGATGATTCTGTTGATACTACGTACAAGGATGTG…
ESM_Unigene_00802	AAACACAGAGCTAGAGGAGGGAAAGGGAAGGCGATGACAATGGACAGAGAGAAGGAGAGAGACGTAGAGCTCGAGAGCGCAATGTACACCAACTGTCTCTTATTAGGTCTCGATCCATCAGTCATTGGCGTTGTTGGTGGCAACATCACTACTCCTCGTGTCGGCCAATTTCGCCATTCCAACCCTAAATTAGGCGAACAGCTTCTCTATTTCATCTTATCTTCACTCCGAGGCCCAATTCAATCCTCTAAAGATTTCGATAAGGTTTGGCCGATCTTTGATTCTGCACAATCGAGGGACTTTCGAAAGGTCGTTCAGGGTATTATAAATGAGCTTGAGTCCCAAGGGGCTTTGCCCAGGAGCAATTCAAGGGTTTCTTCGCTTGCGACGTGTTGTGGA…
ESM_Unigene_00803	ATGAAGATCACCGTTATGACTACTGACGAACAATTCATCACTCTCGATGTCGATCGCGAAGAATATGTCGAAAACTTGAAAGCTCTGCTGGAAGTGGAGACACGAGTGCCCCTTCAACAGCAGCAGCTGTTATTTAATGGGAAGGAAATGCAGAATGCTAATCGATTGAGTGGTTTGGGTATTAATGACGGGGATTTAGTGATAATGACTTCCACAGCTTCAAGGCAGTCTGCTTCGAGTGCATCTACTGACGAGGTGAGGCTAAACCCGGACGGCTCTGCTATTAACCCCGGAGCTTTCCAACAACGTGTGAGAAATGATTCTAATCTGATGGGACAACTGCTTCAGAGTGATCCTGAGTTTGCGCAAGTTATACTTGGAAATGATCTGAATGGATTG…
ESM_Unigene_00804	ATGGGTGATCATCAGGTGATGGTCCACATGACAAAAAAAAATTTCTTCCACGGATATAAACATCCGTGGAGTCCGGTATGGAGTAACATCATCCGCATCCCTAATACTGAAACACAAGACTCCATCCTCTCACAACCCTCATTCCACAAATGCATCATCATCATCATCGGGAAGAGGTTGGTGAGCAACACGGTCAAGCTCGTCTTCATGCAATTTTTGAGCTGCCAGGTCGATTTCCACTTCTGGAGGAGCAAGAGCAGGAGACTCGACAAAATGGAGGTTAGGGTCCCCAGCAAGCTTTCTGGCAAGGTAAAGGAAAGGCTTCTCGAAGTTGTAGTTGCTTTTAGCAGATATCTCATAATACTGAAGATTCTTCTTCCTGTGGAAGGTAACTTGTTT…
ESM_Unigene_00805	ATGAATTTGTGCAGGCTACTGCCTTACCATGTACTTGAAGACTTGGAAGCTGAAAAAGATGGGATCCTCGAGTCTGACACAACACGTCAGATGTTTTCAAGCTCCCAGCAGTGGGACCATAACCTTGCAGGCAACGTTGCTGATTTTACAGCCACTTTTGAAAAGCAGGTTCAGGAGTTCAATTCAATATGTCGTAAGCGGGGAGCAGGGGAGTTCTGCGCAGAAGAAAGACTGATGATTGAGCAAGCTCTGCTGCAAGATGAGAAACAAGCGCTCTACGAATTAACCCTGGAAACAGAATCCAGGAAGAAGGTTGCTAGAGAAGCCACGGAGGCTGAGATGCAGATGTCAGCGACGGTTCAGCCACATGTTGAGGCACAATTTCATTCTGAGATGCTT…
ESM_Unigene_00806	GTGCTACAGACTTGTGATGTTCAGTTTCAGATTGGCGAGTATGAGGATACAGTGACTTGCACTGTCATTGATATGGATATATGTCATGTTATTCTTGGGAGACCCTGGCAGTTTGATAGGGACATCTCATACAGCGGAGGGGCGAACACAGTGTCATTCAGATGGAAGGAGCGGTGGTTTACTTTGTATCCATTACCTCCTCCCAAGTTACCGGAGCCACGGGTCGAGGCCTTGACCATTACTCAGGCAGCCCAGGGTTCGTTTTCTCTGGTTCCCACTATTGGGACACCCTGTGTAGAGGTTCCGCCTGTATGTCTTCCAGTGCTTAAAGAGTACAGTGATGTGTGTTTTGCCCCAGAACAAATGGACATGCCTCCCACTCGTAGTGTACAACATGAG…
ESM_Unigene_00807	CACATCCGCCAACTGTCGTCCTTTTTGGGAGTCAATAAAGCAGGAACAGCACATGGGGACTTACTAGGACAAATCAACCCTCTATCCTATAGATCATACACCTGTCTCTGCAATTCTTCAAACTCTAGAGGCGGCACGCGGGAGTGTGGCCTGTTTGGTAACGGCTCCCCTGGGATCAAGTCAATCTCATGTTGTACACTACGAGTGGGAGGGAGGCCCACCTGTTTTGGAGCAAAACATACATCACTGTATTCTTCAAGGACTGGCAGGCATACAGAAGGAACCTCCACATTGGGTGTCCCAATAGTGGGAACTAGAGCAAACGAACCTTGGGTTGCTTGTGTAATAGTCAAAGCCTCTACCCGTGGCTCTGGTAACTTGGGTGGGGGTAATGGATAC…
ESM_Unigene_00808	ATGGAGACTGAGAGCAAGCTTATAAAAATTCCAGAAATCAAATTCACCAAGCTCTTCATTAATGGGGAATTTGTGGATGCTATTTCAGGAAAGACATTTGAAACAATCGATCCAAGATCAGAACAAGCGATAGCAAGAGTTGCAGAAGGTGATAAGGATGACGTTGACTTGGCTGTCCAAGCTGCTAGAGAAGCTTTCGACCACGGAAAATGGCCTCGCATGTCCGGATTTGAGAGAGGGAGAGTAATGATCAAGTTAGCAGACTTGATCGATGAAAACGTACAACAACTGGCTCTATTGGATTCTATAGATGGGGGGAAGTTGTTCAGTTTTGGAAAGCTTTTAGATATCCCGGTTGTTGGGAACATCCTGCGGTACTATGCAGGCGCAGCAGATAAA…
ESM_Unigene_00809	ATGCTTCGCAGCCGGAGACGGCCACGTTACGGGGCGCAGGTGTGCGCAATCATCGCAGCTCTCCTTCTCCTTCTCTCCGTTACAGTTCTCCACAGTCGCCTTGGCTTTGATCGTGGATCTAAATTAGGGTTAGGACATCAAAATCTCGAATTCTCACAAGATGCCACCGACGACATTGATGCCATTGTCGCCAATCCATTGCTTGAAGACGATGGAGCAGGATTTGGTACCACCAACAACAATGGCGAGGATGATCGAATCGACGAACTCGACGTAATCGAAGAGGAGACGGATGAGCAATCCAAGCTTTCAAACGAAGAAGAGATTCTCAGAGGAGTGGAAGTTGATGAGGAATCTGACTTGGAACGCACTAGTAGTAGTATTCGTCGGCGTTCTGGT…
ESM_Unigene_00810	ATGGACAAGTCCAGTGCATTGGAGTACATCAACCAGATGTTTCCAACAGAAGCGTCTTTAACTGGTGTGGAGCCACTTATGCAAAAGATACACGGTGAAATTCGTCGTGTTGATGCTGGAATTTTAGCTGCTGTTCGTCAACAGAGTAATTCAGGTACTAAAGCTAAAGAAGATCTTGCTACGGCTACACAAGTTATTCAGGAACTTATGTACAAGATTCGAGAAATTAAAACTAAGGCCGAGCAAAGCGAAACAATGGTTCAAGATATTTGTCGTGACATCAAAAAGTTGGATTTCGCAAAGAAGCATGTGACAACTACAATTACGGCACTTCACCGTCTTACCATGCTTGTGTCAGCTGTTGAACAACTTCAGGTAATGGCTTCAAAAAGGCAGTAC…
ESM_Unigene_00811	GTGGTGATATTTACACAAGTGCCACTGGAGGAGCAGAGAGAAAGAGAGAGAGAGAGAGAGAGAGAGAGGATGGGAAGAACACGTACTATTGGTTTTGGCATGGACTACTCAACAACCAGCAAATCTGCTCTCCGATGGGGTGTGAATAACCTTGCAGAGAGTGGAGATCGCATCATCTTAATCCATGTCCAGTCTTCTAAGTCTGATCATCCAGAAAAGAAAACCGGATCAGCTTTGCTTCCTCTCGAAAACATCAAAGAGATGAACGTAGCAAATTCATATGGAATCACTCCTGATTCTGAAATTCTTGATGATCTTGATGCAGCTTCTAAAACCAAAGGGGTTAAGGTGGAGTTTAAGATATATTGGGGAGATCCAAGGCAGAAGATTTGTGATGCT…
ESM_Unigene_00812	TTTTCTATCTTGATCAGCAAGGGGAGCTCAGAAATGGGTTCTTTCTATCTTTCATCAATGGGTGTTCTTCTCATTGTCGTTACATCTTTCTGGCCCTTGCCAGAGGTGGCAAATGCACAGCATACCGGCGTTACTAGGCATTACACGTTCAATATAAAAATGCAGAGTGTGACTAGACTATGCAACACAAAGAATATAGTAACTGTGAATGGACAATTCCCCGGTCCTCGAATAATAGCCAGAGAAGGAGACAGACTTAATATTAAGGTCATTAACAATGTCTCAAACAATATCTCACTGCACTGGCATGGAATTCGGCAGCTTCGAAGTGGATGGGCTGATGGTCCGGCATATATAACCCAATGTCCCATACAAACAGGTCAAAGCTATGTCTACAAT…
ESM_Unigene_00813	GGAGCTTTTGCTATTTCTGGGATGGTGAAGAACTCTCCTGCTCTGGTAGATTTCCGATGCTCCTCTACAAGGGTAGGGTCTGAAGGCGGAATTGCCTTAGCAGAAGCATTGAGGACATATGCTAATTTGACAAAGCTTGATCTGCGAGACAATATGTTTGGCGTGGATGCTGGTCTGGCTCTTAGCAAATCAATTTCTTCCCACACCGGTCTTGTTGAGGTGTACCTGAGCTATCTGAATCTGGAAGATGAGGGAGCAACTGCTCTTGCCGTCGCTCTCAAAGAGGCTGCTCCAACACTTGAAGTCCTTGACATGGCTGGAAATGACATTACAGCTGAAGCTGCTCCTGTTTTAGCAGCCCTTATTGCAGCAAAGCCCATGCTGACTAAGCTGAGTTTG…
ESM_Unigene_00814	GTTCAGAGCGTACGTGGTGGTGGAGACAGTGGCGGCAGTCCGTGGTGTGAGTGCCAAAGGAAGGGGAGCAGCTGTGGGAGTAGCATCAGTAGCACCAGCAGCAGCATGGGTTGCTGTTCGGTTAGGGTAGGGTCTGAAGGAGGAATTGCCTTAGCAGAAGCATTGGGGACATATGCTAATTTGACAGAGCTTGATCTGCGAGACAATATGTTTGGCGTGGATGCTGGTCTGGCTCTTAACAAATCAATTTCTTCCCACACTGGTCTCGTTGAGGTGTACCTGAGCTATCTGAATCTGGAAGATGAGGGAGCAACTGCTCTTCCCGTCGCTCTCAAAGAGTCTGCTCCAACACTTGAAGTTCTTGAAATGGCTGGAAATGACATTACAGCTGAAGCTGCT…
ESM_Unigene_00815	ATGCCTGTAGTCAATGTTGAAAAAACCCTGCCAACGTGTTCATCCGCAAATAATGCGCTACTCATGCGTAGCTATTCATATTATAGAATAACATGCACGTTTGCCTCTAAATTGGAATTGGTATGCCTACGTCAAATCTGTTTTCCCTCTGCCCGTATCGATCTTGAGTACGAGAAAATGTGGTATTCTTCATCACTAAACACCGTAGGATACACCATTGGATCACTGAAAATTGTGTTTGACGTGGGATATGAAGGGAAGAATGTAGAACCCGAGCTACTAGTTGGTTTCTTCTCACCAATAAACTTCATGAGCTTCTTTAATATATTTGACATTGTTCTTCAATTTGCTTTTTATTTTTTTCGACAAAATTCTGACTTATACAAAGCATATCTTAGT…
ESM_Unigene_00816	ATGGCGATGTTAATCAAATCCCGATCCATTCTCAAATCATCAAACCCTAATCCATTCCGAATGATCTCCATCTTCCCCTTCCTCTGCCAAGAACCAGAACTCGCAGAACCATCAGCATCACCACCACTACCACCAATCTCTCCATCAACACCATTACCTCCAAATCCTTCCTCCGGAAGCCCCTTTTACCAAGCCGCAAACTGGCGAAACCCTATTCCCGACCCATCACTAGGTCAAACACTCGTCCCTCTAGGGTTTATGCACCAATCACCGGCGATCCAAGCCTTGTCGCAGACACTCGATATACCTTCTCTGATGAACGTGTTTGCGGATTGGATGACTTCGCAGAGATGGGCGGATATGAAGCAGTTGTTTATGTTTTGGATCAAGTGTCTTGAT…
ESM_Unigene_00817	ATGAGGTACTCTTCTGGTTCACGCGGTAATCGTGGGAAGACTTACTCCTCCTTCGAAGATCAGACTCTTTGTAGCAGTTTCTTGGACATTGCACAGGAACAACCATGTGATCCTGAAAAAATGCAAGTAACATTTTGGGAGCGTGTTTTGAATGACTATAACAACAAAATCCATGTTGACCAAAGGTACAGAACTTCCGGTTCGTTGAGGAACCGGTGGTCTACAATCCGGACTGAGGTTTCCAAGTTCTGTGAATGCATCGCAAAAGTACAGACAAAGCATCAAAGCAAAACTGTTGAAGCTGACATGGTTGTTGAAGCGAAAAAGATGTATCGAGCGGTCCACGAAAGGCAGTTTCTCTTTGAGAGCTGTTGGAGCTTTCTGCGAAGCAATAGCGGG…
ESM_Unigene_00818	ATGATGGTTGGCAAGATATCAACTATCATAGATTATCCTTCTGCTAGATATAGGCCTATTGGTTATAGTCCTGCAAGCTCAATTGTCATTCGTGAAGGCGGTGAATTTACTACTGTGACCTTTGGAGATCCTACTTCTACTAATTTGACGGATGGGGCATCTGGTGCCTCCAATGATTTTTGTTGTAGTGATCACAGTACAAACAATACAAATCAAAATTCAGTTATGGAAGATGCTCCTGCTATATCAACTCATGATGTTGAGACAGTTGTAGGAGTAAACAGAAATGACATGAATGAAGTTGGAAATACTGATTCAGTGGGACATGTGAGAAAGAATGCTTCAAATGATGCCGCTGAAGTTGTTTCCTATCAACAGTTTGAGGGAGGTCCTGCAATT…
ESM_Unigene_00819	ATGAAAGAAAGCAAGGAGGGTTTTCAGTTGTTGAAGAAGATGAGAGTCATGAAAGAGGGGAGGGATGATGTTATTGTTCCGATCTTTCTATGGTTGATCCTGCTCTTTCATCCCCTCACCACTATACATGCCAATACTGAAGGTGATGCCTTGAATAGGCTAAAGGCGGCCTTAAATGATCCTAAAAATGTGCTTCAGAGTTGGGATCCTACCCTTGTTAATCCTTGCACTTGGTTCCATGTCACGTGCAATAATGACAATAGCGTCATTAGGGTCGATCTTGGTAATGCTGATTTGTCTGGTCAGCTGGTTCCTCAACTAGGGCAGCTGAAAAATTTGCAGTATTTAGAGCTCTATAGTAACACCATAAGCGGAATTATTCCTACTGACCTTGGGAAC…
ESM_Unigene_00820	ATGTCGATGGGGAACGATACCACATGGGTGGGGAAGAAGCCTTTGAGACGTCTTGGTGGGATGTCTGATGCATTATCTATTGCTGCTGATCTTGGCTTCTCTCTGCCTCCCCCTCCTAATCAGGAGGATTTGCAAAGCTTGTCCATTACTACAGGTGACAAGAGCGATGACTTGATAAGGGTCTTGAGGGAGCTTACCACTGTACAACGTAAAATAGCAGATCTCCAAGTAGAGCTTCAAGGTCGAAAGGATGACAAAAATGTAGCATATCTTACACATGTGAGCGAAATGGAAAAGAAGTGTGAAACCTTGCAAAGGATTACTGCTATTTTGAAAGATGTTATTCAGAATAAGGATCGCATCATTGCTCGATTACAACAGCCATATTCACTAGATTGC…
ESM_Unigene_00821	ATGGAATTATCTCCTAGAGCTGCGGAACTTACGACTCTATTAGAAAGTAGAATTACCAACTTTTACACGAATTTTCAAGTGGATGAGATCGGTCGAGTGGTCTCAGTTGGAGATGGGATTGCACGTGTTTATGGATTGAACGAGATTCAAGCTGGGGAAATGGTGGAATTTGCCAGCGGTGTGAAAGGAATAGCGTTGAATCTTGAGAATGAGAATGTAGGTATTGTTGTCTTTGGAAGTGATACCGCTATTAAAGAAGGAGATCTTGTCAAGCGCACTGGATCTATTGTGGATGTTCCTGCAGGAAAGGCAATGCTAGGCCGTGTGGTCGACGCGTTGGGAGTACCTATTGATGGAAGAGGGGCTCTAAGCGATCACGAACGAAGACGTGTCGAAGTG…
ESM_Unigene_00822	ATGGAGAAGACCAAGCATATTCTTATGTCTTTTATGGCTATCTTACTTTTCCCTTTCGTGGTTTTTCCACAACCGAAATCGGAAGAAGCGGCCGCTCTCATATCTATAAAAGGGTCATTTATTAATGCTGATAAGGTCCTTGTGGACTGGGATTTGAGCAAGAAGAACCATTGCTCGTGGCGAGGAGTCTCGTGTGAGAATGTGACTTTCTCTGTGGTCATTTTGGATCTAAATTATTTAAGGCTTGGTGGTCTTCTATCTACATCCATCGGAAAATTAAGGAAGCTGCGATATTTGGACTTAACGGGGAATCAGTTGACAGGAAAACTTCCAGTTGAGATAGGAAATTGTGTTGCTTTAAGATACCTAGAGATGTCTCATAACAATCTGACTGGTCAG…
ESM_Unigene_00823	ATGGTAGAGAGAAGATGGGGAAGCATGTTAATGGCGGTCGCGGCAAAAGTAAAAATCAAAAAAATTTTGGTTTGGGAAAGAGAAGAGAGTGGAAAGATGGAAACAGGAAAGGCGCCGGTGGAGGAGGACGAGTTTTCTTCCGGTAAAGGAAATGACGAAGCTGAGAGTTCGACTTCTCTTTTTCCTGTGGCCATGGACATCGAGCTTGTCAGAAATGAGGATGAGATGCTTAGTCTTGCAAGTTCTAGTAGCTTTGGTACTGGAAATGAGACCGGAGCTTCCCGAAATTTTCATCAGTATGCATCTGGCAGTGCTCAAAGCAATCTTTCAATTCAAGGATTTGGGTTTGATTTGAACGAAGCAGCTCAAGGAGATACTGATTTTGAGTTAGAAAATGTC…
ESM_Unigene_00824	ATGGACACCACAGACTCCTTCTTTTTAGAGCTCAACCCACGGTTACAGGTGGAGCATCCTATCACCGAGTGGATAGCTGAAATAAATCTTCCAGCAGCCCAAGTCTCCGTTGCGATGGGCATCCCTCTATGGCAAATTCCTGAGATAAGACGATTTTATGGAATGGATCATAATGGAGGGTATGATGCCTGGATGAAAACATCCATTGTTGCTACGCCGTTTGATTTTGACAAGGCTGAGTCTGTAAGGACGAGAGGTCATTGTGTTGCTGTACGTATAACATGTGAAGATCCAGATCATGGTTTCAAGCCTACTGGTGGCAAAGTACAGGAACTGAGTTTCAAAAGTAAGCCAAATGTGTGGGCATACTTCTCCATTAAGTCTGGAGGAGGTATTCAT…
ESM_Unigene_00825	ATGAATCCGTCTTCTCTCTCTTCTTCCTCCTCGTTTTCATGGCTTTCAAGCATCGTTGGTAGCCGATCTGCTAAGTCTGGAAACCCTAAGATGACCAATAATGTCGTTGCTACCGATGGCTCTGGATCTGTTGGTGGAAAGAATCAGTTCCGTGGCGTTCTCTTCAAGTACGGACCCAATTCTGCCCAGGTTGCATTTAAAACAGGCGATTTCAAACAACAAGTAATTTTTATTGGTGGACTGACAGATGGTTTCTTAGCAACCGAGTATCTAGAACCTCTATCAATTGCTTTGCAAAAGGAACAATGGTCATTGGTGCACCCGTTGCTGTCATCCTCTTACACTGGATATGGCACATCAAGCTTGAAAAAGGATGCTATGGAGCTTGATCAGCTGATT…
ESM_Unigene_00826	ATGTCTGTGGAAGATGATGTGTGGCAAGGCTTTGTTTCCTCTCTCGTTTCGAGTGACCAGAACAAAGTTGAAGAGGTACTCTCGCCAGAAGATGCCGCATGGGTGGACTCTTGCCTTATTGAAGATGCAGAACTGTCTGAAAGTGGCTGGGATGCTCTTAAAGATGCTTTACTAGACATTATCAGTTCTGAAGCTGGTTCGAATGACAACACTAATGCTTCTGAGAGTAATGGTTTTTCCAGACAAAATCATGATGACGCTATTCCAATGAGTGAAGAAGGAACGACAGAAGTTCCTGGAAGAGCCAACGATGACAATGTTCCGATCACTGAAGTAGATAGTGTACATTCTAAATGGACAGATGTGGATATGACCTTGCTACCTGAACAGGCAGAAACA…
ESM_Unigene_00827	ATGGCGGTCAGATGGGCCAATGTGTTGAGGATATTTCTCCTTCTCCTCCTCTTGGCTGCCATTACCGCCGCTTGCCTTACTCTCCCTATTGAAAAGATACTGAAAGATTTTTTGAAATGGATCGAGCAGGATCTTGGACCTTGGGGTCCATTAATCTTGGCTGTTGCTTATATTCCTTTGACGATTCTTGCAGTCCCAGCTTCAGTACTCACACTTGGTGGTGGTTATCTGTTTGGATTGCCTGTGGGGTTTGTTTCCGATTCGATTGGTGCAACTATTGGTGCCACGGCTGCTTTCCTCCTGGGTAGAACAATTGGGAGGTCATATGTTATTTCAAAGTTGAAGGATTATCCTAAGTTTCAAGCCGTCACTATTGCAATTGAGAGATCTGGTTTTAAG…
ESM_Unigene_00828	CCATTTACCAAGATCAACCTCAGTTACCAACTCCATTTGGGGCCTTCTTTTATACTCAACACTTTCGCCTCCCTTGGTTGCTCAGAAAGGCTTTATCAAGAAGCTTTTGGTCCAATCCTTCAAGTGGGATTATTCGCTCCACCAGAGCAGTGTAGTGCAGCCGCAACACTGGGAATGCTCTACTATTTTGTTCTAGCTCATCAGAGAGATTTCGATGTTATGTGGTGTCGTGGGACTGTTAAAGAAAAAATTTTCAAGCCGTGGTTGGACACCATAAAAGCTAATGGTTGTCGTTTTCTGGAGGGGATAACAGTGACGGATTTGTCATTTAACAAGGAAAGTGGATGCATTTCAGAAGTTGTTTGTGGAGGAGAGACATACGGGGCTGATGCAGTTGTT…
ESM_Unigene_00829	ATGTCGACAATTCAGTTAGAACCTCTTCTCCACCATCACAACCCTACTTGCAGCAGAGAATACCCTAGATTTCATCCTCAATTAAGGAAAATCAAGAGACCAGTTCGCCTCAGTTACTCTTCTTCCGGTTTCAATGGTGGAAGAGAAAGCTTCTGCAACTTCAAACCCTCTAGGGTTCTTCATCATCATCCTGTCCAAGCAGCTGCTTCAACCGATACAGCTCTCATGGAGGCTTCTGAAGCTTCCGAAGTCACCTCCGAGAAAACATTTCTGATAGTTCGCACTCTAACGATGGAAGGGAAAATATCAGTGAGATTAAGTCAAGGGAAAAACGATCAGAATTGGGAGCTTACAGTTGGGTGTGATCTCCCTGGGACGTGGATTCTGCACTGGGGTGTG…
ESM_Unigene_00830	TTCCCCCTCAAAGCCGTTTTGACAATTGGTGAAGGCGAACAGATGATGCGGATGATGTGGGCTTCTTCTTGGAGAGCTGCCCCTCTTTGCCTTTCATATGCAAGTCGTAAGAAATTCTTTGGTTGTAGGGCAGATGCTCTACTTGTCAATGGAGAGCAACAAAACACCAAGAAGAAGGTGGTGGTTGTTGGCTCTGGTTGGGCCGGCTTAGGTGCTGCTGATCACCTCACCAATCAGGGTTTTGACGTAACTCTTCTGGAAGCGGATGGGAAGAGCTCCGCAGATGTTGGTATCAATGGTTTCTGGTATCCCTACCGTAACATATTTTCGCTTGTTGATGAACTTGGTATCAAGCCTTTCACTGACTGGACAAGATCTGCTCTATATTCGCCAGAAGGC…
ESM_Unigene_00831	ATGGAGAAATTTCAAATGGATGTGAAGAACTATCCACAAACAAAGAGTATTTGTTTGCATGCATATGCCGATTTGTCTCACATGGTACCTGTAGTATTTATATATCTCTTGGCAGAATGCTACAAATCTGGAAAACGGAATGCGACCAGGAAGTTCCGTGTATTTCAGCATCATCTCTGGGAAATCTTCAAGAATCAGCCGCAGCCTGGATCTGCTTCATTTATAGTAAAATGCCTTTATGTAGTTTCCATGCTTGGAGAGCCCTATACGGAGTTCTTCGGTAATCTGGTGATATCTGCTCTCTGTCATCTAGAAAGTTATGAGACCAGTGAATCAGATTTTGCTGAAGCACAAAGCCTGGCCGCACGGTTGTTTCTGGATGCCATTGCTGGTTTGATA…
ESM_Unigene_00832	GAAAGAGATACAGTCCCCAACATGGCTACTTGTCATATTATTTTCCCGTTCACCATCTTCGTTGTGTCAGTCATATTGCTCTGTCCTTGTTCCTCATCTGCTCGCAACAACCTTGCTGGTGATTTCTCTTCCTCCATCATCCATCCTGAAAGAAGCAACAACCTTGCTACTGCAAGTTTCTCTTCCTCCATCATACATCGTGACTCTCCAGAATCACCATTGTATAACCCAAATCTCACTGATATTGAACGAGTTAAGGCTTCCGTAGAACGCTCTTTCAATCGTTGCAACTACATACAATGGAAAATTGACAAAGCAGTCTATAAGCCTAATGGAGCAGTTGAATTCCAAACTTGGAAGTGGGGACATGATGGTCAGTATATCCTGCGTTATTACATC…
ESM_Unigene_00833	ATGAAGCTGAAAGGTTCGTCACTTGCTTTTCCAGTGGACTTGGAAGGGAGAATTGAGACAATTCAAAATCAAACACAGACTGTTAGCTTGCATGCCTTTGCAGATTTATCTCACATATCACCTGCAATATTCACATATCTTCTGATGGAATGCTACAAGTGTGGAAAAGGCAAGGCGACTGCAAAGTTCCGTGCTCTTCAGCAACTTCTTTTGCAAGTATTGCAGAATTCTCCTCAACCTGGACTGGCTACTTTTGTTGTTCAATGCCTTTATGTATTTCCTATACTAGGACCTCCCCATGCAGAAGGTTATAGCCATTTGCTGATATCAGCTCTTCGTCGTTTGCTAACATCCCAAACCTTTCAAGCAGATTTTATTGAAGCACAAAGCCTTGCTGCA…
ESM_Unigene_00834	CGAAAACCCCCTAAAGTTGTTTCTAACCGCTGTTTGATTAGACGGGAAATGGCTTGGAGGCGTCTTCTTACGCAGGTTTCAAGGCAACATTCAGAGTTACAGGTTTTCAGGGATTTGTATGTCGGACCTCGTCTGCCATTGTTCAAGTTCGTAGGCGGTGATAGGAATGGGTTTCTCTCTTCTCACAGAAGGTTTCAGTCAAGTTATGTTGGCAGTTTTGCTCGCAGAGTACGTGATGCAGAGGGGTCAAGTGAAGGGGCTTTGCTTAATGAGCTTTATCGCAGAAATGATCCAGAAGCCGTAATAAGATTTTTTGAAAGTCAGCCTTCCTTACACTCTAACCCTTCAGCACTGTCTGAATATGTCAAGGCTTTAGTGAAAGTTGATAGGCTGGATGGC…
ESM_Unigene_00835	ATGGCGATCTCATCCCAATCCCCTGATATTTTAGGAGAACGTCAGTCCGGCCAAGACGTCCGCACTCAAAATGTTGTAGCGTGTCAAGCTATTGCCAACATCGTCAAGACGTCTCTCGGACCTGTCGGTCTTGACAAGATGTTAGTTGATGATATTGGTGACGTGACAATCACGAATGATGGGGCGACTATACTCAAGATGTTAGAAGTGGAACATCCAGCTGCTAAGGTACTCGTGGATTTGGCAGAGCTACAAGACCGAGAAGTTGGAGATGGGACTACTTCTGTGGTCATTGTAGCTGCAGAGTTGCTCAAGAAAGCGAACGAGCTTGTCAAAAATAAGATACACCCAACGTCCATCATCAGTGGGTTCAGACTTGCAATGAGGGAGTCCTGTAAA…
ESM_Unigene_00836	ATGGTTGAATACATAAATAACATCAAGAAACTGACGGAAACATTGTCAGAACTATTGTCGGAGGCTCTTGGTCTTAGCCCTGATTTCCTTAGACATATAAAATGCATGAAAGCTCAAAATCTTGTTGTGCATTACGCTCCCAATTGTGCAGAACCTGAACTCACTTTAAGCACTGTCAAGCACACCGACGCTCTCATTCTCACTATACTTCTTCAAGACAATATTGGTGGCCTGCAACTTGTTCATGGAAATCAGTGGGTGGATGTTCTTCCTATACATGGATCTCTATCGGCAAATATTGGAGATCTTCTACAGCTTATCACGAATGATAAGTTCAAATCGGTGGAGCATAGAGTACTGGCAAAGAATATTGGACCTACAGTATCAGTGGCAACCTTT…
ESM_Unigene_00837	ATGCTTGTATGTAGCATCATCAACTCAGTGCTCGCAACTTCTTTCGCCTATGAATCTGATCGACTAGCATTACTTGCTTTCAAAGATCAAATACACGATGATCCGCACGGAGCACTGGATTCATGGAACAACCAATCAATCCACCACTGTGATTGGTATGGTATCAGATGCAGCCGTCGTCATCGTAACAGGGTCATTGGCTTAGTCTTGCAAAATCAAGAACTTGGAGGTACACTCTCTCCTCACATAGAATATGGAACTGGGGGTGAAGTCTCGACAAAAGGAGATGCTTACAGCTATGGTATGCTACTCCTGGAGATGTTCATCGGGAAGAGACCAACAGATGAAATGTTTCAGGACACACAAGACCTTCATTACTTTGCTGAAGCGGCCTTGCCT…
ESM_Unigene_00838	CCCTTCCTTTTTACTGGTTTAGAATCAATATCAGTTGGCCCCAATCTAAAAAAAATGGATGCTGGTTTAGAAGTGGAGATGTTGACAAATGAAATCTTCACCATCCTCGAGAACAAATTCCTCTTTGGGAATCATCTCGACCATGGGAAAGATCTGAAATCTCTAAAGAATACTACTTCTCATGGGAAAGTCGGAATTCTGTCCATTGACGGCAATGGCTCCACTGACGGAATCCTCGCTGCTAAATCTCTTTCCTATCTTGAAGCATCTCTCCGACGAAAGCACGGCAACCCAGATGCCCGAATTGCAGATTTCTTTGACATTGTTGCCGGCTCAGGTATTGGTGGTATCCTTGCTGCCCTTCTCTTCACTAAGGGAAATGACGGCCGTCCAATCTTG…
ESM_Unigene_00839	GATCGTCTCAGAAAGGAAGTCCTGGTTCCGCTTCGTCGGGCTCTGGAACTACCGGAAATCTACATGAGCTTGCAACAGTGGGACTCACTTCCCTACAACCGAGTTGCATCAGTTGCTATGAAAACTTACAAGAAGATCTTCCTCGAAAAAGACCAATCACGATTTATGCAGTATCTTGACGATGCGAAGAGCGGAAAGGCAACGATAGCAGCAGGAGCATTACTTCCGCATGAGATCGTTGCAGGTTTGACCGATGTAGGAGAGGTGGCTGAGCTTCAGTGGAAGCGAATGGTGGATGACCTTGCGAAAAATGGAAAATTTACAAACTGTCTCCCGATTTGTGATGTTTCTGGAAGCATGAATGGAACGCCAATGGAAGTTTGTGTAGCTCTTGGTTTG…
ESM_Unigene_00840	ATGTTTCAACCAAACAATCATCAGTTTGCAGCTCATACAAATGCATTACCTGGTCAAGAATCATCAGTCCGTGCAGCTGCAATGGGAGAAATGCATAATGGAACTGTTAAAGTAGATGCCATCGTGGGCCATGCCCAGAGACATGAAGATGATCTCAAGAAGCTAGGGATAAAAATCAAACATCACGAGGACAATCTGAGATTTCTGAAGACTCAGATGGATAACTTAGATGAATCCATCCTTGATATGCAAGTAAATCTTGGAAAATATCATTCATCAACTGAGGCTATGGTGGAAAATGACAATTGTAACCATATCCAGACAGAGGAGAAAACAATTGAACAGATACTGCACCAGGAGAATTCTGCAGCTGGTTTGCTGTGTCAATTGAAACTTCGG…
ESM_Unigene_00841	ATGGCAGCTCCGAGGAATTTGATGAGCGAAAGCGGGAGGCAGAGGGACGAAGAGGAAAATCTAAAGGACGACGATTCGCCAACGAGTAAGAGATCGGTGAGTTTGAAATCGGAGGAGAGGTTTCCGTTGAGCCGATGGGAAGTAGCTGCTGCTGTGAGCGTGGTAGTCGTCTTCACTACTGGTCTTGCTTCTGTTTACTCCACCATGCCCGCTTCTGACTTGAGAATCATCAAATTCCCGCGCAATGTTTCTGATCTTCGATTTCTCAAAGATCATATTGCACAGTATGCCAACGATTACAAAGCACAATTCATTCTCGGTTACTGTTCGACCTACATCTTCATGCAGACGTTTATGATTCCTGGCACCATATTCATGTCGTTGCTAGCTGGAGCCCTC…
ESM_Unigene_00842	ATGAGTACTAGAGATTTCACGCTCATCTCCACTTCGGTTGTATTCGGCTTTGTAGCTTCAGTAATCGCGTTCCAGTTTTTCTCCAAACCTAAAAGGAATCTTCCTCAAATTGAACGGGGAGCCATCAATGGTGTCATCAAGAAATCCCAGCCTCAGAACCAATTCGACCCTTCCAAACGCCAAGGATACATCTCATGGGATGACTATTTCATGGCGATTGCGTTTTTATCAGCTGAGAGATCTAAGGATCCAAACAGACAGGTTGGTGCATGTTTGGTCAGCCTAAATGGGGTAATACTAGGCATTGGTTATAATGGATTCCCGAGAGGGTGTTCTGATGACAAGCTTCCATGGGCAAAGAAATCCAAGACTGGAGATCCTTTGGAGACAAAATATCCT…
ESM_Unigene_00843	GTCCAAGAAGATGGAAGAGAAGAGGAAATGCAACTAAGGAAGATCCTTTACACATACAGAACTTCCTTATCTGGTTTTGCAGCGCAACTCTCTCCACAAGAACTCAATTTACTATTAGATGTTGAAGGAGTCCTCCGTGCTACGCCAGATCACAAGCAAGACCTCCACACAACCCACTCGTCTCAGTTTCTAGGCTTGCAAGCCGGAAAGGGGCTCTGGAAGAACCAACTTTTGGCCAGTGACGTCATTATAGGTGTCTTGGATACTGGAATTTGGCCCGAACATCCTAGTTTTGATGATTCTAGCATGCCACTCGTGCCTTCACGTTGGAAAGGTGCTTGCGAGACAGGTACCGATTTCTCAATTCTAAACTGTAACAAGAAGATCATCGGTGCTAGA…
ESM_Unigene_00844	TGGCTTGAAAGGGAGTTTAGGGAAGAGGAGGTGCTGACAAATTTGAATAGGTGCGGTGAGGAGAAGGCCCCAGGCCCGGAGGGTTTTCTAGTGGAGGTGTTGAAGAGGTGTTGGGAGTTCAGGAAGGAGGAGGTTGTGAAAGTATTCAGATATTTTCAGAGGGGCAAAGGCTTCGATGGGCGTATCAATAACACATTCATCTCTCTACTTTTGGAAAAGGAAGCGATAATAGGGCTAAAGGATTTTAGACCGATTAGTTTGATTGGATGCATGTACAACCTGATTGATAATGTCTTGTCTACGAGTTTGAAGTCGGGTATGAGCTTGATTATAGGAAAATCCCAGGATGCATTTGTAGAAGATAGACAGATTTTGGATGGAGTTATGATAGCAAACAAG…
ESM_Unigene_00845	GCTGAGACCCACGAAGTTGTTCTCTTCAATCCGAATGAAGATTACAATAATCCCAACTGTGGGCCGCTCCTTGATGGTGTAGCAATAAAACAGTCGACCCCGCCCCAATTGAAGACCTTAAGATCGGAAGCCGTAAAAGATGATCGCGCAGTTGATCTGGTAACCAACGGAAACTTTGAAGATGGACCACATGACTTTCTCAACGGTAGCAACGGCATTCTTCTTCCCCCTTCCTCTCTTGGACATTCTCCTCTGCCTGGCTGGACCATCACGTACATTAAGCCCTCCAAGTACATAGACTCCGCCCATTTCAGTGTTCCGGAGGGCTGGAAAGCCGTTGAGCTTCTCTCGGGCCGTAAAAGCGTCCTCTCACAGACCGTGAACACAACCCCCGGGAAG…
ESM_Unigene_00846	AAACATTATCATTTATTCAACAACACAACAATGGGCTTCATATTCAGTAGTTCTGCACTTCTGCCCGACAGATTTTTGGAAAGATTTGTTTGGCGTGCTTACATGTTGATCTGGTTTCCTGTAGATCTCATGGACGTGAATGAAACTGATGAGGACGAGTTTGGGCTCTCGAGAAACTATTTTTTGGCAAAAGACTTACGGGCGTGTGGAAAGAAATCCACCAAAAAGCTTTCCGATCTTGCTCTTTTTGATGAGCAGGAACTTAGAGAAGAAGCTTCTAAGATTGAACAAAAGCACGGGAAAGAGACGGCATCTTTGCTGAACAATTACAAATGCTTATATCCCGAATCGATATTTGAGTTGAGGTTAGTTAGGTCTTTTGTTTTGGTTGTGTTGGAA…
ESM_Unigene_00847	TATATACCAGACCATTTTTTCTCTCTCTCTCTGCAACTGATCGAAACAGAAAGCAAGAAACCAAATAAACAAAGATCTCTGTCTCTATCAATGGCGAAATCGTCACATGGCATCATCATCCTCTGTCTCTTGGTCTTCTCCATCTCCATCTCGACCACATCCGCCACCGTTCCATCTCACAATGTTCTCGACGCCGTTGAAATCCTCTCTGATTCCGGCTACTTGGCCATGTCTTTAACCCTCCAAATCGTCTCCCAAACCCTAATTTCTGATTCCTCCGCTCTCACCATCTTCGCTCCATCCGACGATGCCTTTCGTGAGTCCGGCCAACCTTCTCTGTCTCTCCTCCAGTACCACTTCTCTCCTATCAAATTCTCCATGGAAACCCTCCGTTCTCTT…
ESM_Unigene_00848	ATGTTCTGTTTTCCCTCCAAATCCATGAACATGGCGAATCCTTTGACTTTACCAGACCAATCTAAGCAATCAAATCATACTCAGAGGAACAAAAAGCAACCCAATTCCCTCAACCCCCTAAAGGTTCCATCTTGTGATCAATCTCCTAAGGTTGCAGTTGATGTTGTGATTTTGATTGCTGTTGTTGGTTCTTTTGGGTTTCTGTTATTTCCCTATTTCAAGTGGATCTCTCTTGAAATATATGAAATTGGTGGAGTGGTGAAGTATGAAATGCGTAAGGCACCGATGGTTTATGCTTGTTTAGGACTTAGCTTTCTGTTTGCTATGTTGGCTGTGTGGGCAATTTGGAAGTGCACATACAGGAAATGTGGGAACCCTAATTGTCGCGGACTTCGAAAC…
ESM_Unigene_00849	ATGAGAATAATCACCAACCCCATTCTTGTTCTAACACTCTTCTCTCTGTTTCTTCCCTTCGCCTCTGCTTCTCTTAAGGATGATTTTTCTCTTCTATCTTCCTTAAAGCAAGGCCTTATCGACCCTTACGGGGTTTTAGATAGTTGGGATACCTCAAATTTTACTTCAGTTTGTTCATGGGTGGGAGTTACATGTGCTCAAAGCCGAGTCATTTCGCTTGATATATCAAATTTTAATCTTTCGGGGTCTATTTCTACTACATTTTCAGGTCTAGATAACCTCGCTAGCCTTTCGATAGATGGAAATAATTTTACCGGAGAAATTCATATTGGAGATTTGCCAAGTCTTAGATCATTGAACATTTCAAATAACCAGTTCAGTGGTGTTCTAGACTGGAAT…
ESM_Unigene_00850	ATGTTTCCACTGCCCAGCATATCGATATCTACCTTTCTCCGGTTTCTCCCCAAATATCCTGACCCATTCTTGGTTCTCATAGAAAGGAATTTCAAACTTCCCACGAGCGGAGCGGTACATATCTTCGATATCCATTTGCAGCCATTCTCTATCTTCTTCAGACATGAAATCTCTGGATATAATCCTCCCATTTGCACGCATCTTTGCTTCATGATTGGAACCTGGCTTTGGTTCTATACCAGGTATCTCAACTTCAACAACTCCATGGCCTTCCATATTGTTTTGAAGCCATTCACCTTCATACCTAACCAGGCCCCTTTCAGCCACATACACGCCTTTCCCATGAGCCAAGTCATCCCAAATTGTTCCTTCATACGAGCTCCCATCAGGGAAAATGTA…
ESM_Unigene_00851	ATGGAGTCCACAGTATCAGCTACAACAGCCCTCTTTACCTTAACCCGAACCTTCAATTCCACTCTCCTCCATCGTCATATTTCCAAATCTCTTCTCCAACGAAACCTCCAACGGCGATTCTCATCCAGTATAATCAGGTGCATCAACAATGCCGATTTTCACAAATTCATACCTAATTCCTCTCCTTCATCTTCCACTTCCTTTCGAAGCTTATACCCGACTTCTCCGTTTCCACCCCGTTCCGCTTGTATCTCCGCTTCTTCTGCTGCTGCTTCCTTCTCCTCTTCCGGTGGAAATGGAGATGGTTTTAATGGTGGTGATGGAGGCCGCGGTGGCAGCGGCCCTGGTGATGGTGGTTCGGATGCCAAATCTATTACCATTGATTCCGAAGAGGTTAAG…
ESM_Unigene_00852	ATGAGACCCGAATCAGACACGTCCAAGTTGCATGTCCTGACTCCTGCCCATGCTCCATGGACGAAAAGAAAACGAATCCAAACAGCTGTATTCCCATCAGAGTTCACAAGAGTACACAAGTATTTAACTAAAGTAACAAAAGCAAACAAAAGATGTGTGTCTTTTTTTGATTGTATCATGCACACTGCACTCACCTCAAAGACCTGTGAAAACTCGAACACCTTCACATGTGATCTCTCTGACTGTATAAATACAAACACATCTCAGCCTCCCCTTCTCATCTTCCACCTTCCACTCCTTCAGAATATTTCCATTTCCAAAGATAAGATGAAGAAGCTGCTCTTTTATATTCTTGTGGTCTTTCTACTTCTGCAGGGTTTGATGGAAGTATCTGTATCG…
ESM_Unigene_00853	ATGATGAGGCATCCAGCTGAAGATTTTTCCCTAAAGGAAACCTCGCCGCATCTGGGCGGGGGAGGAATTAGTGGGGATAAGCTTACTAGCACCTATGACCTTGTTGAGCAGATGCAGTATTTGTATGTGCGGGTTGTTAAGGCCAAGGATTTGCCTGCGAAAGATGTTACTGGGAGCTGTGATCCTTATGTGGAAGTGAAGCTTGGGAATTACAAGGGGACGACTCGGCATTTTGAAAAGAAGACTAATCCGGAGTGGAATCAGGTGTTTGCATTTTCAAAAGACCGGATTCAGTCATCTTATGTTGAGGTTTTGGTGAAGGATAAGGATATGGTGAAGGATGATCTCATTGGGAGGATTATGTTTGATCTCAATGAAGTGCCTAAACGTGTTCCGCCT…
ESM_Unigene_00854	ATGATACCCACCATCCAAACAGATCCTCAAATGAATCCTACTAGCAAATTTAGTTTCCTTTTTCTTCTCTCCGTCTACAATCACATGCTTCTCAAGATTATGCCACCTTGTAGTCACAGCCTTGTGATCCAACCTCTTAACCACACTCTGCAAAGGGATCACACACCTCCCCAGAACTTCATCCTTGTTGGGGCCAACTCTATCCTCCACACTCAAAACCAAGTGCTCCTCAAATGGTTCTGCAGCCACGAACATCAAGTCTTCATTCCACAATGGATTAGGAGTCCTGCTCTGAGAGATTCTAGTTCTCAGAGCCTGATTCCCAAGTATAGCCTTCACATAAACTTCTGGGTACCTCGCCTTATCACTGGGTTGCAAATCCTGAGCTTCAATCACATT…
ESM_Unigene_00855	ATGGAAAACATACTGTTTCCTTCCTCATCTTCACCATGCCAAATCTTCTCAAACTGTCAACAAACACCACCATCACTACCATCAACTACACTCCAACAACGCCTACGGTTGCTCGTCCAAATCCGTCCCGAGCCGTGGGCTTACGCCATCTTTTGGTCTACATTTAAAGATCAAAACAATGGGGGTTTGGTTTTGACATGGGGTGATGGCCTTCTTCAAAACACCAAACAATCACCAAACAACAAGCTTAACCAATGGTTAGAACGGAAGCGGTCAATCAAAGGGTTTCAAGAACTAAACGACACTTCTGACCCCATCGAGTCCATAGATGGAGATTTCACAGATGCTGAGTGGTTCTACATGATATCGTTAACTCGTTGTTTTGCCATTGGTGATGGC…
ESM_Unigene_00856	AGAGGGCCGAGAAAGATGATGAGTTTAAGAGTGGTTAGTCCACACTTTTTCTCAACAACCAAATCGTCTCTGATTCGTCTCACCTCCTCCTCCTCCTCCTCCTACTCTACTCCCACAAGAATATTCTTCTGCACCAGCAAATCCCCTTTTTCCACACATTCCAAAATGACGACGGCGACCACCACTCCAATCGTCGAACACGTGGTGCTCTTCAAGGTCAAAGACGAAACCGATCCATCCAAAATCAATTCCATGCTCAATGGACTTAATTCTCTCGTCTCTCTCGATCAGGTCCTATACCTTTCTGCCGGACCCATCTTCAGAAACCGATCGCCGGCGTTCAACTTCACGCACATCTTACACAGCAGGTACGAAAACAAAGATGATTTGGCTGCTTAT…
ESM_Unigene_00857	ATGGCAGCAGCGAGCTCTTCTTCTTGTTCGATTCCAGAGGAGGAGAAGAAATTGAAAAAGCTGAAGCTAATCCCTCTGATATTCCTCATCTTCTATGAAGTGTCAGGTGGTCCTTTTGGAGAAGAACCAGCAGTGAAAGCAGGAGGACCCCTTTTTGCGATATTAGGATTTCTAATATTTCCATTCATATGGAGTATACCAGAAGCTCTGATAACTGCAGAATTGGCTACTGCTTTTCCAGGAAACGGAGGGTATGTGATATGGGCAGAGCGTGCTTTCGGACCCTTTTGGGGTTTTCAGATGGGTTGTTCAAAGTTTCTGAGTGGCGTTATCAACAACGCTGCTTACCCGGTTCTTTGTGTTGATTACTTGAAACGTGTTTTCTCTCTATTCGCTTCA…
ESM_Unigene_00858	ATGTTCGTAGCTCAACACTCTTCCCCGCTTTCAGAATGGGAAAGAAGATTGTTGTTATCAAACAACAACGTTGGCGGTGAAGAAGATGAAGCTGCTGAAGCAGCTGAACCAGTTGAGATTTCTGATTATCTCAATTTGGAAAATTGGCCTTCCCCATCAAGGAAAATAAGATTTTGTGCTGATGCTGATGATGGTGGGGTTGATACTTCCATCAACCCGGTGGAAAATCTGCCTCAACCGGTGGAAAACTTTTCTCCAACAGTGGTGGAGAATCTTCCTCAGGAGGATCCGGTGAGTAGGTGTAGCAGGCAGTTTTGGAAAGCTGGAGACTTTGAGGGGGATCCGGAGGTTAATTGCTCCCCTTCTGAGATTGATTATGGCATGAATCACGCCAGGGTC…
ESM_Unigene_00859	ATGGCCAATAAGTACCATAACTCCCGGCATTTCCTAACTTATCAGCATTCTCTGAGGAGTTATGCAGCCATACTCTATCTAAGACTTCCACCTGGATTCCGAATGATTCTACGAGGAAAAGATATTGATCATCACAACATCGAAGATGATATGATGCTAATAAAAGAAGAACCGTACAAGCCCCATGTTGCGGATGCTAGCCCTGTTAATATTAAAATGGGATTTGTCAAGGATGCTATAGATCACATTGATGTTCAGGGGTTCAATATTTACCACAAGAACCGTTTAATTAAGGCAGCAGTGAAAGCAGGAGGACCCCTTTTTGCGATATTAGGATTTCTAATATTTCCATTCATATGGAGTATACCAGAAGCTCTGATAACTGCAGAATTGGCTACT…
ESM_Unigene_00860	ATGGCACCAAAACTGTCAGAGAAATCAATGGCCTATCACATGTGGTTGATCCTGGGTCTGGTCATATTGAACTCAATTCCATTCCACTACGCAAAGCCACCACCATCCCCAATCAACTGCAACTCCACAGGTTGCATTCTACAAAACTCATACGGTGCTTGGGGCGATCGGAAACAATGTCTTGTCTCAACCGTTGCTTACCCAAAAACAGAAGAAGAATTACTCTCAGTCGTTGCTCAGGCCAATCAGAAGAAACTCAAGGTGAAAGTCGTAAGCCAATTCTCCCACACCATCCCGAAATTGGCTTGCCCTGCAAGTACAACATCCGAAAACACCATGATTATAAGTAGTTCAATGTATAATTCAGGCATTGAGGTTAATGTTAAGGATATGACTGTT…
ESM_Unigene_00861	TCCGCATCCCCCAATCCCTCACACTCACCAAACAAATCACTTATCCTCTTCCGCATCCCCCAATCCCTCAGACTCACTAAACAAATCTTCTCCTCCTTCCCATTGACCTACGGATACGATATGGAGATAACTAAAACAGACCAAGCATGGAAAGAATTGCTAGGAAGTAAAAACTGGGAAGGTCTACTTGATCCACTGGAGCTCAACCTCCGGAAACTAATTCTCCGGTGCGGCGACTTCTGTCAGGTGACTTACGATGCATTCGACAGTGATGAACACTCCAAATACTGTGGCAGTAGTCGTTACGGGAAGAACTCAATCTTCAAAAAAGTTGAGTTGGAATCAGCGGAGGACTATTTTGTAGACACCTTCCTCTATGCTACTGCTCGAGTCGACGTG…
ESM_Unigene_00862	ATGGGGAGTCGATGGAACCCTATCGGATTCCCGCCCCATAAAATTTCTTCTTATATAGTTTTCCTCTTTTTCTTCCAAATCCAAGATTGTTTAGCTCTTAACCTCGAGGGTTTGGCATTGTTGGGTTTTCGGGCTAGTGTGGATAGTGATCCTTATGGTGCATTTGTTAATTGGGATCCAAACGATGAAAATCCATGTTTGTGGTCCGGCATTCATTGTGTCGATGGTAAAGTTGAAATCCTTGATCTCAAAGGACTCTCTTTGGGAGGAACACTGACACCCGAGCTTGGGAAGCTTAGTCACTTAAAATCTCTTGTCCTTTGTAAGAACAAATTCACAGGTGTTATCCCTAGGGAGATTGGAGCGCTTACCATGCTCGAGCTATTGGACTTGAGAGCC…
ESM_Unigene_00863	ATGGGGAGTCGATGGAACCCTATCGGATTCCCGCCCCATAAAATTTCTTCTTATATAGTTTTCCTCTTTTTCTTCCAAATCCAAGATTGTTTAGCTCTTAACCTCGAGGGTTTGGCATTGTTGGGTTTTCGGGCTAGTGTGGATAGTGATCCTTATGGTGCATTTGTTAATTGGGATCCAAACGATGAAAATCCATGTTTGTGGTCCGGCATTCATTGTGTCGATGGTAAAGTTGAAATCCTTGATCTCAAAGGACTCTCTTTGGGAGGAACACTGACACCCGAGCTTGGGAAGCTTAGTCACTTAAAATCTCTTGTCCTTTGTAAGAACAAATTCACAGGTGTTATCCCTAGGGAGATTGGAGCGCTTACCATGCTCGAGCTATTGGACTTGAGAGCC…
ESM_Unigene_00864	ATGCCGTCTGCTTCTTCTCCCATTTCCCCAACTGGGATTCTAGATGTGCCTTATAATATGAGAAGCGGCATGGCATACGACACCCATTTGGCAAGCGAGTTCGATATGGGTACTTTGGATTTGAACAATTTGAGCCAGTTCAAGAAGAGGAAGATTTCTTCTGATTGTTGGGGGTCTCTGCCAAGTCCAGGCTCCAACTACATTGAAGCCTCACTACCAATTTTGTCTTCGTCTGATTATTTTATGGAACCTTCTGCAAAGGAGTTGGCTTTTTTGGAGCTCACTGATCCTGGTCACTGTTGCCGAGTTCATGATTTCAGAGTTGGAAGAGTCGGTTATGGTTCTGTGCAGTTTCTTGGCCAGACAGATGTTAGATGGTTGGATTTGGACAGAATTGTC…
ESM_Unigene_00865	CGGCCTCTTGGTACCCCAACCAGTTCAATTACCAACCCTTACAACCTCCTCCGCCTCTCCACAACTCTACATGGCCAGCACCCACCAACTCCGATCATCAACAACCCATCCAACCCTCTTCCTCCTCTTCCTATCCTCCACCCCACCATCCCTCTTATCCTCCTCAACCCCAACAACACCATAACCCCTACCTCCCTCCCCCTCAGCACCACATGCCTCCTCCCCATCCTCCTTCTCATCAGTATTCTTACTCTCAACCTAACCCTAATCAGGCATGGGGAAACACGAATTGGGCTCATCACCAAAGCTGGGAACATCCTGATGGAATTAATCCCAACAACCATGAGGAAGACTGGGCTGCGAAGGCCAGAGCATGGGCAGCTGCCAACGTCGCCATGG…
ESM_Unigene_00866	ATGGCAGTCGGCGGAGTCCTTTCAAGCCGGAGTTTCGGTACTTTTCTCGGTTCAGGAAAAGGGTATCAAAGAGAGCAGGCTTTTGTACAGAGAGGAGAAAATTTGGGTGGTGTCGGTCTTTATCGTGCAAGGGCAAGCACTTCAAATAGAGCATTATGCGTTCCTAAAGGACACTGTTCTTATATGTCAAGACACTCTCATGGTACATTTTATCATACTTGTCATCCAGAGAAGCGCAGCTTGAAGGGAAGAATAGAGTTGCAACATCCTCTTTATTCACGAATTTATGGGAAGTTTAATTTCCTTGATCTTAACCAAAGAATGCAAGGGAAATGTGTATACTCTCTTTCATCAGATCCAACCAATGTCAGTGGGGTTCAGCCAAGAAAGATTGAGAGC…
[truncated: 31,079 more rows]

## Sheet: S6
Table S6 Unigene Annotation
GeneID	seed_ortholog	evalue	score	eggNOG_OGs	max_annot_lvl	COG_category	Description	Preferred_name	GOs	EC	KEGG_ko	KEGG_Pathway	KEGG_Module	KEGG_Reaction	KEGG_rclass	BRITE	KEGG_TC	CAZy	BiGG_Reaction	PFAMs
[truncated: 24,321 more rows]

## Sheet: S7
Table S7 TF annotation
GeneID	TF Type
ESM_Unigene_00070	AP2/ERF-ERF
[truncated: 1,230 more rows]

## Sheet: S8
Table S8 Differential expressed gene information
[truncated: 7,322 more rows]

[truncated: 2 more sheets: S9, S10]
